# Supplementary material for: Crystal structure of 1-ethyl-3-(2-oxo-1,3-di­thiol-4-yl)quinoxalin-2(1H)-one
Source: Acta Crystallogr E Crystallogr Commun. 2018 Jun 8;74(Pt 7):901–4. doi: 10.1107/S2056989018007892 (PMC6038617; doi:10.1107/S2056989018007892)
Supplement: Supplementary file 1 [file e-74-00901-sup1.cif]

##############################################################################
#                                                                            #
# This CIF contains the data in a paper accepted for publication in          #
# Acta Crystallographica Section E. It conforms to the requirements of       #
# Notes for Authors for Acta Crystallographica Section E, and has been       #
# peer reviewed under the auspices of the IUCr Commission on Journals.       #
#                                                                            #
# Full details of the Crystallographic Information File format               #
# are given in the paper "The Crystallographic Information File (CIF):       #
# a New Standard Archive File for Crystallography" by S. R. Hall, F. H.      #
# Allen and I. D. Brown [Acta Cryst. (1991), A47, 655-685].                  #
#                                                                            #
# The current version of the core CIF dictionary is obtainable from          #
# ftp://ftp.iucr.org/pub/cif_core.dic.                                       #
#                                                                            #
# Software is freely available for graphical display of the structure(s)     #
# in this CIF. For information consult the CIF software page                 #
# http://www.iucr.org/resources/cif/software.                                #
#                                                                            #
# This file may be used for bona fide research purposes within the           #
# scientific community so long as proper attribution is given to the journal # 
# article from which it was obtained.                                        #
#                                                                            #
##############################################################################
data_I
_database_code_depnum_ccdc_archive 'CCDC 1845671'
_audit_creation_method     'SHELXL-2016/6'
_journal_date_recd_electronic     2018-05-02
_journal_date_accepted     2018-05-28
_journal_name_full     'Acta Crystallographica, Section E'
_journal_year     2018
_journal_volume     74
_journal_issue      7
_journal_page_first     901
_journal_page_last     904
_journal_paper_category     GO
_journal_paper_doi     10.1107/S2056989018007892
_journal_coeditor_code     KQ2022
_publ_contact_author_name     'Carola Schulzke'
_publ_contact_author_address
;
Institut f\"ur Biochemie, Ernst-Moritz-Arndt-Universit\"at Greifswald,
 Felix-Hausdorff-Stra\&se 4, 17487 Greifswald,
Germany
;
_publ_contact_author_email     'carola.schulzke@uni-greifswald.de'
_publ_contact_author_fax     '+4938344204377'
_publ_contact_author_phone     '+4938344204321'
_publ_section_title
;
Crystal structure of
1-ethyl-3-(2-oxo-1,3-dithiol-4-yl)quinoxalin-2(1<i>H</i>)-one
;
_publ_section_title_footnote     .
loop_
    _publ_author_name
    _publ_author_footnote
    _publ_author_address
    'Chrysochos, Nicolas' .
;
Institut f\"ur Biochemie, Ernst-Moritz-Arndt-Universit\"at Greifswald,
4 Felix-Hausdorff-Strasse, 17487 Greifswald,
Germany
;
    'Schulzke, Carola' .
;
Institut f\"ur Biochemie, Ernst-Moritz-Arndt-Universit\"at Greifswald,
4 Felix-Hausdorff-Strasse, 17487 Greifswald,
Germany
;
_publ_section_synopsis
;
A new quinoxalin-derived ene-dithiocarbonate was synthesized and structurally
analysed. The synthetic procedure and the compound's spectroscopic and
analytical characterization are reported.
;
_chemical_name_systematic
;
1-Ethyl-3-(2-oxo-1,3-dithiol-4-yl)quinoxalin-2(1<i>H</i>)-one
;
_chemical_name_common     ?
_chemical_formula_moiety     'C13 H10 N2 O2 S2'
_chemical_formula_sum     'C13 H10 N2 O2 S2'
_chemical_formula_iupac     'C13 H10 N2 O2 S2'
_chemical_formula_weight     290.35
_chemical_melting_point     ?
_shelx_space_group_comment
;
The symmetry employed for this shelxl refinement is uniquely defined
by the following loop, which should always be used as a source of
symmetry information in preference to the above space-group names.
They are only intended as comments.
;
_space_group_crystal_system     monoclinic
_space_group_name_H-M_alt     'C 2/c'
_space_group_name_Hall     '-C 2yc'
loop_
    _space_group_symop_operation_xyz
    'x, y, z'
    '-x, y, -z+1/2'
    'x+1/2, y+1/2, z'
    '-x+1/2, y+1/2, -z+1/2'
    '-x, -y, -z'
    'x, -y, z-1/2'
    '-x+1/2, -y+1/2, -z'
    'x+1/2, -y+1/2, z-1/2'
_cell_length_a     25.531(6)
_cell_length_b     4.8522(10)
_cell_length_c     20.861(4)
_cell_angle_alpha     90
_cell_angle_beta     107.81(3)
_cell_angle_gamma     90
_cell_volume     2460.4(10)
_cell_formula_units_Z     8
_cell_measurement_reflns_used     10798
_cell_measurement_theta_min     3.4
_cell_measurement_theta_max     53.5
_cell_measurement_temperature     170(2)
_exptl_crystal_description     platelet
_exptl_crystal_colour     green
_exptl_crystal_size_max     0.482
_exptl_crystal_size_mid     0.463
_exptl_crystal_size_min     0.041
_exptl_crystal_density_diffrn     1.568
_exptl_crystal_density_meas     ?
_exptl_crystal_density_method     ?
_exptl_crystal_F_000     1200
_exptl_absorpt_coefficient_mu     0.430
_exptl_absorpt_correction_type     numerical
_exptl_absorpt_process_details
;
(X-Red32 and X-Shape; Stoe & Cie, 2010)
;
_shelx_estimated_absorpt_T_min     0.819
_shelx_estimated_absorpt_T_max     0.983
_exptl_absorpt_correction_T_min     0.6802
_exptl_absorpt_correction_T_max     0.8872
_exptl_special_details
;
;
_diffrn_ambient_temperature     170(2)
_diffrn_radiation_type     MoK\a
_diffrn_radiation_wavelength     0.71073
_diffrn_measurement_device_type     'Stoe IPDS2T'
_diffrn_measurement_method     \w
_diffrn_detector_area_resol_mean     6.67
_diffrn_reflns_number     10078
_diffrn_reflns_av_R_equivalents     0.1073
_diffrn_reflns_theta_min     1.676
_diffrn_reflns_theta_max     26.734
_diffrn_reflns_theta_full     25.242
_diffrn_measured_fraction_theta_max     0.996
_diffrn_measured_fraction_theta_full     1.000
_diffrn_reflns_limit_h_min     -32
_diffrn_reflns_limit_h_max     32
_diffrn_reflns_limit_k_min     -6
_diffrn_reflns_limit_k_max     6
_diffrn_reflns_limit_l_min     -26
_diffrn_reflns_limit_l_max     23
_refine_special_details     ?
_reflns_number_total     2599
_reflns_number_gt     2052
_reflns_threshold_expression     'I > 2\s(I)'
_refine_ls_structure_factor_coef     Fsqd
_refine_ls_matrix_type     full
_refine_ls_R_factor_all     0.0585
_refine_ls_R_factor_gt     0.0430
_refine_ls_wR_factor_gt     0.1045
_refine_ls_wR_factor_ref     0.1132
_refine_ls_goodness_of_fit_ref     1.034
_refine_ls_restrained_S_all     1.034
_refine_ls_number_reflns     2599
_refine_ls_number_parameters     177
_refine_ls_number_restraints     0
_refine_ls_hydrogen_treatment     mixed
_refine_ls_weighting_scheme     calc
_refine_ls_weighting_details
              'w=1/[\s^2^(Fo^2^)+(0.0557P)^2^+1.3022P] where P=(Fo^2^+2Fc^2^)/3'
_atom_sites_solution_hydrogens     mixed
_atom_sites_solution_primary     ?
_atom_sites_solution_secondary     ?
_refine_ls_shift/su_max     0.000
_refine_ls_shift/su_mean     0.000
_refine_diff_density_max     0.387
_refine_diff_density_min     -0.436
_refine_ls_extinction_method     none
_refine_ls_extinction_coef     .
loop_
    _atom_type_symbol
    _atom_type_description
    _atom_type_scat_dispersion_real
    _atom_type_scat_dispersion_imag
    _atom_type_scat_source
    'C' 'C' 0.0033 0.0016
                         'International Tables Vol C Tables 4.2.6.8 and 6.1.1.4'
    'H' 'H' 0.0000 0.0000
                         'International Tables Vol C Tables 4.2.6.8 and 6.1.1.4'
    'N' 'N' 0.0061 0.0033
                         'International Tables Vol C Tables 4.2.6.8 and 6.1.1.4'
    'O' 'O' 0.0106 0.0060
                         'International Tables Vol C Tables 4.2.6.8 and 6.1.1.4'
    'S' 'S' 0.1246 0.1234
                         'International Tables Vol C Tables 4.2.6.8 and 6.1.1.4'
_computing_data_collection
;
X-Area (Stoe & Cie, 2010)
;
_computing_cell_refinement
;
X-Area (Stoe & Cie, 2010)
;
_computing_data_reduction
;
X-Area (Stoe & Cie, 2010)
;
_computing_structure_solution
;
SIR-92 (Altomare et al., 1994)
;
_computing_structure_refinement
;
<i>SHELXL2016/6</i> (Sheldrick, 2015)
;
_computing_molecular_graphics
;
XP in SHELXTL (Sheldrick, 2008) and Mercury  (Macrae et al., 2006)
;
_computing_publication_material
;
<i>CIFTAB</i> (Sheldrick, 2013) and Mercury  (Macrae et al.,, 2006)
;
loop_
    _atom_site_type_symbol
    _atom_site_label
    _atom_site_fract_x
    _atom_site_fract_y
    _atom_site_fract_z
    _atom_site_U_iso_or_equiv
    _atom_site_adp_type
    _atom_site_calc_flag
    _atom_site_occupancy
    _atom_site_disorder_assembly
    _atom_site_disorder_group
    S S1 0.06586(2) 1.17332(13) 0.38431(3) 0.02924(17) Uani d 1 . .
    S S2 0.16189(2) 0.80790(12) 0.43550(3) 0.02882(17) Uani d 1 . .
    O O1 0.14629(7) 1.1274(4) 0.32955(8) 0.0379(4) Uani d 1 . .
    O O2 0.04198(6) 0.7134(3) 0.56260(8) 0.0296(4) Uani d 1 . .
    N N1 0.09576(7) 0.3591(4) 0.61708(9) 0.0233(4) Uani d 1 . .
    N N2 0.16734(7) 0.4593(4) 0.54239(9) 0.0242(4) Uani d 1 . .
    C C1 0.12850(9) 1.0512(5) 0.37418(11) 0.0290(5) Uani d 1 . .
    C C2 0.06873(9) 0.9742(5) 0.45374(11) 0.0258(5) Uani d 1 . .
    C C3 0.11163(9) 0.8032(5) 0.47709(11) 0.0237(4) Uani d 1 . .
    C C4 0.12261(8) 0.6022(5) 0.53199(10) 0.0229(4) Uani d 1 . .
    C C5 0.08324(8) 0.5692(5) 0.57104(10) 0.0236(4) Uani d 1 . .
    C C6 0.14444(8) 0.2091(5) 0.63101(11) 0.0231(4) Uani d 1 . .
    C C7 0.15922(9) 0.0081(5) 0.68143(11) 0.0263(5) Uani d 1 . .
    H H7 0.135972 -0.028724 0.708326 0.032 Uiso calc 1 . .
    C C8 0.20757(9) -0.1364(5) 0.69197(11) 0.0278(5) Uani d 1 . .
    H H8 0.217320 -0.273223 0.726147 0.033 Uiso calc 1 . .
    C C9 0.24248(9) -0.0852(5) 0.65328(12) 0.0296(5) Uani d 1 . .
    H H9 0.275622 -0.187017 0.661099 0.036 Uiso calc 1 . .
    C C10 0.22885(9) 0.1124(5) 0.60399(11) 0.0273(5) Uani d 1 . .
    H H10 0.252595 0.147249 0.577626 0.033 Uiso calc 1 . .
    C C11 0.17997(9) 0.2633(5) 0.59235(11) 0.0237(4) Uani d 1 . .
    C C12 0.05590(9) 0.2972(5) 0.65349(12) 0.0269(5) Uani d 1 . .
    H H12A 0.054369 0.095209 0.659446 0.032 Uiso calc 1 . .
    H H12B 0.018905 0.359079 0.625995 0.032 Uiso calc 1 . .
    C C13 0.07039(10) 0.4352(6) 0.72202(12) 0.0353(6) Uani d 1 . .
    H H13A 0.108738 0.394349 0.747326 0.053 Uiso calc 1 . .
    H H13B 0.046176 0.365385 0.746832 0.053 Uiso calc 1 . .
    H H13C 0.065600 0.634974 0.716145 0.053 Uiso calc 1 . .
    H H2 0.0387(10) 0.987(5) 0.4716(12) 0.028(6) Uiso d 1 . .
loop_
    _atom_site_aniso_label
    _atom_site_aniso_U_11
    _atom_site_aniso_U_22
    _atom_site_aniso_U_33
    _atom_site_aniso_U_12
    _atom_site_aniso_U_13
    _atom_site_aniso_U_23
    S1 0.0263(3) 0.0320(3) 0.0296(3) 0.0039(2) 0.0086(2) 0.0057(2)
    S2 0.0273(3) 0.0336(3) 0.0300(3) 0.0057(2) 0.0152(2) 0.0046(2)
    O1 0.0404(9) 0.0485(11) 0.0299(9) 0.0037(8) 0.0181(7) 0.0084(8)
    O2 0.0251(8) 0.0323(9) 0.0348(9) 0.0061(7) 0.0143(6) 0.0034(7)
    N1 0.0206(8) 0.0250(9) 0.0262(9) -0.0011(7) 0.0099(7) -0.0010(8)
    N2 0.0206(8) 0.0252(9) 0.0282(9) 0.0001(7) 0.0096(7) -0.0013(8)
    C1 0.0287(11) 0.0313(12) 0.0272(11) 0.0004(10) 0.0089(9) 0.0011(10)
    C2 0.0228(10) 0.0296(12) 0.0260(10) -0.0002(9) 0.0087(8) 0.0003(10)
    C3 0.0221(10) 0.0253(11) 0.0245(10) -0.0006(8) 0.0085(8) -0.0029(9)
    C4 0.0220(10) 0.0239(10) 0.0237(10) -0.0003(8) 0.0083(8) -0.0029(9)
    C5 0.0202(10) 0.0262(11) 0.0251(10) -0.0015(9) 0.0081(8) -0.0037(9)
    C6 0.0200(10) 0.0228(10) 0.0260(10) -0.0005(8) 0.0065(8) -0.0038(9)
    C7 0.0268(10) 0.0262(11) 0.0269(11) -0.0030(9) 0.0096(8) -0.0009(9)
    C8 0.0293(11) 0.0238(11) 0.0277(11) 0.0007(9) 0.0048(9) 0.0018(9)
    C9 0.0255(11) 0.0278(12) 0.0340(12) 0.0065(9) 0.0067(9) -0.0016(10)
    C10 0.0223(10) 0.0315(12) 0.0287(11) 0.0016(9) 0.0088(8) -0.0022(10)
    C11 0.0226(10) 0.0243(10) 0.0247(10) -0.0009(8) 0.0077(8) -0.0021(9)
    C12 0.0226(10) 0.0282(11) 0.0357(12) -0.0010(9) 0.0173(9) 0.0010(10)
    C13 0.0362(12) 0.0401(14) 0.0366(13) -0.0039(11) 0.0215(10) -0.0032(11)
_geom_special_details
;
 All esds (except the esd in the dihedral angle between two l.s. planes)
 are estimated using the full covariance matrix.  The cell esds are taken
 into account individually in the estimation of esds in distances, angles
 and torsion angles; correlations between esds in cell parameters are only
 used when they are defined by crystal symmetry.  An approximate (isotropic)
 treatment of cell esds is used for estimating esds involving l.s. planes.
;
loop_
    _geom_bond_atom_site_label_1
    _geom_bond_atom_site_label_2
    _geom_bond_site_symmetry_2
    _geom_bond_distance
    _geom_bond_publ_flag
    S1 C2 . 1.724(2) ?
    S1 C1 . 1.778(2) ?
    S2 C3 . 1.755(2) ?
    S2 C1 . 1.758(2) ?
    O1 C1 . 1.212(3) ?
    O2 C5 . 1.232(3) ?
    N1 C5 . 1.370(3) ?
    N1 C6 . 1.392(3) ?
    N1 C12 . 1.475(3) ?
    N2 C4 . 1.296(3) ?
    N2 C11 . 1.374(3) ?
    C2 C3 . 1.341(3) ?
    C2 H2 . 0.95(2) ?
    C3 C4 . 1.465(3) ?
    C4 C5 . 1.483(3) ?
    C6 C7 . 1.399(3) ?
    C6 C11 . 1.411(3) ?
    C7 C8 . 1.378(3) ?
    C7 H7 . 0.9500 ?
    C8 C9 . 1.395(3) ?
    C8 H8 . 0.9500 ?
    C9 C10 . 1.371(3) ?
    C9 H9 . 0.9500 ?
    C10 C11 . 1.403(3) ?
    C10 H10 . 0.9500 ?
    C12 C13 . 1.519(3) ?
    C12 H12A . 0.9900 ?
    C12 H12B . 0.9900 ?
    C13 H13A . 0.9800 ?
    C13 H13B . 0.9800 ?
    C13 H13C . 0.9800 ?
loop_
    _geom_angle_atom_site_label_1
    _geom_angle_atom_site_label_2
    _geom_angle_atom_site_label_3
    _geom_angle_site_symmetry_1
    _geom_angle_site_symmetry_3
    _geom_angle
    _geom_angle_publ_flag
    C2 S1 C1 . . 96.00(11) ?
    C3 S2 C1 . . 95.93(11) ?
    C5 N1 C6 . . 122.51(18) ?
    C5 N1 C12 . . 117.57(17) ?
    C6 N1 C12 . . 119.91(18) ?
    C4 N2 C11 . . 119.18(18) ?
    O1 C1 S2 . . 123.50(19) ?
    O1 C1 S1 . . 123.48(19) ?
    S2 C1 S1 . . 113.02(13) ?
    C3 C2 S1 . . 118.16(17) ?
    C3 C2 H2 . . 124.3(15) ?
    S1 C2 H2 . . 117.4(15) ?
    C2 C3 C4 . . 129.5(2) ?
    C2 C3 S2 . . 116.86(17) ?
    C4 C3 S2 . . 113.64(15) ?
    N2 C4 C3 . . 115.80(19) ?
    N2 C4 C5 . . 124.1(2) ?
    C3 C4 C5 . . 120.11(19) ?
    O2 C5 N1 . . 121.94(19) ?
    O2 C5 C4 . . 123.6(2) ?
    N1 C5 C4 . . 114.42(18) ?
    N1 C6 C7 . . 122.65(19) ?
    N1 C6 C11 . . 118.2(2) ?
    C7 C6 C11 . . 119.16(19) ?
    C8 C7 C6 . . 119.8(2) ?
    C8 C7 H7 . . 120.1 ?
    C6 C7 H7 . . 120.1 ?
    C7 C8 C9 . . 121.1(2) ?
    C7 C8 H8 . . 119.4 ?
    C9 C8 H8 . . 119.4 ?
    C10 C9 C8 . . 119.9(2) ?
    C10 C9 H9 . . 120.1 ?
    C8 C9 H9 . . 120.1 ?
    C9 C10 C11 . . 120.2(2) ?
    C9 C10 H10 . . 119.9 ?
    C11 C10 H10 . . 119.9 ?
    N2 C11 C10 . . 118.85(19) ?
    N2 C11 C6 . . 121.32(19) ?
    C10 C11 C6 . . 119.8(2) ?
    N1 C12 C13 . . 112.79(18) ?
    N1 C12 H12A . . 109.0 ?
    C13 C12 H12A . . 109.0 ?
    N1 C12 H12B . . 109.0 ?
    C13 C12 H12B . . 109.0 ?
    H12A C12 H12B . . 107.8 ?
    C12 C13 H13A . . 109.5 ?
    C12 C13 H13B . . 109.5 ?
    H13A C13 H13B . . 109.5 ?
    C12 C13 H13C . . 109.5 ?
    H13A C13 H13C . . 109.5 ?
    H13B C13 H13C . . 109.5 ?
loop_
    _geom_torsion_atom_site_label_1
    _geom_torsion_atom_site_label_2
    _geom_torsion_atom_site_label_3
    _geom_torsion_atom_site_label_4
    _geom_torsion_site_symmetry_1
    _geom_torsion_site_symmetry_2
    _geom_torsion_site_symmetry_3
    _geom_torsion_site_symmetry_4
    _geom_torsion
    _geom_torsion_publ_flag
    C3 S2 C1 O1 . . . . -178.3(2) ?
    C3 S2 C1 S1 . . . . 1.57(15) ?
    C2 S1 C1 O1 . . . . 179.1(2) ?
    C2 S1 C1 S2 . . . . -0.82(15) ?
    C1 S1 C2 C3 . . . . -0.6(2) ?
    S1 C2 C3 C4 . . . . -176.09(18) ?
    S1 C2 C3 S2 . . . . 1.9(3) ?
    C1 S2 C3 C2 . . . . -2.1(2) ?
    C1 S2 C3 C4 . . . . 176.21(16) ?
    C11 N2 C4 C3 . . . . -178.92(19) ?
    C11 N2 C4 C5 . . . . 0.1(3) ?
    C2 C3 C4 N2 . . . . 178.4(2) ?
    S2 C3 C4 N2 . . . . 0.4(3) ?
    C2 C3 C4 C5 . . . . -0.7(4) ?
    S2 C3 C4 C5 . . . . -178.67(16) ?
    C6 N1 C5 O2 . . . . -174.7(2) ?
    C12 N1 C5 O2 . . . . 4.1(3) ?
    C6 N1 C5 C4 . . . . 6.6(3) ?
    C12 N1 C5 C4 . . . . -174.59(18) ?
    N2 C4 C5 O2 . . . . 177.0(2) ?
    C3 C4 C5 O2 . . . . -4.0(3) ?
    N2 C4 C5 N1 . . . . -4.3(3) ?
    C3 C4 C5 N1 . . . . 174.71(18) ?
    C5 N1 C6 C7 . . . . 175.2(2) ?
    C12 N1 C6 C7 . . . . -3.6(3) ?
    C5 N1 C6 C11 . . . . -4.9(3) ?
    C12 N1 C6 C11 . . . . 176.29(19) ?
    N1 C6 C7 C8 . . . . 178.9(2) ?
    C11 C6 C7 C8 . . . . -0.9(3) ?
    C6 C7 C8 C9 . . . . 0.3(3) ?
    C7 C8 C9 C10 . . . . 0.2(4) ?
    C8 C9 C10 C11 . . . . 0.0(3) ?
    C4 N2 C11 C10 . . . . -179.0(2) ?
    C4 N2 C11 C6 . . . . 1.9(3) ?
    C9 C10 C11 N2 . . . . -179.8(2) ?
    C9 C10 C11 C6 . . . . -0.7(3) ?
    N1 C6 C11 N2 . . . . 0.3(3) ?
    C7 C6 C11 N2 . . . . -179.8(2) ?
    N1 C6 C11 C10 . . . . -178.7(2) ?
    C7 C6 C11 C10 . . . . 1.2(3) ?
    C5 N1 C12 C13 . . . . -96.3(2) ?
    C6 N1 C12 C13 . . . . 82.5(3) ?
loop_
    _geom_hbond_atom_site_label_D
    _geom_hbond_atom_site_label_H
    _geom_hbond_atom_site_label_A
    _geom_hbond_site_symmetry_A
    _geom_hbond_distance_DH
    _geom_hbond_distance_HA
    _geom_hbond_distance_DA
    _geom_hbond_angle_DHA
    C2 H2 O2 . 0.95(2) 2.30(3) 2.859(3) 117.2(19)
    C2 H2 O2 5_576 0.95(2) 2.44(2) 3.133(3) 129(2)
    C7 H7 O1 6_566 0.95 2.51 3.272(3) 138
    C9 H9 S2 7_556 0.95 2.99 3.652(3) 128
    C12 H12A O2 1_545 0.99 2.69 3.367(3) 126
_shelx_hkl_file
;
   2   0   0    2.37    2.85   0
  -2   0   0    2.53    2.68   0
   4   0   0 4316.66   19.91   0
  -4   0   0 4043.01   19.12   0
   6   0   0  158.15    4.74   0
  -6   0   0  175.87    5.90   0
  -8   0   0 1104.53    8.13   0
   8   0   0 1015.53    7.99   0
 -10   0   0 3123.80   11.05   0
  10   0   0 2855.33   11.03   0
  12   0   0  402.97    4.33   0
 -12   0   0  444.08    4.45   0
 -14   0   0  232.41    3.54   0
  14   0   0  206.83    3.54   0
  16   0   0   -1.72    2.48   0
 -16   0   0   -4.67    2.33   0
 -18   0   0  357.15    3.94   0
  18   0   0  312.62    4.01   0
  20   0   0   13.44    2.52   0
 -20   0   0   19.78    2.36   0
  22   0   0  239.71    3.57   0
 -22   0   0  327.46    3.47   0
 -24   0   0    0.46    2.27   0
  24   0   0    2.82    2.30   0
  26   0   0    1.84    2.41   0
  26   0   0   -0.08    3.04   0
 -26   0   0   -1.13    2.35   0
 -28   0   0    2.99    2.42   0
  28   0   0    6.58    2.51   0
  28   0   0    6.77    2.53   0
  30   0   0   71.69    2.90   0
  30   0   0   49.72    3.08   0
 -30   0   0   89.07    2.99   0
  -1   1   0   89.72    6.17   0
   1  -1   0   89.44    4.79   0
   1   1   0   90.16    4.85   0
  -1  -1   0   88.54    4.70   0
   3  -1   0  542.71    7.03   0
  -3   1   0  578.61    7.24   0
  -3  -1   0  597.40    7.57   0
   3   1   0  556.93    7.37   0
   3   1   0  589.14    8.07   0
  -5  -1   0  169.39    5.33   0
   5   1   0  154.84    4.18   0
   5  -1   0  148.23    5.62   0
   5   1   0  162.52    4.51   0
  -5   1   0  164.87    5.78   0
  -5  -1   0  158.70    4.49   0
   7   1   0   59.33    3.17   0
   7   1   0   62.62    3.30   0
  -7   1   0   62.02    3.28   0
   7  -1   0   53.26    3.21   0
  -7  -1   0   57.38    2.96   0
   9   1   0   39.05    2.79   0
  -9  -1   0   41.81    2.79   0
  -9   1   0   43.15    3.74   0
   9  -1   0   38.96    2.80   0
   9   1   0   44.82    2.64   0
  11   1   0  561.55    4.78   0
 -11   1   0  592.95    4.95   0
 -11  -1   0  664.30    6.07   0
  11   1   0  511.00    5.14   0
  11  -1   0  531.11    5.32   0
  13  -1   0  249.42    3.57   0
 -13   1   0  281.61    3.62   0
  13   1   0  254.82    3.90   0
 -13  -1   0  311.39    4.59   0
  13   1   0  259.31    3.55   0
  15   1   0   55.57    3.68   0
  15  -1   0   58.59    2.70   0
  15   1   0   19.94    2.38   0
 -15   1   0   68.72    3.49   0
 -15  -1   0   77.15    3.50   0
 -17   1   0    6.81    3.38   0
  17   1   0   10.41    3.50   0
  17  -1   0   13.50    3.43   0
 -17  -1   0   12.19    2.30   0
  17   1   0    7.76    2.47   0
  19   1   0   14.16    2.48   0
  19  -1   0   13.96    2.66   0
 -19  -1   0    8.81    3.26   0
 -19   1   0   16.99    3.51   0
  19   1   0   12.03    2.50   0
  21   1   0    5.73    2.37   0
  21  -1   0    6.53    2.36   0
 -21   1   0    5.93    3.15   0
 -21  -1   0    5.65    2.22   0
  21   1   0    5.13    2.26   0
  23   1   0   89.24    2.73   0
  23   1   0  141.05    3.17   0
  23  -1   0  116.80    3.12   0
 -23   1   0  179.30    3.03   0
 -23  -1   0  172.48    3.05   0
  25   1   0    2.34    2.34   0
 -25   1   0    4.35    2.97   0
  25  -1   0   -0.43    3.29   0
 -25  -1   0    1.56    2.29   0
  25   1   0   -0.62    2.45   0
  27   1   0    1.27    2.45   0
 -27   1   0    3.73    2.29   0
  27  -1   0    1.60    2.37   0
 -27  -1   0    2.03    2.86   0
  27   1   0   -1.15    2.56   0
  29   1   0   -0.08    3.78   0
  29  -1   0   11.11    3.23   0
 -29   1   0   13.62    3.20   0
 -29  -1   0   14.53    2.53   0
  29   1   0   12.16    3.64   0
   0   2   0  390.92    5.50   0
   0  -2   0  378.08    5.37   0
  -2  -2   0   44.80    3.23   0
  -2   2   0   46.89    4.29   0
   2  -2   0   43.65    3.30   0
   2   2   0   43.84    3.32   0
  -4  -2   0   -3.03    3.65   0
  -4   2   0   -1.31    2.67   0
   4   2   0   -0.99    3.60   0
   4  -2   0   -0.34    2.64   0
   6   2   0   55.66    3.52   0
  -6   2   0   60.23    3.79   0
   6  -2   0   59.07    3.83   0
   6   2   0   63.77    3.02   0
  -6  -2   0   61.86    2.99   0
   8   2   0  194.71    4.44   0
  -8  -2   0  160.90    3.50   0
   8  -2   0  157.25    3.35   0
   8   2   0  152.02    3.36   0
  -8   2   0  178.55    4.22   0
  10   2   0   98.43    3.72   0
 -10  -2   0   80.75    3.36   0
  10  -2   0   72.50    2.75   0
 -10   2   0   86.92    3.70   0
  10   2   0   71.47    2.80   0
  12   2   0   24.60    3.26   0
 -12  -2   0   25.26    2.26   0
  12   2   0   26.38    3.37   0
  12  -2   0   24.18    3.49   0
 -12   2   0   21.25    2.67   0
  14   2   0   10.65    2.38   0
 -14  -2   0    9.39    2.27   0
  14   2   0    4.14    2.57   0
  14  -2   0   12.13    2.67   0
 -14   2   0    8.45    2.77   0
  16  -2   0    2.73    2.65   0
  16   2   0    7.70    3.18   0
  16   2   0    7.79    2.59   0
 -16   2   0    5.61    2.70   0
 -16  -2   0    5.61    2.40   0
  18  -2   0   73.31    2.91   0
  18   2   0   87.54    3.78   0
  18   2   0   88.34    3.82   0
 -18   2   0  100.68    3.70   0
 -18  -2   0   82.82    2.84   0
 -20  -2   0   55.66    3.17   0
  20   2   0   47.49    2.68   0
 -20   2   0   50.58    3.30   0
  20  -2   0   42.30    2.68   0
  20   2   0   39.28    2.54   0
  22   2   0    4.49    2.29   0
 -22  -2   0    5.98    2.21   0
 -22   2   0    1.22    3.08   0
  22   2   0    2.94    2.40   0
  22  -2   0    6.01    2.51   0
  24  -2   0   20.56    2.64   0
  24   2   0   35.22    2.76   0
 -24   2   0   35.75    3.21   0
  24   2   0   24.87    2.43   0
 -24  -2   0   28.56    3.10   0
  26  -2   0   -2.28    3.23   0
  26   2   0   -2.45    3.23   0
  26   2   0    4.56    2.99   0
 -26  -2   0   -0.81    2.39   0
 -26   2   0    3.39    3.35   0
 -28  -2   0    7.30    3.44   0
  28  -2   0    0.37    3.24   0
 -28   2   0    4.70    2.66   0
  28   2   0    4.19    3.15   0
  28   2   0    8.60    2.69   0
  -1   3   0   83.23    4.04   0
   1  -3   0   83.31    3.14   0
  -1  -3   0   86.51    3.21   0
   1   3   0   84.36    3.26   0
   3   3   0  332.45    5.29   0
  -3   3   0  238.76    4.09   0
  -3  -3   0  347.49    5.04   0
   3  -3   0  321.31    4.33   0
   5   3   0   15.11    2.52   0
   5  -3   0   17.15    2.82   0
  -5   3   0   17.61    3.74   0
   5   3   0   19.30    3.49   0
  -5  -3   0   22.87    3.70   0
   7   3   0   -1.50    2.29   0
   7   3   0    0.39    2.41   0
  -7   3   0   -1.67    2.75   0
  -7  -3   0   -2.63    3.35   0
   7  -3   0    0.67    2.64   0
   9   3   0  174.85    3.52   0
   9  -3   0  173.50    3.49   0
   9   3   0   70.29    2.84   0
  -9   3   0  106.35    3.30   0
  -9  -3   0  179.83    4.35   0
  11   3   0    0.34    2.22   0
 -11   3   0    2.27    2.69   0
 -11  -3   0    5.34    3.17   0
  11  -3   0    1.04    2.63   0
  11   3   0   -2.10    2.53   0
  13   3   0  344.52    5.00   0
 -13   3   0  335.37    3.99   0
  13  -3   0  265.08    4.72   0
  13   3   0  230.72    3.43   0
 -15   3   0    7.61    2.74   0
  15  -3   0    3.22    2.53   0
  15   3   0    5.47    3.34   0
  15   3   0    6.37    2.31   0
  17  -3   0    6.35    2.48   0
 -17   3   0    7.32    3.28   0
  17   3   0   15.45    2.40   0
  17   3   0    6.93    2.09   0
  19   3   0   33.70    2.92   0
 -19   3   0   16.02    2.57   0
  19  -3   0   37.81    2.66   0
  19   3   0   38.11    3.28   0
 -21   3   0  124.90    3.23   0
  21   3   0  129.01    3.86   0
  21  -3   0  100.56    3.09   0
  21   3   0  119.27    3.40   0
 -21  -3   0  107.64    3.81   0
  23  -3   0   72.29    3.66   0
 -23   3   0   87.12    2.88   0
  23   3   0   85.92    3.92   0
 -23  -3   0   75.15    2.89   0
  23   3   0   27.65    2.47   0
  25  -3   0    0.71    2.60   0
 -25  -3   0    1.94    2.42   0
  25   3   0    4.93    2.62   0
 -25   3   0    4.77    2.74   0
  25   3   0    8.34    3.11   0
   0   4   0   15.42    3.54   0
   0  -4   0   14.19    3.44   0
  -2   4   0    2.01    3.48   0
   2  -4   0    3.19    3.24   0
  -2  -4   0    2.42    2.66   0
   2   4   0    2.60    3.59   0
  -4  -4   0    7.99    2.66   0
  -4   4   0   12.57    2.61   0
   4  -4   0   10.50    3.46   0
   4   4   0   13.06    2.80   0
   6   4   0  158.46    3.87   0
   6   4   0  140.99    4.37   0
  -6   4   0  149.85    4.07   0
  -6  -4   0  103.98    3.28   0
   6  -4   0  149.28    3.87   0
   8   4   0   34.03    2.75   0
   8  -4   0   31.33    3.64   0
  -8   4   0   30.94    3.40   0
  -8  -4   0   29.97    2.84   0
   8   4   0   29.28    3.56   0
  10  -4   0   31.50    2.71   0
  10   4   0   34.25    2.58   0
  10   4   0   21.89    2.64   0
 -10  -4   0   30.20    2.73   0
 -10   4   0   30.99    3.61   0
 -12  -4   0    5.38    2.57   0
  12   4   0    8.79    3.09   0
 -12   4   0    5.19    2.64   0
  12  -4   0   11.70    3.22   0
  12   4   0    7.51    2.51   0
  14   4   0   15.52    3.22   0
  14  -4   0   18.46    2.57   0
 -14   4   0   15.70    3.33   0
  14   4   0   15.29    3.21   0
  16   4   0    1.67    3.13   0
  16   4   0   -0.33    2.95   0
  16  -4   0    1.74    3.48   0
 -16   4   0    1.85    2.64   0
  18  -4   0   -4.01    2.72   0
  18   4   0    2.10    2.60   0
  18   4   0    5.61    3.12   0
 -18   4   0    3.76    2.70   0
 -20   4   0   -5.94    3.35   0
  20   4   0   -2.63    3.27   0
  20  -4   0   -0.52    3.38   0
  20   4   0    1.38    3.40   0
  22   4   0    1.16    2.63   0
  22   4   0    4.01    2.88   0
 -22   4   0    5.06    2.84   0
  22  -4   0    0.47    2.95   0
   1  -5   0   91.27    3.05   0
  -1   5   0  110.75    3.94   0
  -1  -5   0  106.12    3.73   0
   1   5   0   96.36    3.76   0
   3  -5   0   79.58    3.84   0
  -3  -5   0   79.04    3.75   0
  -3   5   0   78.11    3.12   0
   3   5   0   46.06    2.88   0
  -5   5   0   69.55    3.68   0
   5   5   0   73.62    3.09   0
   5  -5   0   69.58    2.89   0
  -5  -5   0   84.09    3.75   0
   5   5   0   54.01    2.95   0
   7  -5   0   19.22    2.60   0
   7   5   0   11.57    2.86   0
  -7   5   0   17.77    2.73   0
   7   5   0   27.98    3.45   0
  -7  -5   0   21.53    2.62   0
   9   5   0   39.63    3.55   0
  -9   5   0   54.06    3.87   0
   9  -5   0   48.96    3.85   0
   9   5   0   54.71    3.67   0
  -9  -5   0   51.36    3.55   0
  11   5   0   19.85    3.79   0
 -11   5   0   20.01    3.40   0
 -11  -5   0   22.62    2.80   0
  11  -5   0   13.71    3.80   0
  11   5   0   22.89    2.88   0
 -13   5   0   33.61    2.70   0
  13  -5   0   50.56    3.06   0
  13   5   0   66.56    3.80   0
  13   5   0   32.61    3.10   0
  15  -5   0    2.54    2.76   0
 -15   5   0    6.41    2.71   0
  15   5   0    7.64    3.46   0
  15   5   0    0.69    3.28   0
  17   5   0    0.20    3.19   0
  17   5   0    1.35    3.61   0
 -17   5   0   -1.85    2.75   0
  17  -5   0    2.51    3.49   0
   0   6   0   20.66    2.94   0
   0  -6   0   22.00    3.75   0
   2   6   0    4.92    3.00   0
   2  -6   0    5.49    3.51   0
  -2   6   0    4.80    2.86   0
  -2  -6   0    7.22    3.43   0
   4   6   0    5.35    2.85   0
  -4   6   0    4.23    3.37   0
  -4  -6   0    9.69    3.40   0
   4   6   0    5.03    3.46   0
   4  -6   0    4.92    2.71   0
  -6  -6   0    3.07    3.48   0
   6  -6   0    3.54    2.81   0
  -6   6   0   -0.84    3.48   0
   6   6   0   -2.09    3.87   0
   6   6   0    0.64    3.38   0
  29   1  -1    6.12    3.36   0
 -29   1   1   13.74    2.49   0
 -29  -1   1   17.04    3.16   0
  29  -1  -1   15.69    2.75   0
  29   1  -1   -1.06    2.60   0
 -27   1   1  144.21    3.46   0
  27  -1  -1   99.46    3.52   0
 -27  -1   1  163.93    3.50   0
  27   1  -1  108.55    3.19   0
  27   1  -1  122.05    2.99   0
 -25  -1   1   30.90    2.37   0
  25   1  -1   13.75    2.47   0
  25   1  -1   21.13    2.45   0
  25  -1  -1   22.70    2.50   0
 -25   1   1   35.93    2.40   0
  23   1  -1  175.79    3.18   0
 -23   1   1  212.09    3.67   0
 -23  -1   1  224.94    3.59   0
  23  -1  -1  157.95    3.70   0
  23   1  -1   76.57    2.67   0
  21   1  -1    9.63    2.51   0
  21  -1  -1   14.63    3.22   0
  21   1  -1   18.66    3.07   0
 -21  -1   1   19.83    2.85   0
 -21   1   1   19.28    2.52   0
 -19   1   1    0.55    3.51   0
 -19  -1   1    4.51    2.96   0
  19   1  -1   -2.96    2.53   0
  19  -1  -1    5.36    2.58   0
  19   1  -1    2.67    2.50   0
  17   1  -1  285.71    4.40   0
 -17   1   1  302.60    3.71   0
  17  -1  -1  257.92    3.73   0
 -17  -1   1  321.92    4.30   0
  17   1  -1  283.11    3.73   0
 -15  -1   1  306.88    3.83   0
  15   1  -1  140.68    2.97   0
 -15   1   1  323.68    3.75   0
  15   1  -1  303.06    3.95   0
  15  -1  -1  283.61    4.23   0
 -13  -1   1  186.90    3.93   0
 -13   1   1  173.55    3.23   0
  13   1  -1   89.85    2.82   0
  13  -1  -1  159.45    3.15   0
  13   1  -1  173.31    3.43   0
  11   1  -1  459.93    5.04   0
 -11   1   1  463.29    5.14   0
  11  -1  -1  428.21    5.06   0
  11   1  -1  480.46    4.92   0
 -11  -1   1  453.74    4.70   0
  -9  -1   1  127.49    3.37   0
   9   1  -1  119.79    3.14   0
   9  -1  -1  104.63    3.18   0
  -9   1   1   77.59    3.00   0
   9   1  -1  119.01    3.19   0
  -7  -1   1  212.62    4.74   0
   7   1  -1  206.52    4.92   0
   7  -1  -1  195.13    4.85   0
  -7   1   1  201.12    4.11   0
   7   1  -1  226.42    4.39   0
  -5  -1   1  124.61    4.22   0
   5   1  -1  165.04    4.41   0
   5   1  -1  154.81    5.35   0
  -5   1   1  143.97    4.31   0
   5  -1  -1  147.27    5.65   0
  -5  -1   1  159.78    4.35   0
   3   1  -1  197.68    5.44   0
   3  -1  -1  164.17    5.03   0
  -3  -1   1  171.81    5.30   0
  -3   1   1  196.68    5.35   0
   3   1  -1  220.47    6.37   0
   1  -1  -1    9.01    5.44   0
  -1  -1   1    8.31    5.32   0
  -1   1   1    8.44    3.82   0
   1   1  -1    8.68    3.82   0
  -1   1  -1    0.13    5.66   0
   1   1   1   -1.05    1.75   0
   1  -1   1    0.49    3.92   0
  -1  -1  -1    2.23    3.69   0
   3   1   1   35.92    3.94   0
  -3   1  -1   55.92    4.26   0
   3   1   1   49.40    3.90   0
   3  -1   1   51.96    5.67   0
  -3  -1  -1   44.47    3.93   0
  -5   1  -1  222.20    4.81   0
   5  -1   1  196.20    4.34   0
   5   1   1  213.11    4.56   0
  -5  -1  -1  230.42    5.56   0
   5   1   1  211.46    5.07   0
  -5  -1  -1  184.32    4.82   0
   7   1   1   55.43    2.98   0
   7   1   1   60.97    4.08   0
  -7  -1  -1   54.84    3.13   0
   7  -1   1   55.89    3.14   0
  -7   1  -1   58.89    3.20   0
  -7  -1  -1   67.26    3.15   0
  -9  -1  -1  289.76    4.44   0
   9  -1   1  269.26    4.54   0
   9   1   1  160.35    3.33   0
   9   1   1  294.64    4.56   0
  -9   1  -1  200.95    3.58   0
 -11  -1  -1   -0.57    2.30   0
  11   1   1    2.40    2.48   0
  11  -1   1    1.85    2.44   0
  11   1   1    4.01    3.07   0
 -11   1  -1   -3.56    2.47   0
 -13  -1  -1  109.85    3.53   0
  13   1   1   88.24    2.80   0
  13  -1   1   88.67    2.96   0
 -13   1  -1   99.93    2.89   0
  13   1   1   98.81    3.83   0
 -15   1  -1  142.76    3.09   0
  15   1   1  136.43    3.86   0
  15   1   1  147.08    4.05   0
  15  -1   1  126.47    3.92   0
 -15  -1  -1  143.76    3.07   0
 -17  -1  -1  343.63    3.91   0
  17   1   1  306.39    3.93   0
  17   1   1  318.41    4.27   0
 -17   1  -1  344.68    4.41   0
  17  -1   1  270.18    3.81   0
 -19  -1  -1   38.08    2.30   0
  19   1   1   45.25    2.51   0
 -19   1  -1   29.27    2.72   0
  19  -1   1   39.47    2.87   0
  19   1   1   11.11    2.57   0
 -21   1  -1    5.08    2.32   0
  21   1   1    8.05    2.35   0
  21  -1   1    2.74    2.48   0
  21   1   1    1.31    2.38   0
 -21  -1  -1    4.93    2.75   0
  23  -1   1  287.44    3.75   0
 -23  -1  -1  295.12    3.56   0
 -23   1  -1  371.79    4.26   0
  23   1   1  314.19    3.54   0
  23   1   1  320.20    4.57   0
  25   1   1   32.83    2.55   0
 -25  -1  -1   48.87    2.57   0
  25   1   1   33.24    3.32   0
  25  -1   1   32.64    2.65   0
 -25   1  -1   54.65    3.18   0
 -27   1  -1  207.59    3.44   0
  27   1   1  181.07    3.33   0
 -27  -1  -1  250.85    4.12   0
  27  -1   1  144.04    3.81   0
  27   1   1  145.59    3.63   0
  29   1   1   21.29    3.84   0
 -29   1  -1   33.25    3.40   0
  29  -1   1   15.12    3.01   0
  29   1   1   27.62    3.43   0
 -29  -1  -1   27.41    2.73   0
  28   2  -1   50.58    2.99   0
 -28   2   1   67.78    3.48   0
  28   2  -1   16.52    2.52   0
 -28  -2   1   63.38    2.86   0
  28  -2  -1   41.35    3.82   0
  26   2  -1  135.77    2.99   0
 -26   2   1  107.08    3.13   0
  26   2  -1  163.17    4.03   0
  26  -2  -1  131.32    4.04   0
 -26  -2   1  176.34    3.77   0
  24  -2  -1   16.23    3.25   0
  24   2  -1   17.87    3.46   0
  24   2  -1   12.46    3.24   0
 -24  -2   1   22.14    2.98   0
 -24   2   1   20.86    2.51   0
  22   2  -1   21.04    3.41   0
  22   2  -1   15.61    2.35   0
 -22  -2   1   17.90    2.26   0
 -22   2   1   17.93    2.51   0
  22  -2  -1   19.68    2.52   0
 -20   2   1   14.70    2.50   0
  20  -2  -1    7.86    3.21   0
 -20  -2   1   10.87    2.88   0
  20   2  -1    9.16    2.47   0
  20   2  -1    8.93    2.45   0
 -18  -2   1   63.00    2.62   0
  18   2  -1   59.69    3.38   0
 -18   2   1   65.20    2.78   0
  18   2  -1   54.69    2.74   0
  18  -2  -1   57.12    3.68   0
  16   2  -1  412.71    4.80   0
 -16  -2   1  366.76    4.01   0
 -16   2   1  385.94    3.99   0
  16  -2  -1  299.27    3.73   0
  16   2  -1  353.41    4.59   0
  14   2  -1   28.43    3.33   0
 -14  -2   1   20.69    2.36   0
 -14   2   1   18.72    3.49   0
  14   2  -1   18.83    2.41   0
  14  -2  -1   19.59    3.47   0
 -12   2   1  230.40    3.48   0
  12  -2  -1  214.34    4.10   0
 -12  -2   1  223.67    4.17   0
  12   2  -1  216.46    4.11   0
  12   2  -1  209.62    3.57   0
 -10   2   1   66.23    3.64   0
  10   2  -1   64.11    2.78   0
 -10  -2   1   63.02    3.41   0
  10   2  -1   54.42    2.70   0
  10  -2  -1   56.08    3.55   0
   8   2  -1  123.70    3.87   0
   8  -2  -1  120.78    3.19   0
  -8   2   1  118.46    3.16   0
  -8  -2   1  118.00    3.30   0
   8   2  -1  148.11    3.42   0
   6  -2  -1   94.05    3.02   0
  -6   2   1  103.56    3.21   0
   6   2  -1   92.51    3.22   0
   6   2  -1  115.21    4.17   0
  -6  -2   1  112.59    3.48   0
   4   2  -1  176.48    3.95   0
  -4   2   1  183.67    3.81   0
  -4  -2   1  191.87    4.12   0
   4  -2  -1  179.75    3.86   0
   2   2  -1   46.70    3.34   0
  -2  -2   1   61.34    4.10   0
   2  -2  -1   55.90    4.17   0
  -2   2   1   50.59    3.34   0
   0   2   1  740.57    7.73   0
   0  -2   1  725.75    6.57   0
   0   2  -1  756.59    6.81   0
   0  -2  -1  585.21    6.47   0
   2   2   1    7.23    3.73   0
   2  -2   1    8.91    3.98   0
  -2  -2  -1    9.58    3.82   0
  -2   2  -1   10.00    2.82   0
   4   2   1  446.45    5.75   0
   4   2   1   -2.76    2.74   0
  -4   2  -1  418.51    4.88   0
   4  -2   1  443.32    5.00   0
  -4  -2  -1  481.05    5.24   0
   6   2   1  260.74    5.05   0
  -6   2  -1  238.95    3.91   0
   6  -2   1  231.00    4.58   0
  -6  -2  -1  256.49    3.98   0
   6   2   1  223.15    4.42   0
  -8  -2  -1   11.22    3.43   0
   8   2   1    4.35    2.45   0
   8   2   1   13.66    2.31   0
  -8   2  -1   10.77    3.57   0
   8  -2   1   10.49    2.50   0
  10   2   1  129.96    3.29   0
 -10  -2  -1  131.82    3.71   0
  10  -2   1  122.43    3.12   0
 -10  -2  -1  143.19    3.33   0
 -10   2  -1  141.92    3.25   0
  10   2   1   90.48    2.89   0
  12   2   1  160.24    3.42   0
  12   2   1  156.71    3.75   0
 -12  -2  -1  147.04    3.19   0
 -12   2  -1  145.81    3.23   0
  12  -2   1  151.15    3.94   0
 -14  -2  -1  481.61    5.24   0
  14  -2   1  417.48    4.29   0
 -14   2  -1  502.15    4.41   0
  14   2   1  414.21    4.11   0
  14   2   1  471.42    4.78   0
  16   2   1    2.11    3.19   0
  16   2   1   -0.14    2.53   0
 -16  -2  -1    2.68    3.24   0
 -16   2  -1    0.88    2.64   0
  16  -2   1    4.65    2.64   0
 -18   2  -1  148.49    3.93   0
  18   2   1  122.80    3.61   0
 -18  -2  -1  148.06    3.71   0
  18  -2   1  124.78    3.99   0
  18   2   1  150.83    4.01   0
 -20   2  -1   84.08    2.73   0
  20   2   1   44.82    2.51   0
  20   2   1   75.09    2.78   0
  20  -2   1   73.09    3.41   0
 -20  -2  -1   86.74    3.35   0
  22   2   1   18.29    2.57   0
 -22  -2  -1   24.99    2.24   0
  22  -2   1   17.95    3.23   0
  22   2   1   11.01    2.32   0
 -22   2  -1   22.59    2.57   0
 -24   2  -1   16.20    3.18   0
  24   2   1   21.67    3.28   0
  24  -2   1   11.18    2.63   0
  24   2   1   12.70    2.48   0
 -24  -2  -1   15.00    2.40   0
  26  -2   1    2.47    2.47   0
  26   2   1   -5.61    3.03   0
  26   2   1   -0.78    2.61   0
 -26  -2  -1   -5.46    2.99   0
 -26   2  -1   -1.88    3.12   0
 -28  -2  -1   -1.84    2.58   0
 -28   2  -1    0.49    2.57   0
  28   2   1    1.16    2.64   0
  28   2   1    2.87    3.44   0
  28  -2   1   -1.89    3.34   0
 -27  -3   1    1.43    2.57   0
  27  -3  -1    6.08    3.39   0
  27   3  -1    0.55    3.51   0
  27   3  -1   -4.83    2.83   0
 -27   3   1   -2.44    2.80   0
  25   3  -1   -3.93    2.51   0
  25  -3  -1    5.64    2.74   0
  25   3  -1   -0.33    3.28   0
 -25   3   1    3.45    2.56   0
 -25  -3   1    3.50    3.02   0
  23  -3  -1   -4.11    2.56   0
  23   3  -1    0.81    2.97   0
  23   3  -1    0.05    2.59   0
 -23  -3   1   -0.98    2.97   0
 -23   3   1    4.28    2.62   0
  21   3  -1   18.24    2.48   0
  21  -3  -1   25.03    2.58   0
 -21   3   1   19.62    3.31   0
 -21  -3   1   14.84    2.36   0
  21   3  -1   18.07    2.47   0
  19   3  -1    2.16    2.24   0
  19   3  -1    2.27    2.98   0
 -19   3   1   -1.13    2.47   0
  19  -3  -1   -0.94    2.50   0
  17   3  -1  234.05    3.63   0
  17  -3  -1  188.27    3.35   0
  17   3  -1  190.75    3.67   0
 -17   3   1  226.35    3.53   0
  15   3  -1   11.57    2.25   0
  15   3  -1   18.44    3.32   0
 -15   3   1   15.53    2.62   0
  15  -3  -1   15.55    2.77   0
  13   3  -1    6.22    2.63   0
  13  -3  -1   12.96    3.90   0
 -13   3   1   10.67    2.89   0
  13   3  -1    6.85    2.40   0
  11   3  -1   18.07    3.22   0
  11  -3  -1   17.85    2.74   0
 -11   3   1   20.32    3.63   0
  11   3  -1   13.66    2.37   0
   9   3  -1   63.41    3.40   0
  -9   3   1   68.72    3.14   0
   9  -3  -1   59.70    3.04   0
  -9  -3   1   58.21    2.89   0
   9   3  -1   60.14    2.80   0
   7   3  -1  188.96    3.75   0
   7   3  -1  217.04    4.55   0
   7  -3  -1  218.61    3.72   0
  -7  -3   1  247.94    4.56   0
  -7   3   1  228.23    4.60   0
  -5   3   1   20.63    3.94   0
   5  -3  -1   18.70    2.80   0
  -5  -3   1   16.25    3.37   0
   5   3  -1    9.82    2.65   0
  -3   3   1  114.87    3.49   0
  -3  -3   1  155.05    4.39   0
   3   3  -1  148.08    4.56   0
   3  -3  -1  146.19    3.61   0
   1   3  -1   23.65    2.93   0
  -1   3   1   37.25    3.95   0
  -1  -3   1   45.30    3.72   0
   1  -3  -1   42.68    2.85   0
  -1   3  -1   -3.73    2.79   0
   1  -3   1    1.96    2.64   0
   1   3   1    2.14    2.55   0
  -1  -3  -1    0.51    2.55   0
  -3  -3  -1  153.78    4.39   0
   3  -3   1  156.52    4.26   0
  -3   3  -1  144.21    3.55   0
   3   3   1  142.86    4.45   0
  -5   3  -1   75.54    3.12   0
  -5  -3  -1   74.80    3.14   0
   5   3   1   52.40    3.00   0
   5  -3   1   68.86    3.86   0
   5   3   1   70.72    2.99   0
   7   3   1    4.12    3.08   0
   7  -3   1    8.75    2.95   0
  -7   3  -1   12.48    3.89   0
  -7  -3  -1    4.54    2.64   0
   7   3   1   10.18    3.08   0
   9   3   1   21.72    2.26   0
   9   3   1   62.65    2.69   0
  -9   3  -1   69.80    3.92   0
   9   3   1   57.93    2.89   0
   9  -3   1   62.29    3.07   0
  -9  -3  -1   68.65    2.86   0
 -11  -3  -1   10.11    2.65   0
  11   3   1    9.64    3.15   0
  11   3   1    6.69    3.43   0
  11  -3   1    3.33    2.70   0
 -11   3  -1    8.10    2.74   0
 -13   3  -1    5.16    2.88   0
  13   3   1   11.44    3.31   0
  13   3   1    4.94    2.39   0
  13  -3   1   13.73    3.58   0
  15   3   1    1.50    2.22   0
  15   3   1   -1.52    2.32   0
 -15   3  -1   -5.41    2.54   0
  15  -3   1   -0.14    2.38   0
  17  -3   1  112.95    3.09   0
 -17   3  -1   97.04    3.03   0
  17   3   1  129.13    2.96   0
  17   3   1  147.78    3.91   0
  19   3   1   -1.80    2.81   0
 -19   3  -1   -2.17    2.54   0
  19   3   1    1.09    3.13   0
  19  -3   1   -3.73    2.65   0
  21   3   1    1.02    2.98   0
 -21   3  -1   -5.21    3.55   0
 -21  -3  -1    2.22    3.08   0
  21   3   1    0.09    3.04   0
  21  -3   1   -0.21    3.27   0
 -23   3  -1    1.46    3.33   0
  23  -3   1    1.74    3.30   0
 -23  -3  -1    2.02    2.30   0
  23   3   1    2.16    3.52   0
  23   3   1   -1.09    2.27   0
  25   3   1   -0.76    2.46   0
  25   3   1   -0.35    2.69   0
  25  -3   1   -2.38    2.83   0
 -25  -3  -1   -0.85    3.07   0
 -25   3  -1    5.46    2.78   0
 -22   4   1    6.99    3.71   0
  22   4  -1    6.95    3.28   0
  22  -4  -1    4.79    3.01   0
  22   4  -1    4.39    3.43   0
  20  -4  -1    4.21    2.62   0
  20   4  -1    8.39    3.64   0
  20   4  -1    8.52    3.14   0
 -20   4   1    4.35    2.64   0
 -18   4   1   23.15    2.72   0
  18   4  -1   38.30    3.30   0
  18   4  -1   46.20    3.41   0
  18  -4  -1   36.55    3.42   0
  16   4  -1  105.75    4.11   0
 -16   4   1   94.48    3.70   0
  16  -4  -1   83.73    3.04   0
  16   4  -1   79.16    2.72   0
 -14   4   1    7.46    3.38   0
  14  -4  -1   -1.28    3.11   0
  14   4  -1    4.16    3.12   0
  14   4  -1    0.70    3.31   0
  12   4  -1   74.92    3.67   0
  12   4  -1   62.33    3.50   0
 -12   4   1   81.98    2.84   0
  12  -4  -1   67.16    2.85   0
 -10   4   1    0.50    3.18   0
  10   4  -1    4.90    3.32   0
  10  -4  -1    5.05    3.13   0
  10   4  -1    3.11    3.13   0
 -10  -4   1   -0.88    3.18   0
   8   4  -1   85.16    4.22   0
   8   4  -1   95.13    3.29   0
  -8  -4   1   84.81    3.31   0
  -8   4   1   69.04    2.91   0
   8  -4  -1   80.14    2.94   0
  -6  -4   1    5.89    3.54   0
   6   4  -1   11.80    3.70   0
   6  -4  -1    9.58    3.51   0
  -6   4   1    6.15    2.53   0
   6   4  -1    6.33    3.68   0
  -4   4   1  192.53    4.14   0
   4   4  -1  147.12    3.57   0
  -4  -4   1  186.69    3.98   0
   4  -4  -1  170.87    4.06   0
  -2  -4   1    0.48    2.58   0
   2   4  -1    1.11    2.41   0
  -2   4   1    4.08    2.66   0
   2  -4  -1    2.07    2.54   0
   0  -4  -1    1.12    2.58   0
   0   4  -1   -0.68    3.36   0
   0  -4   1   -0.23    3.45   0
   0   4   1   -5.80    2.83   0
  -2   4  -1  176.97    4.09   0
   2  -4   1  171.93    3.39   0
  -2  -4  -1  185.52    4.23   0
   2   4   1  148.94    3.79   0
   4   4   1   56.22    3.95   0
  -4   4  -1   60.38    2.90   0
   4  -4   1   63.17    3.82   0
  -4  -4  -1   45.39    2.88   0
  -6  -4  -1  440.58    5.33   0
   6   4   1  405.88    5.25   0
   6  -4   1  374.25    4.19   0
   6   4   1  319.03    4.74   0
  -6   4  -1  416.42    4.98   0
   8   4   1   66.40    3.61   0
  -8   4  -1   28.88    2.72   0
   8   4   1   55.71    4.04   0
   8  -4   1   59.49    2.82   0
  -8  -4  -1   73.87    3.61   0
 -10  -4  -1   33.02    3.42   0
 -10   4  -1   17.79    2.63   0
  10   4   1   38.11    3.38   0
  10   4   1   17.94    2.38   0
  10  -4   1   35.64    3.67   0
  12   4   1   -1.75    1.87   0
 -12  -4  -1   30.08    3.49   0
  12  -4   1   33.27    2.63   0
  12   4   1   29.06    3.24   0
 -12   4  -1   35.72    3.68   0
  14   4   1  123.78    3.98   0
  14  -4   1  100.56    3.04   0
  14   4   1   -1.06    2.39   0
 -14   4  -1  130.19    3.28   0
  16   4   1   -1.00    2.37   0
 -16   4  -1    0.99    3.65   0
  16   4   1   -1.85    1.98   0
  16   4   1   -0.90    3.39   0
  16  -4   1    2.89    2.68   0
 -18   4  -1    2.51    2.84   0
  18  -4   1    3.83    2.85   0
  18   4   1   11.02    3.26   0
  18   4   1    6.39    2.53   0
  20   4   1    2.99    3.28   0
  20   4   1    0.78    2.53   0
 -20   4  -1   -0.12    2.87   0
  20  -4   1    0.95    2.80   0
  22  -4   1   11.92    3.72   0
 -22   4  -1   17.42    2.99   0
  22   4   1   10.01    3.56   0
  22   4   1   14.07    2.61   0
 -17   5   1   18.34    3.64   0
  17   5  -1   21.85    3.70   0
  17  -5  -1   13.92    2.93   0
  17   5  -1    9.41    3.83   0
  15  -5  -1   46.78    3.11   0
  15   5  -1   47.48    3.78   0
  15   5  -1   54.92    3.21   0
 -15   5   1   58.61    3.57   0
  13   5  -1    1.79    2.57   0
  13  -5  -1   -0.16    2.81   0
 -13   5   1    4.62    3.59   0
  13   5  -1    1.49    2.76   0
 -11  -5   1   17.55    2.83   0
  11  -5  -1   20.44    3.72   0
  11   5  -1   16.71    3.47   0
 -11   5   1   23.49    3.68   0
  11   5  -1   16.20    3.68   0
   9  -5  -1   81.49    3.72   0
  -9  -5   1   82.48    3.13   0
   9   5  -1   91.02    3.91   0
  -9   5   1   84.86    3.64   0
   9   5  -1   67.18    3.34   0
   7  -5  -1   59.59    3.46   0
  -7   5   1   59.42    2.84   0
   7   5  -1   45.92    2.95   0
  -7  -5   1   66.05    3.51   0
   7   5  -1   65.10    3.05   0
   5  -5  -1  165.08    4.00   0
   5   5  -1   96.67    3.23   0
  -5   5   1  108.38    3.17   0
   5   5  -1  163.53    3.55   0
  -5  -5   1  145.17    3.57   0
   3   5  -1   11.15    2.69   0
  -3   5   1   38.81    3.51   0
  -3  -5   1   30.60    3.41   0
   3  -5  -1   30.59    3.36   0
  -1  -5   1    9.65    3.15   0
   1   5  -1    5.97    3.29   0
   1  -5  -1    0.98    3.28   0
  -1   5   1    6.98    2.58   0
  -1  -5  -1   22.56    3.26   0
   1  -5   1   23.04    3.29   0
   1   5   1   18.12    2.61   0
  -1   5  -1   23.77    3.49   0
  -3   5  -1   61.11    2.94   0
   3  -5   1   49.01    2.92   0
   3   5   1   57.68    3.54   0
  -3  -5  -1   63.98    3.45   0
   5  -5   1   90.12    3.54   0
  -5   5  -1   65.17    2.93   0
   5   5   1   95.70    4.04   0
  -5  -5  -1   94.85    3.71   0
   5   5   1   74.67    4.00   0
   7   5   1    5.55    3.45   0
  -7  -5  -1   -0.87    2.61   0
  -7   5  -1   -1.48    3.21   0
   7   5   1    1.07    3.30   0
   7  -5   1   -0.17    2.50   0
  -9   5  -1    2.50    2.66   0
   9  -5   1   10.42    3.36   0
   9   5   1    6.57    3.33   0
  -9  -5  -1   10.23    2.63   0
   9   5   1    8.28    3.21   0
  11  -5   1    3.11    3.27   0
 -11   5  -1    9.02    2.46   0
  11   5   1    8.56    3.26   0
 -11  -5  -1    2.46    2.59   0
  11   5   1   -1.78    2.16   0
  13   5   1   29.32    3.75   0
  13  -5   1   33.60    2.74   0
  13   5   1   45.57    3.69   0
 -13   5  -1   39.23    3.39   0
  15   5   1    7.28    3.05   0
  15  -5   1   19.21    2.78   0
 -15   5  -1   20.03    3.67   0
  15   5   1    5.43    3.04   0
  17   5   1   -1.30    3.89   0
  17   5   1    3.92    4.15   0
 -17   5  -1    1.07    3.75   0
  17  -5   1    7.85    3.56   0
   6  -6  -1    2.89    3.37   0
  -6  -6   1    6.75    3.42   0
   6   6  -1    4.66    2.81   0
   6   6  -1    1.47    2.92   0
  -6   6   1   -2.98    3.77   0
   4  -6  -1   38.76    4.03   0
   4   6  -1   43.26    3.06   0
  -4   6   1   18.55    2.96   0
   4   6  -1   39.02    3.10   0
  -4  -6   1   50.26    3.78   0
  -2   6   1    5.92    2.80   0
  -2  -6   1    2.89    2.82   0
   2   6  -1    2.82    2.83   0
   2  -6  -1    4.84    3.71   0
   0   6  -1    1.60    2.83   0
   0  -6  -1    3.21    3.41   0
   0  -6   1    4.20    3.44   0
   0   6   1    4.13    3.46   0
   2   6   1   15.13    3.59   0
  -2   6  -1   20.42    2.85   0
   2  -6   1   27.59    3.06   0
  -2  -6  -1   24.86    3.55   0
  -4   6  -1    5.23    2.85   0
   4   6   1    3.87    3.51   0
  -4  -6  -1    2.75    3.39   0
   4  -6   1    6.66    3.54   0
   4   6   1    1.92    3.50   0
  30   0  -2   63.05    2.94   0
  30   0  -2   41.88    3.57   0
 -30   0   2   81.23    2.87   0
  28   0  -2    6.05    2.40   0
 -28   0   2    0.80    2.85   0
 -26   0   2  165.24    3.49   0
  26   0  -2  111.19    3.52   0
  24   0  -2  380.90    4.50   0
 -24   0   2  482.38    3.95   0
  22   0  -2    6.67    2.36   0
 -22   0   2    8.22    2.26   0
  20   0  -2  922.57    6.04   0
 -20   0   2 1080.71    5.54   0
 -18   0   2    4.10    3.17   0
  18   0  -2    5.08    2.48   0
  16   0  -2  291.55    4.45   0
 -16   0   2  323.64    3.76   0
  14   0  -2   89.83    2.92   0
 -14   0   2  111.35    3.57   0
  12   0  -2  901.51    6.25   0
 -12   0   2  894.76    5.77   0
 -10   0   2  170.46    4.37   0
  10   0  -2  153.55    3.52   0
   8   0  -2  526.05    5.74   0
  -8   0   2  564.80    5.82   0
  -6   0   2 1338.38    9.85   0
   6   0  -2 1270.51    9.09   0
  -4   0   2 1309.87   10.94   0
   4   0  -2 1299.66   10.56   0
  -2   0   2  267.17    6.48   0
   2   0  -2  251.03    6.29   0
   0   0  -2 1456.93   17.70   0
   2   0   2    3.14    4.54   0
  -2   0  -2    3.37    2.88   0
   2   0   2    2.14    2.91   0
  -2   0  -2    3.03    4.34   0
   4   0   2  213.82    5.01   0
  -4   0  -2  209.23    5.46   0
   4   0   2  195.23    5.45   0
   6   0   2  123.02    4.23   0
  -6   0  -2  139.81    5.34   0
   8   0   2  103.67    4.34   0
  -8   0  -2  112.28    4.11   0
  10   0   2  306.82    4.82   0
 -10   0  -2  300.14    4.17   0
 -12   0  -2   86.35    3.62   0
  12   0   2   72.87    3.05   0
 -14   0  -2  726.11    5.82   0
  14   0   2  634.88    5.81   0
  16   0   2   61.43    3.60   0
 -16   0  -2   81.00    2.84   0
 -18   0  -2  526.45    4.37   0
  18   0   2  451.17    5.07   0
  20   0   2  123.72    3.10   0
 -20   0  -2  166.91    3.69   0
  20   0   2  147.89    3.86   0
  22   0   2   16.58    2.38   0
 -22   0  -2   29.84    2.27   0
  22   0   2   26.26    3.20   0
  24   0   2   17.39    3.23   0
 -24   0  -2   14.36    2.95   0
  24   0   2    6.33    2.44   0
 -26   0  -2    3.64    3.02   0
  26   0   2    0.36    2.55   0
  26   0   2    2.94    2.37   0
  28   0   2   82.25    3.52   0
  28   0   2   62.67    3.50   0
 -28   0  -2   87.06    2.83   0
  29  -1  -2   25.04    2.81   0
 -29   1   2   44.61    2.69   0
 -29  -1   2   41.04    3.17   0
  29   1  -2   28.29    2.53   0
  29   1  -2   33.66    2.76   0
  27  -1  -2   35.25    2.71   0
 -27  -1   2   50.72    3.46   0
  27   1  -2   41.07    2.85   0
 -27   1   2   56.79    3.24   0
  27   1  -2   43.31    3.22   0
 -25  -1   2   24.02    3.13   0
 -25   1   2   28.72    2.97   0
  25   1  -2   20.59    2.60   0
  25   1  -2   20.18    2.50   0
  25  -1  -2    4.43    3.10   0
  23   1  -2    4.87    2.31   0
  23  -1  -2   11.06    2.50   0
 -23  -1   2    9.93    2.12   0
  23   1  -2    3.93    2.94   0
 -23   1   2   14.06    2.45   0
  21   1  -2    8.67    3.39   0
  21   1  -2    3.16    2.35   0
 -21   1   2    5.11    2.55   0
  21  -1  -2    7.00    2.46   0
 -21  -1   2    5.99    2.83   0
  19   1  -2   57.12    3.62   0
 -19   1   2   52.01    3.37   0
 -19  -1   2   59.84    2.59   0
  19   1  -2   46.25    3.37   0
  19  -1  -2   44.53    3.45   0
 -17   1   2    0.03    2.56   0
  17  -1  -2   -0.68    2.60   0
  17   1  -2    0.12    3.53   0
 -17  -1   2    1.61    3.27   0
  15   1  -2   20.30    2.51   0
 -15  -1   2   20.92    3.34   0
  15  -1  -2   16.61    2.50   0
 -15   1   2   17.64    2.48   0
 -13  -1   2   70.93    2.72   0
  13  -1  -2   50.81    3.47   0
 -13   1   2   65.20    2.64   0
  13   1  -2   65.74    3.76   0
  11   1  -2  150.59    3.26   0
 -11   1   2  140.78    3.82   0
  11  -1  -2  132.80    3.74   0
 -11  -1   2  151.98    3.27   0
  -9  -1   2   59.28    2.77   0
  -9   1   2   60.18    2.91   0
   9   1  -2   47.07    2.82   0
   9   1  -2   66.18    2.89   0
   9  -1  -2   51.96    2.82   0
   7   1  -2  657.93    6.97   0
   7  -1  -2  635.78    5.81   0
  -7   1   2  684.87    6.68   0
  -7  -1   2  668.52    6.14   0
   7   1  -2  707.48    6.35   0
   5   1  -2   12.85    3.11   0
   5   1  -2    9.95    3.21   0
  -5  -1   2    8.42    4.17   0
  -5   1   2    8.30    3.29   0
   5  -1  -2   12.26    3.29   0
   3   1  -2 1103.35   12.27   0
  -3  -1   2 1072.96   11.53   0
   3  -1  -2 1101.28   10.37   0
  -3   1   2 1068.56    9.57   0
   1  -1  -2  179.23    5.92   0
  -1  -1   2  210.79    8.44   0
  -1   1   2   -4.27    2.22   0
   1   1  -2  206.04    6.50   0
   1  -1   2  194.18    5.56   0
  -1  -1  -2  198.04    5.32   0
   1   1   2  173.03    8.72   0
  -1   1  -2  209.52    7.07   0
   3   1   2 5866.54   18.40   0
  -3   1  -2 6188.16   19.60   0
   3  -1   2 6152.03   19.49   0
  -3  -1  -2 6152.32   19.12   0
  -5  -1  -2  176.93    4.98   0
   5   1   2  159.84    3.79   0
   5  -1   2  166.95    4.27   0
   5   1   2  172.95    5.76   0
  -5  -1  -2  163.23    5.54   0
  -5   1  -2  168.46    4.32   0
  -7   1  -2  118.05    4.44   0
  -7  -1  -2  105.95    3.57   0
  -7  -1  -2  127.52    3.36   0
   7   1   2  116.20    4.11   0
   7  -1   2  109.39    3.40   0
   7   1   2  108.66    3.73   0
  -9   1  -2  205.84    3.60   0
   9  -1   2  187.90    3.54   0
   9   1   2  208.53    4.82   0
   9   1   2  196.42    3.47   0
  -9  -1  -2  192.11    3.91   0
  11   1   2   75.19    3.05   0
  11  -1   2   69.78    2.84   0
 -11  -1  -2   81.80    3.55   0
  11   1   2   78.27    3.40   0
 -11   1  -2   83.17    2.92   0
 -13   1  -2    9.19    3.29   0
  13  -1   2    9.12    3.33   0
  13   1   2    3.77    2.33   0
 -13  -1  -2    6.21    2.29   0
  13   1   2    8.65    3.36   0
  15   1   2   36.69    2.47   0
  15   1   2   33.41    3.39   0
 -15  -1  -2   34.44    2.47   0
  15  -1   2   31.80    2.78   0
 -15   1  -2   36.71    2.77   0
  17  -1   2   79.80    2.96   0
 -17  -1  -2   98.39    2.80   0
 -17   1  -2   86.35    3.81   0
  17   1   2   91.93    3.86   0
  17   1   2   78.27    2.78   0
  19  -1   2   39.07    2.81   0
  19   1   2   44.21    2.60   0
 -19   1  -2   45.06    2.83   0
  19   1   2   46.38    2.71   0
 -19  -1  -2   47.39    2.57   0
  21   1   2    5.93    3.27   0
 -21   1  -2   10.50    2.42   0
 -21  -1  -2    8.61    2.25   0
  21  -1   2    3.63    2.36   0
  21   1   2    2.56    2.40   0
  23   1   2   50.45    2.75   0
 -23  -1  -2   69.74    3.39   0
 -23   1  -2   59.19    2.61   0
  23   1   2   58.27    2.57   0
  23  -1   2   45.67    3.12   0
 -25  -1  -2    5.85    2.27   0
  25   1   2    5.16    3.12   0
  25  -1   2    7.64    3.12   0
  25   1   2    7.99    2.51   0
 -25   1  -2    5.53    2.35   0
  27   1   2    1.09    2.70   0
 -27  -1  -2    0.13    3.06   0
 -27   1  -2   -1.87    2.37   0
  27  -1   2   -2.91    2.58   0
  27   1   2    0.76    2.52   0
  29  -1   2    8.42    3.23   0
  29  -1   2    4.40    2.62   0
 -29  -1  -2    7.53    3.10   0
 -29   1  -2    1.41    2.57   0
  29   1   2    1.68    3.34   0
  29   1   2    2.65    2.75   0
 -28  -2   2    6.74    3.05   0
  28   2  -2    0.92    2.75   0
 -28   2   2    3.21    3.16   0
  28  -2  -2    1.01    3.64   0
  28   2  -2    4.65    2.54   0
  26  -2  -2    5.25    3.04   0
 -26   2   2    2.28    2.48   0
  26   2  -2   -0.11    3.07   0
 -26  -2   2    6.29    2.84   0
  26   2  -2    4.76    2.44   0
  24   2  -2   78.31    2.60   0
  24  -2  -2  130.92    3.95   0
 -24   2   2  172.80    3.96   0
  24   2  -2  158.16    3.92   0
 -24  -2   2  172.24    3.72   0
 -22   2   2    6.19    2.49   0
  22   2  -2    6.02    2.37   0
  22   2  -2    3.49    3.05   0
 -22  -2   2    2.26    2.16   0
  22  -2  -2    4.84    2.42   0
  20   2  -2  103.87    3.54   0
 -20  -2   2   95.77    2.69   0
  20  -2  -2   79.88    2.88   0
  20   2  -2   88.50    3.23   0
 -20   2   2  107.77    2.79   0
 -18  -2   2    4.95    2.96   0
 -18   2   2   11.73    2.55   0
  18   2  -2    7.89    3.14   0
  18   2  -2    6.64    3.11   0
  18  -2  -2    4.77    2.58   0
 -16   2   2   16.16    3.41   0
 -16  -2   2   10.16    3.06   0
  16   2  -2   11.37    2.37   0
  16  -2  -2   16.09    2.63   0
  16   2  -2   11.53    3.43   0
 -14  -2   2  520.97    5.02   0
  14   2  -2  365.40    4.07   0
 -14   2   2  559.08    4.63   0
  14   2  -2  526.26    4.74   0
  14  -2  -2  464.94    4.87   0
 -12  -2   2   92.69    2.85   0
  12  -2  -2   86.14    2.80   0
  12   2  -2   86.23    2.88   0
  12   2  -2  118.23    3.63   0
 -12   2   2   74.00    2.82   0
  10  -2  -2   58.06    3.69   0
  10   2  -2   67.73    2.81   0
 -10   2   2   59.03    2.79   0
  10   2  -2   47.20    2.67   0
   8   2  -2   12.02    3.43   0
   8  -2  -2    9.14    3.54   0
   8   2  -2    8.46    3.42   0
  -8   2   2    5.25    3.66   0
   6   2  -2  107.19    4.02   0
  -6  -2   2  117.75    3.60   0
  -6   2   2  118.95    4.15   0
   6  -2  -2  108.51    3.17   0
   6   2  -2  123.87    3.31   0
  -4   2   2   -0.77    2.66   0
   4   2  -2   -1.32    3.67   0
  -4  -2   2    0.63    3.51   0
   4  -2  -2   -3.27    3.54   0
  -2   2   2   47.13    3.19   0
   2   2  -2   46.79    3.15   0
   2  -2  -2   50.58    4.06   0
  -2  -2   2   47.93    3.27   0
   0  -2   2  184.95    3.90   0
   0   2  -2  111.42    3.61   0
   0   2   2  130.61    4.00   0
   0  -2  -2  184.17    4.43   0
  -2   2  -2   27.25    3.86   0
  -2  -2  -2   27.42    3.96   0
   2   2   2   -4.40    2.41   0
   2  -2   2   30.41    2.94   0
  -4  -2  -2  124.33    3.32   0
  -4   2  -2  127.39    3.59   0
   4  -2   2  119.19    3.47   0
   4   2   2   48.41    3.17   0
   4   2   2  126.40    4.49   0
   6   2   2   28.91    3.34   0
   6  -2   2   30.70    2.86   0
  -6  -2  -2   37.97    3.70   0
   6   2   2   25.82    2.58   0
  -6   2  -2   34.70    3.96   0
  -8  -2  -2    1.57    3.52   0
  -8   2  -2   -1.68    2.58   0
   8   2   2   -0.31    3.21   0
   8  -2   2    2.02    2.47   0
   8   2   2    1.37    2.18   0
 -10   2  -2  447.55    5.02   0
  10   2   2  408.65    5.03   0
  10   2   2  195.05    3.40   0
 -10  -2  -2  453.96    4.36   0
  10  -2   2  385.96    4.24   0
 -10  -2  -2  401.47    5.31   0
  12   2   2   39.91    3.32   0
 -12   2  -2   33.48    3.69   0
 -12  -2  -2   41.80    3.08   0
  12   2   2   41.06    3.31   0
  12  -2   2   36.65    2.85   0
  14   2   2   89.09    3.84   0
  14  -2   2   71.77    3.74   0
 -14   2  -2   90.16    3.06   0
 -14  -2  -2   82.13    3.47   0
  14   2   2   77.02    2.79   0
 -16  -2  -2   32.97    3.35   0
  16   2   2   27.24    2.82   0
  16  -2   2   27.65    3.57   0
 -16   2  -2   35.95    2.83   0
  16   2   2   28.51    3.38   0
  18   2   2   42.90    3.75   0
 -18  -2  -2   38.04    3.21   0
  18  -2   2   28.31    2.88   0
  18   2   2   36.15    2.46   0
 -18   2  -2   38.86    2.66   0
  20  -2   2  201.40    3.41   0
  20   2   2  243.10    4.27   0
  20   2   2   80.19    2.71   0
 -20  -2  -2  267.04    4.01   0
 -20   2  -2  262.36    4.00   0
 -22   2  -2   39.50    2.70   0
 -22  -2  -2   37.82    2.95   0
  22   2   2   31.98    2.56   0
  22  -2   2   27.83    2.73   0
  22   2   2   34.85    3.38   0
  24   2   2   75.87    3.62   0
 -24   2  -2   79.30    2.85   0
  24  -2   2   66.00    3.51   0
 -24  -2  -2   75.86    3.29   0
  24   2   2   62.28    3.32   0
  26  -2   2   38.61    2.82   0
  26   2   2   36.91    2.67   0
 -26  -2  -2   39.90    2.67   0
  26   2   2   30.10    2.92   0
 -26   2  -2   54.91    2.80   0
 -28  -2  -2   12.26    3.18   0
  28   2   2    2.07    2.89   0
  28   2   2    3.40    3.31   0
 -28   2  -2    0.63    2.65   0
  28  -2   2    0.28    2.85   0
 -27  -3   2    2.65    2.55   0
 -27   3   2    4.84    2.80   0
  27   3  -2    2.46    2.54   0
  27  -3  -2   -2.75    2.82   0
  27   3  -2    1.54    3.38   0
  25   3  -2   33.58    2.81   0
 -25  -3   2   28.78    3.16   0
  25  -3  -2   30.08    2.70   0
 -25   3   2   29.76    3.37   0
  25   3  -2   16.29    2.48   0
  23  -3  -2   -6.69    2.57   0
  23   3  -2    4.51    2.43   0
 -23   3   2   -2.25    2.61   0
 -23  -3   2    1.31    2.91   0
  23   3  -2    0.83    3.18   0
 -21   3   2  258.94    3.73   0
  21  -3  -2  204.30    3.54   0
 -21  -3   2  214.67    3.54   0
  21   3  -2  107.68    2.95   0
  21   3  -2  233.88    4.45   0
  19   3  -2    3.29    2.13   0
 -19   3   2   -1.16    2.46   0
  19   3  -2   -2.17    2.38   0
  19  -3  -2   -0.34    2.38   0
  17   3  -2  122.36    3.60   0
 -17   3   2  112.03    2.94   0
  17  -3  -2   91.08    2.78   0
  17   3  -2   89.18    3.46   0
  15  -3  -2   79.94    2.97   0
 -15   3   2   84.72    3.07   0
  15   3  -2   90.61    3.07   0
  15   3  -2   35.02    2.41   0
 -13   3   2   32.30    3.83   0
  13   3  -2   25.45    2.37   0
  13   3  -2   48.57    3.50   0
  13  -3  -2   37.08    3.56   0
 -11   3   2  523.10    4.74   0
  11   3  -2  532.03    4.84   0
  11   3  -2  456.06    4.53   0
  11  -3  -2  471.45    5.03   0
   9  -3  -2   18.47    2.64   0
   9   3  -2   16.20    3.28   0
   9   3  -2   12.97    2.42   0
  -9   3   2   15.16    2.75   0
  -9  -3   2   20.42    3.56   0
   7   3  -2    8.69    2.48   0
   7  -3  -2    9.53    2.73   0
  -7  -3   2    9.77    3.17   0
  -7   3   2   -0.67    2.76   0
   7   3  -2   10.16    3.46   0
   5  -3  -2    5.10    2.68   0
  -5  -3   2    3.59    3.20   0
  -5   3   2   -3.00    2.82   0
   5   3  -2    3.34    3.68   0
   3   3  -2  483.20    5.30   0
  -3  -3   2 1254.90    8.80   0
   3  -3  -2 1196.97    7.82   0
  -3   3   2 1271.23    8.04   0
   1  -3  -2   62.36    2.97   0
  -1   3   2   66.97    3.10   0
  -1  -3   2   70.18    3.79   0
   1   3  -2   47.75    3.12   0
   1  -3   2  234.49    3.89   0
  -1   3  -2  226.36    4.63   0
  -1  -3  -2  229.17    3.91   0
   1   3   2  191.19    3.93   0
  -3   3  -2   96.78    3.27   0
   3   3   2   55.81    2.83   0
  -3  -3  -2   91.63    3.22   0
   3  -3   2   93.23    3.20   0
  -5   3  -2   21.87    2.79   0
   5  -3   2   20.56    3.82   0
   5   3   2   -2.30    1.95   0
  -5  -3  -2   23.64    3.66   0
   5   3   2   21.57    3.23   0
   7  -3   2  343.53    4.27   0
   7   3   2  398.69    5.45   0
  -7   3  -2  378.94    5.01   0
  -7  -3  -2  347.29    4.35   0
   7   3   2  305.54    5.10   0
   9  -3   2  111.56    3.27   0
   9   3   2   84.16    2.79   0
   9   3   2   73.00    3.07   0
  -9   3  -2  131.73    4.27   0
  -9  -3  -2  121.46    4.08   0
   9   3   2  110.85    4.11   0
  11  -3   2  128.56    3.31   0
 -11   3  -2  130.24    3.39   0
  11   3   2  143.32    4.35   0
 -11  -3  -2  149.20    4.06   0
  11   3   2  119.63    3.82   0
  13  -3   2   49.27    2.91   0
  13   3   2   51.96    2.59   0
 -13   3  -2   55.89    4.09   0
  13   3   2   53.91    3.58   0
  15  -3   2  108.37    2.99   0
  15   3   2  108.72    3.46   0
  15   3   2  120.71    3.91   0
 -15   3  -2  124.35    3.83   0
  17   3   2    0.94    2.39   0
 -17   3  -2    4.13    2.50   0
  17  -3   2    1.40    2.52   0
  17   3   2    4.69    2.86   0
  19  -3   2  141.78    3.22   0
 -19   3  -2  167.03    3.37   0
  19   3   2  182.60    4.41   0
  19   3   2  141.77    2.91   0
  21   3   2   15.36    2.39   0
 -21  -3  -2   15.92    2.93   0
  21   3   2   14.94    3.24   0
  21  -3   2   25.05    3.30   0
 -21   3  -2   18.04    2.69   0
 -23  -3  -2   17.03    3.16   0
  23   3   2    4.73    2.70   0
  23   3   2   12.55    3.10   0
 -23   3  -2    8.03    3.40   0
  23  -3   2    1.05    3.91   0
  25   3   2    3.23    2.89   0
 -25   3  -2   -3.68    3.55   0
  25   3   2    0.18    2.55   0
  25  -3   2    2.74    3.57   0
 -25  -3  -2    1.23    3.26   0
  22  -4  -2   -1.05    2.68   0
  22   4  -2    0.71    3.14   0
 -22   4   2   -0.37    2.59   0
  22   4  -2   -1.54    2.60   0
 -20   4   2   13.55    2.77   0
  20  -4  -2   12.97    2.80   0
  20   4  -2   18.80    2.62   0
  20   4  -2    9.68    2.39   0
  18  -4  -2   -1.95    2.50   0
 -18   4   2   -1.01    3.28   0
  18   4  -2    0.98    2.49   0
  18   4  -2    2.48    2.39   0
  16  -4  -2    4.16    3.17   0
  16   4  -2    5.58    3.01   0
 -16   4   2    5.42    3.46   0
  16   4  -2    0.75    3.00   0
  14   4  -2    8.31    2.94   0
  14   4  -2    7.30    2.47   0
 -14   4   2   10.14    3.17   0
  14   4  -2    8.98    3.05   0
  14  -4  -2    6.98    2.47   0
  12   4  -2   10.44    3.09   0
 -12   4   2   14.12    2.54   0
  12  -4  -2   12.27    3.19   0
  12   4  -2   14.89    2.45   0
  10  -4  -2   72.85    2.79   0
 -10  -4   2   82.17    3.09   0
 -10   4   2   60.76    2.82   0
  10   4  -2   68.95    3.06   0
  10   4  -2   81.38    3.04   0
   8   4  -2   63.08    3.72   0
  -8  -4   2   65.24    3.20   0
   8   4  -2   43.64    3.04   0
   8  -4  -2   55.34    2.94   0
  -8   4   2   65.64    2.96   0
   6  -4  -2    6.29    3.34   0
  -6  -4   2    4.58    3.78   0
   6   4  -2    3.27    3.37   0
   6   4  -2    7.31    2.80   0
  -6   4   2   10.72    3.55   0
   4   4  -2   -0.34    3.36   0
   4  -4  -2   -1.65    2.64   0
  -4   4   2    2.28    3.36   0
  -4  -4   2   -1.22    2.69   0
  -2  -4   2   10.54    3.77   0
  -2   4   2    5.49    2.54   0
   2   4  -2    9.90    3.56   0
   2  -4  -2   15.03    3.47   0
   0  -4  -2   27.61    2.46   0
   0   4   2   30.95    3.81   0
   0   4  -2   32.37    3.69   0
   0  -4   2   32.00    3.97   0
  -2  -4  -2   12.90    2.61   0
  -2   4  -2   16.84    3.59   0
   2   4   2   15.64    3.65   0
   4   4   2    3.56    2.63   0
   4  -4   2   -2.23    3.58   0
  -4  -4  -2    4.86    2.59   0
  -4   4  -2    5.00    2.63   0
   6   4   2   -1.58    3.51   0
  -6  -4  -2    3.00    3.12   0
   6   4   2   -3.73    2.36   0
  -6   4  -2    2.10    2.58   0
   6  -4   2    1.10    2.52   0
   8   4   2  264.31    4.27   0
   8  -4   2  272.53    3.83   0
   8   4   2  177.20    4.38   0
  -8   4  -2  278.15    3.89   0
  -8  -4  -2  287.55    4.52   0
  10  -4   2   36.79    2.75   0
 -10  -4  -2   31.15    2.65   0
  10   4   2   29.42    3.61   0
  10   4   2   32.29    3.26   0
 -10   4  -2   30.69    2.71   0
 -12   4  -2    4.07    2.78   0
  12   4   2    8.89    2.53   0
 -12  -4  -2   13.75    3.23   0
  12  -4   2   15.00    3.42   0
  12   4   2   13.40    3.39   0
  14   4   2   12.95    3.30   0
  14  -4   2   22.22    3.35   0
  14   4   2   22.15    3.53   0
 -14   4  -2   22.26    3.49   0
  16   4   2   -1.00    3.33   0
 -16   4  -2    3.54    2.72   0
  16   4   2    2.17    2.42   0
  16  -4   2    3.86    2.62   0
  16   4   2    1.35    2.49   0
 -18   4  -2   -1.10    3.43   0
  18   4   2    2.57    3.17   0
  18   4   2    2.21    2.51   0
  18  -4   2   -4.13    3.73   0
  20   4   2   -1.83    3.27   0
  20   4   2    3.68    2.63   0
 -20   4  -2    0.50    2.82   0
  20  -4   2    2.31    3.42   0
 -22   4  -2    2.37    2.94   0
  22   4   2    2.20    2.64   0
  22  -4   2   -0.95    3.04   0
  22   4   2    1.48    3.77   0
  17   5  -2   16.68    3.63   0
 -17   5   2   12.68    2.98   0
  17  -5  -2   14.76    3.00   0
  17   5  -2   13.30    3.66   0
 -15   5   2   26.41    2.85   0
  15  -5  -2   18.12    2.85   0
  15   5  -2   15.72    2.93   0
  15   5  -2   16.41    3.54   0
 -13   5   2    1.26    3.30   0
  13   5  -2   -2.57    3.32   0
  13   5  -2    6.28    3.23   0
  13  -5  -2    6.94    2.74   0
  11   5  -2   62.77    3.96   0
  11   5  -2   24.40    2.91   0
 -11   5   2   68.00    3.89   0
  11  -5  -2   57.47    3.69   0
  -9   5   2    8.00    3.58   0
  -9  -5   2    5.63    2.67   0
   9  -5  -2    4.11    2.71   0
   9   5  -2    5.94    3.67   0
   9   5  -2    4.46    3.59   0
   7   5  -2   17.30    3.22   0
   7   5  -2   20.11    3.41   0
  -7  -5   2   14.25    3.31   0
  -7   5   2   14.87    3.34   0
   7  -5  -2   17.12    3.27   0
  -5   5   2  135.62    3.48   0
  -5  -5   2  141.08    4.10   0
   5   5  -2  141.66    3.52   0
   5   5  -2  124.22    3.34   0
   5  -5  -2  131.39    3.40   0
  -3   5   2   42.13    2.86   0
   3   5  -2   46.92    2.93   0
   3  -5  -2   47.28    3.68   0
  -3  -5   2   50.73    3.47   0
   1  -5  -2    8.16    3.10   0
   1   5  -2    2.58    2.60   0
  -1  -5   2   -3.10    3.42   0
  -1   5   2    3.54    3.44   0
   1  -5   2  148.52    4.28   0
  -1   5  -2  135.52    3.90   0
   1   5   2   91.68    3.31   0
  -1  -5  -2  138.34    3.41   0
  -3  -5  -2   12.66    2.66   0
   3  -5   2   14.34    3.56   0
   3   5   2   13.10    3.35   0
  -3   5  -2   12.32    3.64   0
  -5  -5  -2   26.08    3.48   0
   5   5   2   31.27    3.41   0
  -5   5  -2   20.90    2.78   0
   5   5   2   24.53    3.70   0
   7   5   2   38.94    2.95   0
   7  -5   2   43.43    3.26   0
  -7   5  -2   20.97    2.66   0
   7   5   2   -2.69    2.49   0
  -7  -5  -2   34.54    2.78   0
   9   5   2    2.99    3.25   0
   9   5   2   -0.23    2.59   0
  -9  -5  -2    3.58    2.49   0
   9  -5   2    2.95    3.08   0
  -9   5  -2    2.86    2.48   0
  11  -5   2   46.08    3.44   0
 -11  -5  -2   45.79    3.41   0
  11   5   2   58.83    3.79   0
 -11   5  -2   49.23    3.33   0
  11   5   2   26.71    3.76   0
  13   5   2    3.35    3.62   0
 -13  -5  -2    0.31    2.64   0
 -13   5  -2    3.68    2.66   0
  13   5   2   -0.22    3.49   0
  13  -5   2   -0.17    3.40   0
  15   5   2    3.78    2.93   0
  15   5   2    8.49    3.54   0
 -15   5  -2    6.83    2.68   0
  15  -5   2   18.33    3.49   0
   6  -6  -2   16.08    3.42   0
  -6   6   2    5.80    3.58   0
   6   6  -2   21.15    2.87   0
  -6  -6   2   15.90    3.73   0
   6   6  -2   18.13    3.62   0
  -4  -6   2   12.10    2.87   0
   4   6  -2    8.48    3.53   0
   4  -6  -2   10.25    2.78   0
  -4   6   2    6.82    2.88   0
   4   6  -2    4.02    3.46   0
  -2  -6   2   16.62    3.64   0
   2   6  -2   24.20    3.62   0
   2  -6  -2   25.85    2.91   0
  -2   6   2   26.67    3.92   0
   0   6  -2   -0.46    3.26   0
   0  -6   2    2.76    2.86   0
   0   6   2   -0.81    2.82   0
   0  -6  -2   -0.79    2.75   0
  -2   6  -2   36.63    3.67   0
  -2  -6  -2   23.23    2.92   0
   2   6   2   28.96    3.67   0
   2  -6   2   34.76    3.79   0
   4   6   2    9.83    3.59   0
   4   6   2    4.89    2.83   0
   4  -6   2    9.28    3.57   0
  -4  -6  -2   12.99    3.50   0
  -4   6  -2   12.80    3.63   0
  31  -1  -3   -0.66    3.30   0
  31   1  -3    1.74    3.40   0
 -31  -1   3    2.56    2.61   0
 -31   1   3    4.11    2.52   0
  31   1  -3   -3.03    2.77   0
  29   1  -3   33.11    3.28   0
 -29   1   3   44.37    2.63   0
  29  -1  -3   26.03    2.70   0
  29   1  -3   36.21    2.58   0
 -29  -1   3   43.58    3.11   0
  27   1  -3   41.73    3.16   0
  27   1  -3   29.59    3.21   0
 -27   1   3   45.43    2.54   0
 -27  -1   3   38.33    3.04   0
  27  -1  -3   29.75    2.63   0
 -25  -1   3   20.50    2.31   0
  25   1  -3   21.53    2.46   0
 -25   1   3   22.67    2.42   0
  25  -1  -3   17.77    2.51   0
  25   1  -3   14.48    2.41   0
 -23  -1   3   25.34    2.22   0
 -23   1   3   27.35    2.43   0
  23   1  -3   26.32    2.99   0
  23   1  -3   20.86    2.36   0
  23  -1  -3   24.47    3.14   0
  21   1  -3   38.97    2.60   0
  21  -1  -3   31.15    2.73   0
 -21   1   3   41.94    2.59   0
 -21  -1   3   48.95    2.43   0
 -19  -1   3  283.67    3.55   0
  19   1  -3  256.12    3.60   0
 -19   1   3  260.37    3.47   0
  19  -1  -3  231.98    4.04   0
  17   1  -3   49.49    2.71   0
 -17  -1   3   47.86    2.46   0
  17  -1  -3   48.49    2.77   0
 -17   1   3   52.83    2.68   0
  15   1  -3  653.58    4.98   0
 -15   1   3  516.25    4.27   0
  15  -1  -3  568.50    4.63   0
 -15  -1   3  664.67    4.93   0
  13   1  -3    2.92    3.17   0
 -13  -1   3    0.98    2.25   0
 -13   1   3    0.49    3.17   0
  13  -1  -3    1.31    2.35   0
 -11  -1   3    2.70    2.93   0
  11   1  -3    4.75    3.02   0
  11  -1  -3    1.27    3.22   0
 -11   1   3    1.98    3.23   0
   9  -1  -3  119.44    3.24   0
   9   1  -3  132.80    3.24   0
  -9   1   3  126.88    3.27   0
  -9  -1   3  124.30    3.94   0
   7  -1  -3  985.95    7.42   0
   7   1  -3 1158.88    7.57   0
  -7  -1   3 1023.29    7.24   0
  -7   1   3  781.01    6.42   0
  -5  -1   3  260.43    5.51   0
  -5   1   3  258.75    4.77   0
   5   1  -3  287.01    5.53   0
   5   1  -3  242.99    5.35   0
   5  -1  -3  262.19    5.67   0
  -3   1   3    3.97    5.03   0
   3   1  -3    3.79    4.94   0
   3  -1  -3    4.13    3.69   0
  -1  -1   3  658.96   17.95   0
   1   1  -3  697.74    8.51   0
   1  -1  -3  666.69   10.68   0
  -1   1   3  457.72    8.19   0
   1   1   3  724.91   15.90   0
  -1   1  -3 1207.06    9.88   0
   1  -1   3 1194.67    9.86   0
  -1  -1  -3 1164.61   10.01   0
   3  -1   3 9765.94   23.71   0
   3   1   3 9026.83   21.41   0
  -3  -1  -3 9651.09   22.00   0
  -3   1  -3 9999.99   23.55   0
  -5   1  -3  667.36    6.24   0
   5   1   3  522.49    8.23   0
   5  -1   3  638.28    6.25   0
  -5  -1  -3  520.64    8.08   0
  -5  -1  -3  609.60    5.73   0
   5   1   3  640.67    6.55   0
   7  -1   3  289.18    4.32   0
  -7   1  -3  332.51    4.45   0
  -7  -1  -3  320.11    5.73   0
  -7  -1  -3  359.18    4.97   0
   7   1   3  328.21    6.00   0
   7   1   3  233.07    3.74   0
  -9   1  -3   26.49    2.63   0
   9   1   3   27.17    3.66   0
   9  -1   3   21.40    3.45   0
   9   1   3   28.55    3.42   0
  -9  -1  -3   26.72    3.45   0
  11  -1   3  581.54    5.10   0
 -11   1  -3  663.32    5.15   0
  11   1   3  247.62    3.51   0
 -11  -1  -3  640.05    5.70   0
  11   1   3  651.34    6.34   0
  13   1   3  264.82    3.42   0
 -13  -1  -3  295.31    4.00   0
  13  -1   3  267.91    4.68   0
  13   1   3  252.16    4.00   0
 -13   1  -3  319.87    3.86   0
 -15   1  -3  333.07    3.91   0
  15   1   3  308.12    3.70   0
 -15  -1  -3  402.73    4.90   0
  15  -1   3  319.29    4.69   0
  15   1   3  344.29    4.31   0
  17   1   3    7.74    3.47   0
 -17   1  -3    1.71    2.61   0
  17   1   3    5.12    3.52   0
  17  -1   3    3.74    2.64   0
 -17  -1  -3    6.15    3.13   0
  19  -1   3    2.30    3.26   0
 -19   1  -3   13.90    3.23   0
  19   1   3    8.60    3.35   0
 -19  -1  -3   10.27    3.32   0
  19   1   3    7.50    3.38   0
  21  -1   3   23.37    2.44   0
  21   1   3   11.56    2.38   0
 -21  -1  -3   19.67    2.29   0
 -21   1  -3   22.51    2.47   0
  21   1   3   20.09    2.44   0
  23   1   3    3.96    3.12   0
  23  -1   3   -0.20    3.31   0
  23   1   3   -2.16    2.49   0
 -23  -1  -3    2.89    3.12   0
 -23   1  -3   -0.92    2.35   0
  25  -1   3   15.26    2.43   0
  25   1   3   33.28    2.73   0
  25   1   3   39.06    3.42   0
 -25  -1  -3   43.10    2.55   0
 -25   1  -3   47.46    2.59   0
  25  -1   3   34.82    3.27   0
  27   1   3    2.67    2.61   0
 -27   1  -3   11.86    2.56   0
  27  -1   3    4.68    2.50   0
 -27  -1  -3   11.01    2.49   0
  27   1   3    6.31    3.58   0
  27  -1   3    6.34    3.30   0
 -29  -1  -3    5.20    3.23   0
  29  -1   3    7.04    3.53   0
  29  -1   3    1.19    3.35   0
  29   1   3    7.72    3.46   0
  28   2  -3    2.91    2.44   0
 -28   2   3   15.72    2.79   0
 -28  -2   3   16.44    3.30   0
  28   2  -3   12.82    2.62   0
  28  -2  -3   14.61    3.34   0
 -26  -2   3    2.47    2.81   0
  26   2  -3    0.66    3.06   0
 -26   2   3    1.76    3.38   0
  26   2  -3    1.45    2.28   0
  26  -2  -3    0.79    3.13   0
 -24   2   3   44.00    2.75   0
  24   2  -3   27.24    2.39   0
  24  -2  -3   21.57    3.31   0
 -24  -2   3   30.50    3.17   0
  24   2  -3   32.90    3.25   0
  22   2  -3    1.40    2.36   0
 -22   2   3    1.78    3.05   0
  22   2  -3   -3.65    2.20   0
  22  -2  -3    4.09    3.10   0
 -22  -2   3    2.58    2.15   0
 -20   2   3   34.42    2.47   0
  20   2  -3   24.90    3.00   0
 -20  -2   3   24.84    2.23   0
  20  -2  -3   22.39    2.44   0
  20   2  -3   31.19    3.10   0
  18  -2  -3   16.06    3.34   0
  18   2  -3   16.70    2.47   0
 -18  -2   3   17.12    2.90   0
  18   2  -3    8.05    2.38   0
 -18   2   3   15.33    3.68   0
  16   2  -3   94.70    3.53   0
 -16   2   3   96.70    2.89   0
  16   2  -3  114.11    3.62   0
  16  -2  -3   86.24    3.61   0
 -16  -2   3   97.62    2.72   0
 -14   2   3    3.48    2.75   0
  14  -2  -3    2.77    2.73   0
  14   2  -3    1.35    2.33   0
 -14  -2   3    2.88    2.34   0
  14   2  -3    8.98    2.40   0
  12  -2  -3  210.46    3.44   0
 -12   2   3  242.40    3.50   0
 -12  -2   3  220.58    4.16   0
  12   2  -3  215.42    3.55   0
  12   2  -3  250.50    3.65   0
  10   2  -3  117.60    3.11   0
  10   2  -3  205.68    4.05   0
  10  -2  -3  154.78    4.15   0
 -10   2   3  178.40    4.23   0
  -8   2   3  357.55    4.39   0
   8  -2  -3  484.25    4.72   0
   8   2  -3  588.25    5.20   0
   8   2  -3  355.84    4.63   0
   6   2  -3    3.77    2.42   0
   6  -2  -3    2.74    3.55   0
  -6   2   3    1.22    2.60   0
  -6  -2   3    0.77    2.57   0
   6   2  -3    1.64    3.43   0
  -4   2   3   43.87    3.03   0
  -4  -2   3   56.55    4.06   0
   4  -2  -3   44.87    3.02   0
   4   2  -3   47.41    2.77   0
  -2   2   3    2.83    2.73   0
   2  -2  -3    5.11    3.98   0
  -2  -2   3    5.23    3.64   0
   2   2  -3    0.90    2.71   0
   0   2   3    1.37    2.97   0
   0  -2   3  186.00    3.87   0
   0   2  -3  184.13    3.94   0
   0  -2  -3  195.53    5.48   0
   2   2   3  597.00    8.62   0
  -2   2  -3  611.76    5.66   0
  -2  -2  -3  448.43    4.99   0
   2  -2   3  623.66    5.69   0
   4  -2   3   20.46    4.00   0
  -4   2  -3    9.89    2.90   0
   4   2   3   12.07    2.53   0
  -4  -2  -3   22.10    2.66   0
   4   2   3    9.54    2.85   0
  -6  -2  -3  314.60    4.08   0
   6   2   3  303.31    5.66   0
   6  -2   3  299.51    4.79   0
  -6   2  -3  310.93    4.17   0
   6   2   3  256.48    3.77   0
   8  -2   3   87.42    3.05   0
   8   2   3   70.11    2.97   0
   8   2   3   80.06    2.81   0
  -8   2  -3   49.68    2.87   0
  -8  -2  -3   91.11    2.96   0
 -10   2  -3   11.57    3.65   0
  10   2   3    8.86    3.21   0
 -10  -2  -3    7.91    2.50   0
  10  -2   3    9.18    2.58   0
  10   2   3    5.52    3.37   0
 -10  -2  -3   11.43    2.97   0
  12  -2   3  136.07    3.40   0
  12   2   3  162.01    4.34   0
  12   2   3  155.06    3.08   0
 -12  -2  -3  148.41    4.05   0
 -12   2  -3   85.58    3.16   0
 -14  -2  -3   22.11    2.49   0
  14   2   3   27.75    3.51   0
 -14   2  -3   25.23    3.49   0
  14   2   3   19.50    2.53   0
  14  -2   3   17.99    3.62   0
 -16  -2  -3  155.61    3.87   0
  16  -2   3  134.18    3.33   0
  16   2   3  118.28    3.45   0
  16   2   3  153.52    3.18   0
 -16   2  -3  179.48    4.15   0
 -18  -2  -3    3.08    2.74   0
 -18   2  -3    1.42    3.12   0
  18   2   3    2.59    2.26   0
  18   2   3    0.41    2.39   0
  18  -2   3   -6.38    3.19   0
 -20   2  -3   50.07    2.73   0
 -20  -2  -3   39.80    2.49   0
  20   2   3   44.28    3.06   0
  20   2   3   43.89    3.36   0
  20  -2   3   41.42    3.35   0
  22   2   3   -4.06    3.14   0
 -22  -2  -3    1.98    2.85   0
 -22   2  -3    5.13    2.36   0
  22  -2   3    0.33    3.31   0
  22   2   3   -0.63    3.24   0
  24   2   3   99.02    3.48   0
 -24   2  -3   95.01    2.93   0
 -24  -2  -3   86.66    2.89   0
  24   2   3   83.58    3.85   0
  24  -2   3   70.52    3.56   0
  26   2   3  131.47    4.51   0
 -26   2  -3  189.09    3.94   0
 -26  -2  -3  184.01    4.00   0
  26  -2   3  131.93    3.45   0
  26   2   3  135.55    3.91   0
  27  -3  -3    5.10    2.75   0
 -27   3   3   10.71    3.44   0
  27   3  -3    6.19    3.37   0
  27   3  -3    0.02    2.67   0
 -27  -3   3    5.28    3.12   0
 -25   3   3   10.13    2.83   0
  25   3  -3    4.83    2.55   0
  25   3  -3   16.81    2.68   0
 -25  -3   3   13.33    2.52   0
  25  -3  -3   12.56    3.31   0
  23   3  -3    0.46    3.11   0
  23   3  -3    1.57    2.37   0
 -23  -3   3    0.15    2.32   0
 -23   3   3    4.42    2.49   0
  23  -3  -3    1.08    2.50   0
  21   3  -3    0.14    2.44   0
 -21   3   3    0.28    3.25   0
  21  -3  -3    2.55    2.45   0
  21   3  -3    4.98    2.98   0
  19   3  -3    4.60    2.85   0
  19  -3  -3   17.43    2.35   0
  19   3  -3   12.25    3.04   0
 -19   3   3   14.43    2.43   0
  17   3  -3   15.10    2.27   0
 -17   3   3   16.85    2.52   0
  17  -3  -3   11.58    2.48   0
  17   3  -3   16.18    3.28   0
  15   3  -3    6.32    2.46   0
  15  -3  -3    2.12    2.71   0
 -15   3   3    0.85    2.70   0
  15   3  -3   -1.19    2.86   0
  13   3  -3   67.76    3.49   0
  13   3  -3   46.31    2.49   0
 -13   3   3   56.38    2.95   0
  13  -3  -3   50.55    3.68   0
  11   3  -3    1.30    3.08   0
  11   3  -3    2.27    2.34   0
  11  -3  -3    4.91    3.48   0
 -11   3   3    3.10    2.73   0
  -9   3   3    5.16    2.71   0
   9  -3  -3    7.27    2.57   0
   9   3  -3    1.16    2.33   0
   9   3  -3    2.03    2.42   0
   7   3  -3  211.06    4.30   0
   7  -3  -3  184.96    3.62   0
  -7  -3   3  214.49    4.53   0
  -7   3   3  204.66    3.70   0
   7   3  -3  129.46    3.28   0
   5   3  -3    2.61    3.70   0
  -5  -3   3    0.71    2.37   0
  -5   3   3    3.95    2.57   0
   5  -3  -3    1.11    3.65   0
   3   3  -3  384.15    5.47   0
   3  -3  -3  381.20    4.74   0
  -3   3   3  392.31    5.37   0
  -3  -3   3  279.73    4.67   0
  -1  -3   3   75.06    3.88   0
  -1   3   3   78.06    3.87   0
   1   3  -3   75.78    3.22   0
   1  -3  -3   78.15    3.76   0
   1  -3   3    3.31    2.66   0
  -1   3  -3    4.13    2.78   0
   1   3   3   -3.16    2.59   0
  -1  -3  -3    9.36    3.73   0
   3   3   3   28.26    3.36   0
  -3   3  -3   23.67    2.81   0
   3  -3   3   24.88    2.72   0
  -3  -3  -3   24.97    2.73   0
   5   3   3   63.60    3.70   0
   5  -3   3   57.64    3.07   0
   5   3   3   62.11    4.08   0
  -5   3  -3   66.20    3.19   0
  -5  -3  -3   55.08    3.00   0
   7   3   3    2.89    3.13   0
   7  -3   3    3.21    2.66   0
  -7   3  -3    1.14    2.96   0
  -7  -3  -3    6.03    2.58   0
   7   3   3    3.08    3.57   0
   9   3   3   12.62    2.55   0
   9   3   3    9.60    3.66   0
  -9  -3  -3   11.51    3.62   0
   9   3   3    9.06    3.29   0
   9  -3   3   11.51    2.75   0
  -9   3  -3   10.49    2.91   0
 -11   3  -3   65.55    4.28   0
  11   3   3   60.84    3.74   0
  11  -3   3   65.12    3.08   0
  11   3   3   58.04    3.70   0
 -11  -3  -3   69.33    3.05   0
  13   3   3    6.77    2.39   0
  13   3   3    1.34    3.01   0
 -13  -3  -3   -3.46    3.36   0
 -13   3  -3    3.73    2.64   0
  13  -3   3    2.50    2.64   0
  15   3   3   30.32    3.44   0
  15  -3   3   24.61    2.77   0
  15   3   3   26.67    3.11   0
 -15   3  -3   31.19    2.77   0
  17  -3   3   17.12    2.74   0
 -17   3  -3   16.85    2.69   0
  17   3   3   11.55    2.18   0
  17   3   3   18.34    3.55   0
 -19   3  -3   -2.49    3.34   0
  19  -3   3    1.45    2.64   0
  19   3   3   -1.66    3.06   0
  19   3   3   -0.55    2.96   0
  21   3   3   49.14    3.80   0
 -21  -3  -3   46.85    2.73   0
  21  -3   3   50.46    3.46   0
 -21   3  -3   50.88    3.02   0
  21   3   3   47.57    3.17   0
 -23   3  -3   -2.28    3.81   0
  23  -3   3   -5.17    3.94   0
  23   3   3    2.30    2.52   0
  23   3   3    0.85    3.38   0
 -23  -3  -3    1.60    3.40   0
 -25   3  -3    3.36    2.88   0
  25   3   3    8.20    3.23   0
  25  -3   3   -7.12    3.66   0
 -25  -3  -3    1.33    3.29   0
  25   3   3    1.77    3.60   0
  24   4  -3    6.86    3.33   0
 -24   4   3    6.17    2.84   0
  24   4  -3    6.01    2.90   0
  24  -4  -3    5.87    2.76   0
 -22   4   3   -2.54    3.17   0
  22   4  -3   -3.68    2.52   0
  22   4  -3   -2.50    2.69   0
  22  -4  -3    1.20    2.56   0
 -20   4   3   74.38    2.85   0
  20   4  -3   88.43    3.16   0
  20   4  -3   72.54    3.36   0
  20  -4  -3   65.30    2.85   0
  18   4  -3   53.31    3.35   0
  18  -4  -3   64.14    3.39   0
 -18   4   3   78.08    2.92   0
  18   4  -3   75.16    2.95   0
  16   4  -3  105.78    3.83   0
 -16   4   3  129.71    3.67   0
  16  -4  -3  108.92    2.96   0
  16   4  -3  122.97    3.91   0
 -14   4   3   53.46    3.42   0
  14  -4  -3   51.28    3.33   0
  14   4  -3   61.40    2.77   0
  14   4  -3   33.82    2.62   0
  14   4  -3   49.45    2.67   0
  12   4  -3   11.29    2.41   0
  12  -4  -3   10.26    2.35   0
  12   4  -3    7.46    2.39   0
 -12   4   3   19.02    3.33   0
  10   4  -3   92.94    3.64   0
  10   4  -3   81.34    3.02   0
  10  -4  -3   83.67    3.00   0
 -10   4   3   87.65    3.67   0
   8   4  -3   41.02    2.86   0
  -8  -4   3   63.90    3.76   0
  -8   4   3   63.47    2.93   0
   8  -4  -3   57.50    3.54   0
   8   4  -3   63.69    2.93   0
   6   4  -3  362.69    5.07   0
   6  -4  -3  344.93    4.89   0
  -6  -4   3  318.50    4.57   0
  -6   4   3  398.34    5.00   0
   6   4  -3  198.16    3.66   0
  -4   4   3   10.99    3.57   0
   4  -4  -3    6.36    2.73   0
   4   4  -3    7.70    2.71   0
  -4  -4   3    9.92    2.60   0
   2   4  -3   31.86    2.80   0
   2  -4  -3   32.26    3.66   0
  -2   4   3   32.51    3.99   0
  -2  -4   3   29.05    3.62   0
   0  -4  -3    1.58    2.35   0
   0   4  -3    0.13    2.60   0
   0   4   3    0.77    2.71   0
   0  -4   3   -1.02    3.37   0
   2   4   3  203.46    4.09   0
  -2   4  -3  241.71    3.69   0
  -2  -4  -3  282.33    3.83   0
  -4   4  -3   35.00    3.51   0
   4   4   3   31.43    2.83   0
   4   4   3   -1.94    2.43   0
  -4  -4  -3   32.30    3.27   0
   4  -4   3   24.90    3.72   0
   6  -4   3  546.73    4.73   0
   6   4   3  584.31    6.80   0
   6   4   3  347.30    5.24   0
  -6  -4  -3  546.57    4.87   0
  -6   4  -3  566.96    4.72   0
   8   4   3   64.01    3.97   0
   8  -4   3  102.76    3.63   0
   8   4   3  105.50    4.03   0
  -8  -4  -3   80.27    2.91   0
  -8   4  -3  102.75    3.87   0
 -10   4  -3   19.41    3.28   0
  10   4   3    8.67    3.44   0
  10  -4   3    4.40    3.54   0
 -10  -4  -3   13.00    2.42   0
  10   4   3   12.93    3.26   0
  12   4   3   15.77    3.27   0
 -12   4  -3   11.83    3.44   0
  12  -4   3   17.34    2.66   0
  12   4   3   11.03    3.79   0
 -12  -4  -3   16.42    2.58   0
  14  -4   3  119.41    3.34   0
 -14   4  -3  134.13    4.07   0
  14   4   3  149.41    4.57   0
 -14  -4  -3  135.74    3.31   0
  14   4   3   61.09    4.00   0
  16   4   3  122.16    3.76   0
  16   4   3  131.50    4.51   0
 -16   4  -3  153.66    3.50   0
  16  -4   3  136.58    3.82   0
  16   4   3   98.10    4.07   0
  18   4   3    2.74    3.25   0
  18  -4   3   -2.56    2.82   0
  18   4   3   -2.10    3.27   0
 -18   4  -3   -3.51    3.55   0
  18   4   3    3.73    3.19   0
  20   4   3    2.29    3.34   0
  20  -4   3    2.11    2.82   0
  20   4   3    5.20    2.60   0
 -20   4  -3    2.35    2.85   0
  17   5  -3   36.82    3.73   0
  17  -5  -3   35.32    3.05   0
 -17   5   3   33.18    3.73   0
  17   5  -3   37.14    3.21   0
  15   5  -3   19.93    3.61   0
 -15   5   3   26.92    2.92   0
  15   5  -3   17.08    2.89   0
  15  -5  -3   26.63    3.53   0
  13  -5  -3   11.00    2.71   0
 -13   5   3   -0.47    3.36   0
  13   5  -3    8.22    2.75   0
  13   5  -3    6.35    3.39   0
 -11   5   3   14.41    3.43   0
  11   5  -3   25.32    3.43   0
  11  -5  -3   20.49    3.49   0
  11   5  -3   17.96    3.95   0
   9  -5  -3   40.61    2.78   0
  -9   5   3   18.70    2.69   0
   9   5  -3   35.97    2.88   0
   9   5  -3   52.92    2.92   0
  -9  -5   3   38.26    3.61   0
   7  -5  -3    2.58    2.62   0
  -7  -5   3    0.96    2.61   0
   7   5  -3    4.15    2.66   0
  -7   5   3    1.45    2.57   0
   7   5  -3   -6.75    3.31   0
  -5   5   3   -2.31    2.58   0
   5  -5  -3    6.16    2.45   0
  -5  -5   3    0.95    2.62   0
   5   5  -3    0.49    3.41   0
   3  -5  -3   -0.09    3.23   0
  -3  -5   3    0.17    3.08   0
  -3   5   3   -1.79    2.55   0
   3   5  -3    1.56    3.38   0
   1   5  -3    3.87    3.15   0
   1  -5  -3    3.24    2.62   0
  -1   5   3    1.05    3.27   0
  -1  -5   3    4.33    3.06   0
   1  -5   3    3.23    2.37   0
  -1   5  -3    5.59    2.50   0
   1   5   3    4.67    3.19   0
  -1  -5  -3   -1.14    2.55   0
  -3   5  -3   15.75    2.62   0
   3   5   3   10.80    3.26   0
  -3  -5  -3    8.57    3.24   0
   3  -5   3    8.29    3.23   0
   5   5   3    3.79    3.31   0
   5   5   3    6.28    3.16   0
  -5  -5  -3    9.66    2.57   0
  -5   5  -3    6.37    2.51   0
  -7   5  -3    0.98    3.10   0
  -7  -5  -3    2.06    2.51   0
   7   5   3    0.29    3.27   0
   7   5   3    0.83    2.54   0
   7  -5   3    2.54    3.02   0
   9  -5   3   31.49    3.34   0
  -9   5  -3   31.26    2.69   0
  -9  -5  -3   30.91    2.76   0
   9   5   3   29.18    3.61   0
   9   5   3   32.34    3.69   0
  11   5   3   19.68    3.76   0
  11  -5   3   15.07    2.71   0
 -11  -5  -3   15.83    3.29   0
  11   5   3   19.04    3.55   0
 -11   5  -3   25.47    3.36   0
 -13   5  -3    1.15    2.78   0
  13   5   3   12.72    3.57   0
  13   5   3    5.40    3.42   0
 -13  -5  -3   15.73    2.71   0
  13  -5   3    9.61    3.37   0
  15   5   3    2.63    3.68   0
  15   5   3    8.89    3.96   0
  15  -5   3    3.52    2.83   0
 -15   5  -3   10.95    2.74   0
  -6  -6   3    6.13    3.54   0
   6   6  -3    6.05    2.86   0
   6   6  -3    2.39    3.53   0
  -6   6   3    1.22    2.86   0
   6  -6  -3    6.54    3.41   0
   4  -6  -3   28.51    2.90   0
   4   6  -3   38.76    3.65   0
  -4  -6   3   30.52    3.93   0
   4   6  -3   20.57    3.67   0
  -4   6   3    8.06    3.68   0
   2  -6  -3   56.46    3.78   0
  -2   6   3   55.03    3.85   0
  -2  -6   3   63.10    4.10   0
   2   6  -3   59.15    3.75   0
   0   6  -3    7.79    2.91   0
   0  -6   3    5.75    2.96   0
   0   6   3    7.22    3.61   0
   0  -6  -3    8.91    3.41   0
   2   6   3   11.49    3.89   0
  -2  -6  -3    5.82    2.84   0
   2   6   3    6.74    3.98   0
  -2   6  -3    1.07    3.01   0
   2  -6   3    8.31    3.02   0
   4   6   3   -1.41    2.53   0
   4  -6   3   -0.42    2.96   0
   4   6   3    0.46    3.62   0
  -4   6  -3    2.16    2.89   0
  -4  -6  -3    1.08    2.73   0
 -30   0   4    3.75    2.96   0
  30   0  -4    0.42    2.47   0
 -28   0   4   81.86    2.60   0
  28   0  -4   55.09    2.67   0
 -26   0   4   19.51    3.13   0
  26   0  -4   10.60    2.36   0
 -24   0   4  879.71    4.91   0
  24   0  -4  662.61    4.84   0
 -22   0   4   89.35    2.80   0
  22   0  -4   73.27    3.84   0
 -20   0   4 1196.44    5.74   0
  20   0  -4 1011.66    6.04   0
  18   0  -4   14.54    2.60   0
 -18   0   4   10.23    3.26   0
  16   0  -4   50.14    3.49   0
 -16   0   4   56.35    2.58   0
  14   0  -4  475.62    4.32   0
 -14   0   4  531.78    4.41   0
  12   0  -4   74.84    2.77   0
 -12   0   4   83.10    3.57   0
 -10   0   4 2483.52    9.60   0
  10   0  -4 2340.57    9.64   0
   8   0  -4   42.22    4.13   0
  -8   0   4   45.23    3.15   0
   6   0  -4   42.09    4.03   0
  -6   0   4   41.91    3.90   0
  -4   0   4   19.59    3.35   0
   4   0  -4   25.32    3.31   0
   2   0  -4  150.31    4.62   0
  -2   0   4  159.19    4.76   0
   0   0  -4 2859.14   17.19   0
  -2   0  -4  262.70    7.81   0
   2   0   4  249.21    6.59   0
   2   0   4  261.34    6.98   0
  -2   0  -4  249.89    6.50   0
   4   0   4    8.55    3.54   0
  -4   0  -4    8.75    3.44   0
  -4   0  -4    5.77    3.02   0
   4   0   4    8.33    4.17   0
   6   0   4  509.71    5.95   0
  -6   0  -4  461.46    5.68   0
   6   0   4  477.20    6.18   0
   8   0   4   61.09    2.76   0
  -8   0  -4   75.40    3.80   0
   8   0   4   65.14    3.22   0
 -10   0  -4    3.20    3.52   0
  10   0   4    5.19    2.60   0
  10   0   4    2.90    2.33   0
 -12   0  -4  649.42    5.80   0
  12   0   4  569.28    5.98   0
  12   0   4  638.26    5.43   0
  14   0   4   61.88    2.92   0
 -14   0  -4   73.86    3.72   0
  14   0   4   72.77    2.65   0
  16   0   4   15.29    2.61   0
  16   0   4   17.23    3.26   0
 -16   0  -4   23.59    2.44   0
  18   0   4    5.98    2.47   0
 -18   0  -4    3.60    3.20   0
  18   0   4    1.82    3.38   0
 -20   0  -4  439.76    4.62   0
  20   0   4  352.02    4.67   0
  20   0   4  298.83    3.41   0
  22   0   4    0.19    2.36   0
 -22   0  -4    2.30    2.88   0
  22   0   4    5.24    3.15   0
 -24   0  -4    1.49    2.22   0
  24   0   4    3.69    2.30   0
  24   0   4    5.16    3.02   0
  26   0   4   54.43    3.38   0
  26   0   4   41.15    2.80   0
 -26   0  -4   58.21    2.57   0
 -28   0  -4   64.93    3.94   0
  28   0   4   35.71    4.25   0
  28   0   4    6.09    2.75   0
  31   1  -4   17.01    2.80   0
  31  -1  -4   20.64    3.44   0
 -31  -1   4   24.34    2.63   0
 -31   1   4   23.72    3.27   0
  31   1  -4    3.45    2.79   0
  29  -1  -4    6.10    2.49   0
  29   1  -4    2.54    3.33   0
  29   1  -4   -0.62    2.59   0
 -29   1   4    2.93    3.26   0
 -29  -1   4   -4.09    2.33   0
  27  -1  -4    5.33    2.48   0
  27   1  -4    2.84    2.43   0
 -27   1   4    8.41    3.09   0
 -27  -1   4    2.75    2.23   0
  27   1  -4    1.73    2.37   0
 -25  -1   4   57.60    2.43   0
  25   1  -4   42.53    3.30   0
 -25   1   4   51.29    3.13   0
  25  -1  -4   39.38    2.54   0
  25   1  -4   49.87    2.57   0
 -23   1   4  331.77    3.49   0
  23   1  -4  316.68    3.58   0
 -23  -1   4  337.80    3.44   0
  23  -1  -4  264.85    3.50   0
 -21  -1   4    7.89    2.26   0
  21   1  -4    9.82    2.43   0
  21  -1  -4    2.55    3.31   0
 -21   1   4   12.66    2.52   0
  19  -1  -4   -4.69    2.55   0
 -19   1   4    3.14    2.51   0
  19   1  -4    1.55    2.55   0
 -19  -1   4   -2.34    2.43   0
 -17   1   4   19.72    3.39   0
  17   1  -4   21.30    3.19   0
 -17  -1   4   19.17    2.33   0
  17  -1  -4   14.14    3.34   0
 -15   1   4   93.31    2.80   0
  15  -1  -4   86.16    2.85   0
  15   1  -4  101.40    3.78   0
 -15  -1   4   98.45    3.60   0
  13   1  -4  525.09    4.58   0
  13  -1  -4  450.68    4.72   0
 -13  -1   4  511.85    4.51   0
 -13   1   4  511.72    4.43   0
  11  -1  -4  859.02    6.22   0
  11   1  -4 1027.16    6.21   0
 -11   1   4  604.91    5.00   0
 -11  -1   4  935.60    6.30   0
   9  -1  -4  167.34    4.15   0
  -9  -1   4  181.08    3.46   0
  -9   1   4  169.22    3.46   0
   9   1  -4  201.32    4.28   0
   7   1  -4  179.48    3.71   0
   7  -1  -4  153.22    3.79   0
  -7  -1   4  158.86    3.63   0
  -7   1   4  153.89    3.75   0
  -5   1   4   54.75    4.60   0
   5  -1  -4   48.20    3.60   0
   5   1  -4   58.63    3.41   0
   3  -1  -4    7.11    3.35   0
   3   1  -4    8.45    4.88   0
  -3   1   4   10.69    2.79   0
   1  -1  -4 2227.93   18.12   0
  -1   1   4 2511.41   18.99   0
   1   1  -4 2477.84   12.28   0
  -1  -1  -4  227.95    5.67   0
   1  -1   4  220.01    5.22   0
  -1   1  -4  226.42    5.39   0
   3   1   4  652.11    6.20   0
   3  -1   4  678.72    6.72   0
  -3   1  -4  698.05    6.90   0
   3   1   4  408.43   19.21   0
  -3  -1  -4  709.30    6.94   0
   5   1   4   25.00    2.74   0
   5  -1   4   28.42    3.17   0
  -5  -1  -4   25.40    3.80   0
   5   1   4   22.15    4.22   0
  -5   1  -4   26.48    3.16   0
  -5  -1  -4   28.79    2.86   0
  -7  -1  -4   48.13    3.00   0
   7  -1   4   51.20    2.99   0
  -7   1  -4   55.09    2.95   0
   7   1   4   51.22    4.01   0
  -7  -1  -4   55.02    3.46   0
   7   1   4   44.09    2.61   0
  -9  -1  -4    1.26    2.19   0
   9   1   4    0.72    3.30   0
  -9  -1  -4   -0.07    2.40   0
  -9   1  -4    2.94    2.46   0
   9   1   4    1.07    3.28   0
   9  -1   4   -0.62    2.51   0
  11   1   4   12.02    2.48   0
 -11  -1  -4   11.49    2.30   0
  11  -1   4   12.30    2.60   0
 -11   1  -4   14.47    2.61   0
  11   1   4   10.06    3.30   0
  13   1   4   -0.39    2.42   0
  13  -1   4   -1.05    2.50   0
  13   1   4   -1.95    3.12   0
 -13  -1  -4   -0.52    2.85   0
 -13   1  -4    3.01    2.49   0
 -15   1  -4   26.37    2.75   0
 -15  -1  -4   33.14    3.17   0
  15   1   4   30.59    3.28   0
  15   1   4   29.91    2.65   0
  15  -1   4   28.14    2.86   0
  17  -1   4  168.47    4.15   0
 -17   1  -4  216.93    3.43   0
 -17  -1  -4  221.57    4.10   0
  17   1   4  186.87    4.51   0
  17   1   4  175.30    3.18   0
  19   1   4   79.55    3.07   0
 -19   1  -4   96.71    2.78   0
 -19  -1  -4   94.59    2.85   0
  19   1   4   49.80    2.66   0
  19  -1   4   71.28    3.69   0
 -21   1  -4   51.72    3.22   0
  21   1   4   47.06    2.56   0
  21   1   4   47.84    2.72   0
  21  -1   4   39.54    2.61   0
 -21  -1  -4   58.28    3.07   0
  23   1   4   47.58    2.94   0
 -23  -1  -4   70.23    3.39   0
  23  -1   4   61.66    3.15   0
 -23   1  -4   59.19    2.61   0
  23  -1   4   50.42    3.36   0
  23   1   4   59.63    3.36   0
 -25   1  -4    9.06    2.53   0
  25  -1   4   -0.65    2.73   0
 -25  -1  -4   12.71    3.01   0
  25   1   4   12.11    2.48   0
  25  -1   4    9.13    3.05   0
  25   1   4    7.36    2.63   0
  27  -1   4   10.67    2.57   0
 -27  -1  -4    9.30    3.11   0
  27  -1   4    1.45    2.75   0
  27   1   4    1.10    2.67   0
 -27   1  -4    9.86    2.62   0
  27   1   4    1.73    2.85   0
  30   2  -4    3.64    2.82   0
 -30   2   4    3.70    3.72   0
  30  -2  -4    5.34    2.77   0
  30   2  -4    1.43    3.39   0
 -30  -2   4   10.02    3.21   0
 -28  -2   4   -1.12    3.00   0
 -28   2   4    6.22    2.66   0
  28  -2  -4    3.80    2.54   0
  28   2  -4    2.65    2.40   0
  28   2  -4    2.63    3.53   0
  26   2  -4   15.66    3.15   0
 -26   2   4   21.80    2.55   0
  26   2  -4   10.72    2.89   0
  26  -2  -4    7.85    3.50   0
 -26  -2   4   17.68    2.43   0
  24  -2  -4   70.03    3.42   0
 -24  -2   4   87.41    3.40   0
 -24   2   4   66.79    2.79   0
  24   2  -4   87.27    3.58   0
  24   2  -4   74.24    3.26   0
 -22   2   4   47.08    3.26   0
 -22  -2   4   35.31    2.37   0
  22  -2  -4   28.79    3.45   0
  22   2  -4   27.37    2.36   0
  22   2  -4   36.12    2.45   0
 -20  -2   4   85.95    3.13   0
  20  -2  -4   73.38    2.70   0
 -20   2   4   90.17    2.70   0
  20   2  -4   93.62    3.47   0
  20   2  -4   27.27    2.39   0
  18   2  -4   -2.20    2.38   0
 -18   2   4    1.37    2.59   0
  18  -2  -4   -3.06    2.65   0
  18   2  -4   -3.62    2.41   0
 -18  -2   4   -0.30    2.24   0
  16   2  -4   14.02    3.16   0
 -16  -2   4   13.12    3.14   0
  16   2  -4   13.60    2.36   0
  16  -2  -4   14.73    2.55   0
 -16   2   4   16.74    3.44   0
 -14   2   4  423.89    4.22   0
  14   2  -4  462.73    4.92   0
 -14  -2   4  373.02    3.97   0
  14  -2  -4  354.32    4.05   0
  14   2  -4  371.05    4.63   0
 -12  -2   4   42.60    2.62   0
 -12   2   4   49.28    2.67   0
  12   2  -4   33.50    2.49   0
  12  -2  -4   40.57    2.68   0
  12   2  -4   48.66    2.68   0
 -10   2   4  318.24    4.82   0
  10   2  -4  281.62    4.51   0
  10   2  -4  348.31    4.11   0
  10  -2  -4  276.79    4.66   0
  -8   2   4  479.74    5.32   0
   8   2  -4  391.77    4.93   0
   8   2  -4  461.93    4.63   0
   8  -2  -4  426.40    4.60   0
  -6   2   4  101.82    3.30   0
   6   2  -4  166.23    4.06   0
   6  -2  -4  142.09    3.48   0
   6   2  -4  147.14    4.35   0
   4   2  -4  272.34    4.00   0
   4  -2  -4  272.50    5.10   0
  -4   2   4  291.11    5.28   0
  -4  -2   4  243.10    5.18   0
   2   2  -4  334.26    5.09   0
   2  -2  -4  323.90    5.92   0
  -2   2   4   -3.70    1.63   0
  -2  -2   4  310.84    6.87   0
   0  -2  -4  460.53    7.53   0
   0   2  -4  265.40    4.25   0
   0   2   4  276.68    5.46   0
   2  -2   4   -2.48    2.74   0
  -2  -2  -4    0.83    2.59   0
  -2   2  -4   -2.98    3.70   0
   2   2   4   -0.62    3.79   0
   4   2   4   42.51    3.84   0
  -4  -2  -4   50.32    2.81   0
   4  -2   4   48.64    3.07   0
  -4   2  -4   45.36    3.11   0
   4   2   4   36.24    4.44   0
   6   2   4  107.82    4.45   0
   6   2   4  102.69    3.02   0
  -6  -2  -4  127.21    4.02   0
   6  -2   4  110.44    4.17   0
  -6   2  -4  107.81    3.33   0
   8  -2   4  421.10    4.62   0
  -8   2  -4  417.54    4.33   0
   8   2   4  435.98    6.61   0
   8   2   4  433.96    4.86   0
  -8  -2  -4  496.13    4.53   0
  10   2   4   11.59    2.36   0
 -10   2  -4    8.54    2.62   0
 -10  -2  -4   10.76    2.30   0
 -10  -2  -4   16.03    3.48   0
  10  -2   4   17.64    3.68   0
  10   2   4   13.62    3.21   0
  12   2   4   45.58    2.99   0
  12  -2   4   64.54    3.05   0
  12   2   4   64.62    2.68   0
 -12  -2  -4   84.45    3.05   0
 -12  -2  -4   67.87    3.69   0
 -12   2  -4   74.21    3.08   0
 -14  -2  -4    0.41    2.37   0
 -14   2  -4    0.02    2.65   0
  14   2   4   -1.50    3.65   0
  14  -2   4    2.62    2.61   0
  14   2   4   -0.45    2.43   0
  16   2   4   39.31    2.57   0
 -16   2  -4   42.80    2.83   0
 -16  -2  -4   33.77    3.43   0
  16  -2   4   37.39    2.79   0
  16   2   4   35.03    2.80   0
 -18   2  -4   21.45    2.39   0
  18  -2   4   22.85    2.42   0
  18   2   4   23.03    2.42   0
 -18  -2  -4   21.06    2.24   0
  18   2   4   22.24    3.44   0
 -20  -2  -4   97.85    2.84   0
 -20   2  -4  101.62    2.98   0
  20   2   4  101.04    3.39   0
  20   2   4   95.23    4.04   0
  20  -2   4   78.88    3.05   0
 -22   2  -4    0.27    2.50   0
  22  -2   4   -2.54    2.50   0
 -22  -2  -4    0.29    2.19   0
  22   2   4    1.70    2.40   0
  22   2   4   -1.04    3.14   0
 -24  -2  -4   17.91    3.01   0
 -24   2  -4   23.01    2.53   0
  24   2   4   13.51    2.71   0
  24   2   4   21.18    2.72   0
  24  -2   4   12.57    2.64   0
 -26  -2  -4   50.65    2.85   0
  26   2   4   32.04    3.17   0
 -26   2  -4   61.56    3.38   0
  26  -2   4   46.04    3.91   0
  26   2   4   45.90    3.60   0
  27   3  -4   29.03    3.30   0
 -27  -3   4   28.25    2.72   0
  27   3  -4   26.25    2.90   0
 -27   3   4   24.76    2.85   0
  27  -3  -4   22.42    3.53   0
  25   3  -4    0.59    3.34   0
 -25   3   4    7.81    3.21   0
  25  -3  -4   -1.94    2.59   0
 -25  -3   4    1.50    3.35   0
  25   3  -4   -2.09    3.12   0
 -23   3   4  237.23    3.45   0
  23  -3  -4  170.90    4.08   0
  23   3  -4  259.38    4.44   0
  23   3  -4   72.10    2.77   0
 -23  -3   4  200.10    3.87   0
  21   3  -4    4.62    3.15   0
  21   3  -4    4.11    2.93   0
 -21   3   4    1.43    3.46   0
  21  -3  -4    2.07    3.19   0
 -19   3   4   -1.43    2.46   0
  19   3  -4   -0.76    2.32   0
  19  -3  -4   -6.58    3.27   0
  19   3  -4    0.66    3.19   0
  17  -3  -4   17.16    2.41   0
 -17   3   4   11.37    3.08   0
  17   3  -4   12.15    2.40   0
  17   3  -4   15.00    2.25   0
  15   3  -4  117.96    2.98   0
  15   3  -4  104.97    3.56   0
  15  -3  -4   99.30    3.04   0
 -15   3   4  122.67    3.90   0
  13   3  -4  190.74    3.56   0
 -13   3   4  162.85    3.41   0
  13  -3  -4  187.31    4.01   0
  13   3  -4  205.72    3.36   0
  11   3  -4   24.50    3.35   0
 -11   3   4   22.09    2.83   0
  11   3  -4   32.14    3.24   0
  11  -3  -4   32.08    3.51   0
   9   3  -4  126.76    3.81   0
   9  -3  -4  131.46    3.95   0
   9   3  -4  150.95    4.01   0
  -9   3   4  153.31    4.26   0
   7   3  -4   16.58    3.65   0
  -7   3   4   10.12    2.64   0
  -7  -3   4    7.48    2.44   0
   7  -3  -4   10.51    2.65   0
   7   3  -4    9.43    2.62   0
   5   3  -4    4.29    2.60   0
  -5   3   4    4.43    2.55   0
  -5  -3   4    6.24    2.45   0
   5  -3  -4    4.84    2.57   0
  -3  -3   4   31.26    3.60   0
   3  -3  -4   31.01    3.54   0
  -3   3   4   25.71    3.68   0
   3   3  -4   24.62    3.93   0
   1  -3  -4  134.38    3.63   0
  -1  -3   4  120.98    3.72   0
  -1   3   4  100.01    3.13   0
   1   3  -4  142.54    3.59   0
  -1  -3  -4   -3.03    2.61   0
  -1   3  -4   -3.15    3.59   0
   1   3   4    3.00    3.22   0
   1  -3   4    0.41    2.58   0
   3  -3   4    0.70    2.62   0
  -3   3  -4    8.00    2.68   0
   3   3   4    7.31    3.33   0
  -3  -3  -4    8.12    2.63   0
  -5  -3  -4    0.60    3.51   0
   5  -3   4   -0.62    2.98   0
   5   3   4    0.26    3.46   0
  -5   3  -4    1.35    2.73   0
   5   3   4   -0.20    3.05   0
   7  -3   4  151.89    3.44   0
   7   3   4  158.11    4.47   0
  -7   3  -4  157.30    3.47   0
  -7  -3  -4  169.74    3.56   0
   7   3   4  145.73    4.94   0
   9   3   4   46.17    3.91   0
  -9  -3  -4  103.78    4.22   0
   9  -3   4   81.02    3.08   0
  -9   3  -4   95.78    3.29   0
   9   3   4   71.46    3.86   0
  11   3   4   81.02    3.85   0
  11  -3   4   77.09    3.17   0
 -11   3  -4   90.45    3.33   0
  11   3   4   85.24    4.04   0
 -11  -3  -4   94.19    3.17   0
 -13   3  -4   75.21    3.68   0
  13   3   4   63.05    3.30   0
  13  -3   4   59.70    2.85   0
  13   3   4   66.41    3.51   0
 -13  -3  -4   79.82    3.67   0
 -15   3  -4  118.67    3.21   0
  15   3   4  140.94    4.50   0
  15  -3   4  134.50    3.84   0
  15   3   4  123.26    2.90   0
 -17   3  -4   57.17    2.83   0
  17   3   4   72.02    2.62   0
  17  -3   4   71.16    2.97   0
  17   3   4   61.10    3.74   0
 -19   3  -4   25.14    3.43   0
  19  -3   4   18.53    2.80   0
  19   3   4   21.12    3.42   0
  19   3   4   20.02    3.07   0
  21  -3   4   27.61    2.91   0
  21   3   4   12.55    2.36   0
  21   3   4   24.32    2.91   0
 -21   3  -4   34.48    2.81   0
 -23   3  -4    2.78    3.38   0
 -23  -3  -4    2.77    2.57   0
  23  -3   4    0.11    3.92   0
  23   3   4    2.45    2.77   0
  23   3   4   -1.70    2.40   0
 -24   4   4   -3.55    3.37   0
  24  -4  -4    6.33    3.39   0
  24   4  -4    1.82    2.73   0
  24   4  -4   -0.87    3.38   0
  22   4  -4    8.35    2.61   0
 -22   4   4    6.06    2.76   0
  22  -4  -4   14.22    2.66   0
  22   4  -4    8.27    2.80   0
  20   4  -4    3.67    3.20   0
  20   4  -4    1.95    2.44   0
 -20   4   4    3.59    3.19   0
  20  -4  -4    1.49    3.08   0
 -18   4   4    3.10    2.55   0
  18   4  -4    7.18    3.48   0
  18  -4  -4    1.18    2.57   0
  18   4  -4    6.28    2.48   0
  16   4  -4   27.75    3.17   0
 -16   4   4   19.58    3.49   0
  16  -4  -4   11.48    3.41   0
  16   4  -4   20.04    3.12   0
 -14   4   4    4.25    2.35   0
  14  -4  -4    5.60    2.36   0
  14   4  -4    3.67    2.42   0
  12  -4  -4  105.40    3.51   0
  12   4  -4   92.00    3.55   0
 -12   4   4  100.00    2.89   0
  12   4  -4  108.06    3.19   0
  10   4  -4    4.00    3.18   0
 -10   4   4    0.69    2.51   0
  10  -4  -4   -1.23    3.09   0
  10   4  -4    1.57    2.36   0
   8  -4  -4   12.95    3.54   0
  -8   4   4   12.61    2.71   0
   8   4  -4   15.44    2.43   0
  -8  -4   4   13.84    2.59   0
   8   4  -4   10.79    2.53   0
   6   4  -4   -1.88    2.58   0
   6  -4  -4   -5.30    3.77   0
  -6   4   4    0.13    2.70   0
  -6  -4   4    1.38    3.28   0
   6   4  -4    1.93    2.62   0
  -4   4   4   -1.00    3.58   0
   4  -4  -4    2.93    3.50   0
   4   4  -4    1.92    2.54   0
  -4  -4   4    2.35    3.25   0
   2  -4  -4   13.87    2.72   0
   2   4  -4    5.80    2.69   0
  -2  -4   4   11.16    3.34   0
  -2   4   4   13.05    3.75   0
   2  -4  -4   11.87    2.51   0
   0   4   4   25.97    3.64   0
   0  -4  -4   28.54    3.53   0
   0   4  -4   15.76    2.62   0
   0  -4   4   30.34    3.67   0
  -2  -4  -4   46.48    2.75   0
  -2   4  -4   48.52    3.92   0
   2   4   4   43.11    3.39   0
   4   4   4   14.92    3.68   0
  -4  -4  -4   17.12    3.17   0
   4  -4   4   10.46    3.33   0
   4   4   4   12.24    2.60   0
  -4   4  -4   17.98    2.68   0
   6  -4   4  264.91    4.46   0
  -6  -4  -4  272.62    4.32   0
   6   4   4  276.54    5.10   0
   6   4   4  133.11    4.01   0
  -6   4  -4  193.86    3.43   0
  -8   4  -4    4.43    2.52   0
  -8  -4  -4   -0.25    2.37   0
   8   4   4    0.23    2.52   0
   8   4   4   -0.71    3.31   0
   8  -4   4    1.75    2.50   0
 -10   4  -4   -1.33    3.32   0
  10  -4   4    6.16    2.51   0
  10   4   4    0.08    3.33   0
  10   4   4   -3.13    3.32   0
 -10  -4  -4   -1.12    3.28   0
 -12  -4  -4    2.70    3.22   0
  12  -4   4    4.40    3.29   0
  12   4   4    2.57    3.61   0
  12   4   4    5.04    3.34   0
 -12   4  -4    5.65    3.36   0
  14   4   4   18.59    3.81   0
 -14  -4  -4   18.41    2.72   0
  14  -4   4   20.87    3.48   0
  14   4   4   14.73    3.71   0
 -14   4  -4   21.86    2.86   0
 -16   4  -4    0.18    2.70   0
  16   4   4   -1.16    3.71   0
  16   4   4    0.06    3.28   0
  16  -4   4   -0.06    2.69   0
  18   4   4    6.04    3.11   0
  18   4   4    2.00    3.30   0
  18   4   4    0.47    3.95   0
 -18   4  -4   -1.19    3.63   0
  18  -4   4   -3.01    2.96   0
 -20   4  -4    2.12    2.96   0
  20   4   4    4.65    3.58   0
  20  -4   4   10.36    2.95   0
  20   4   4    3.67    2.79   0
  17   5  -4  118.67    4.36   0
 -17   5   4  144.69    4.17   0
  17  -5  -4  114.02    3.48   0
  17   5  -4  102.39    3.77   0
  15   5  -4   38.17    3.04   0
 -15   5   4   44.97    3.03   0
  15   5  -4   49.95    3.73   0
  15  -5  -4   43.78    3.69   0
  13   5  -4   61.92    4.05   0
  13   5  -4   52.37    3.10   0
 -13   5   4   56.88    3.84   0
  13  -5  -4   52.95    3.03   0
 -11   5   4   41.36    2.82   0
  11   5  -4   49.77    3.01   0
  11  -5  -4   44.32    2.87   0
  11   5  -4   56.96    4.00   0
   9   5  -4    1.01    2.70   0
   9  -5  -4    7.31    3.41   0
   9   5  -4   13.03    2.76   0
  -9   5   4    5.32    3.30   0
   7  -5  -4   64.50    3.68   0
  -7   5   4   83.66    3.77   0
   7   5  -4   73.28    3.75   0
  -7  -5   4   66.32    3.25   0
   7   5  -4   76.89    3.06   0
   5  -5  -4   50.63    3.37   0
   5   5  -4   59.64    3.60   0
  -5   5   4   40.41    2.75   0
  -5  -5   4   42.90    2.93   0
   3  -5  -4   19.64    2.59   0
  -3  -5   4   18.38    2.67   0
   3   5  -4   19.73    2.71   0
  -3   5   4   13.30    2.68   0
   1  -5  -4   81.49    3.59   0
   1   5  -4   78.34    2.97   0
  -1   5   4   66.04    3.10   0
  -1  -5   4   75.09    3.81   0
  -1   5  -4   37.38    2.74   0
  -1  -5  -4   45.37    3.39   0
   1   5   4   34.83    2.73   0
   1  -5   4   44.85    3.61   0
   3   5   4    7.57    3.39   0
  -3   5  -4    4.65    2.49   0
  -3  -5  -4    9.40    2.50   0
   3   5   4    8.47    3.55   0
   3  -5   4    6.31    3.23   0
   5   5   4   32.62    3.81   0
  -5   5  -4   35.69    3.54   0
   5   5   4   32.52    3.73   0
  -5  -5  -4   37.20    3.33   0
  -7   5  -4   82.90    2.92   0
  -7  -5  -4   77.97    3.70   0
   7   5   4   44.69    3.80   0
   7  -5   4   76.84    3.58   0
   7   5   4   57.42    3.28   0
   9   5   4   59.75    4.18   0
  -9  -5  -4   66.44    2.96   0
  -9   5  -4   36.53    2.78   0
   9  -5   4   54.31    3.59   0
   9   5   4   53.98    4.31   0
  11   5   4   79.88    4.94   0
 -11   5  -4  104.23    3.25   0
 -11  -5  -4  100.81    3.19   0
  11  -5   4   80.62    3.17   0
  11   5   4   81.73    4.38   0
 -13   5  -4    0.26    3.37   0
  13  -5   4    4.40    2.64   0
 -13  -5  -4    5.51    3.42   0
  13   5   4    0.47    3.98   0
  13   5   4   -0.08    4.08   0
  15   5   4   -0.38    3.63   0
 -15   5  -4    4.36    2.87   0
  15   5   4    0.45    4.30   0
  15  -5   4   -3.06    2.76   0
   6  -6  -4    6.35    3.35   0
  -6  -6   4    8.31    3.63   0
  -6   6   4    7.02    3.53   0
  -4  -6   4   10.93    3.49   0
  -4   6   4    5.44    4.05   0
   4  -6  -4    9.28    2.73   0
   4   6  -4   15.98    3.51   0
   4   6  -4   19.82    3.56   0
   2  -6  -4  115.34    4.14   0
  -2  -6   4  128.54    4.65   0
  -2   6   4  133.23    4.38   0
   2   6  -4  130.57    4.31   0
   0  -6  -4    9.41    2.87   0
   0  -6   4    4.90    3.82   0
   0   6  -4   -0.84    3.62   0
   0   6   4    6.34    3.58   0
   2   6   4    2.88    3.66   0
  -2   6  -4    5.76    3.48   0
  -2  -6  -4    7.01    3.38   0
   2  -6   4    5.11    3.43   0
   2   6   4   -4.38    3.29   0
 -31   1   5   37.08    2.70   0
  31   1  -5   36.50    3.28   0
 -31  -1   5   50.22    2.63   0
  31  -1  -5   23.69    2.83   0
  31   1  -5   28.86    2.81   0
  29   1  -5    9.93    3.05   0
  29   1  -5    4.35    2.48   0
 -29   1   5   13.05    2.45   0
 -29  -1   5   13.23    2.50   0
  29  -1  -5   12.39    2.61   0
  27  -1  -5  130.53    3.17   0
  27   1  -5  145.80    3.72   0
  27   1  -5  120.39    2.89   0
 -27   1   5  194.30    3.16   0
 -27  -1   5  187.44    3.08   0
  25   1  -5    0.78    2.28   0
  25  -1  -5   -1.72    2.48   0
 -25  -1   5    0.86    2.72   0
 -25   1   5    6.81    2.98   0
  23   1  -5   24.74    2.97   0
  23  -1  -5   18.63    2.53   0
 -23  -1   5   25.15    3.06   0
 -23   1   5   19.72    2.42   0
  21   1  -5  209.79    4.22   0
  21  -1  -5  188.29    3.29   0
 -21   1   5  233.99    3.30   0
 -21  -1   5  228.64    3.77   0
  19   1  -5  261.90    3.56   0
 -19  -1   5  273.96    3.53   0
 -19   1   5  281.60    4.04   0
  19  -1  -5  237.68    4.09   0
  17  -1  -5  268.27    4.15   0
  17   1  -5  319.96    4.35   0
 -17   1   5  311.91    3.65   0
 -17  -1   5  302.66    3.69   0
  15  -1  -5   87.67    2.77   0
 -15   1   5  106.15    2.85   0
 -15  -1   5  102.16    2.79   0
  15   1  -5  107.69    3.74   0
  13  -1  -5  134.17    2.96   0
 -13   1   5  147.64    3.08   0
  13   1  -5  158.29    3.83   0
 -13  -1   5  146.48    3.63   0
 -11  -1   5  351.16    4.54   0
 -11   1   5  342.68    4.02   0
  11  -1  -5  301.54    3.88   0
  11   1  -5  409.33    4.78   0
  -9  -1   5  919.14    6.06   0
  -9   1   5  686.37    5.48   0
   9  -1  -5  924.42    6.57   0
   9   1  -5 1060.09    6.37   0
   7  -1  -5    2.33    2.66   0
  -7   1   5    5.49    2.63   0
   7   1  -5    0.99    3.58   0
  -7  -1   5    5.02    2.52   0
   5   1  -5  430.66    4.93   0
  -5   1   5  436.24    6.07   0
   5  -1  -5  403.18    5.93   0
  -3   1   5   -1.99    1.46   0
   3  -1  -5  388.67    6.76   0
   1  -1  -5  591.19    9.90   0
   1   1  -5  678.78    7.43   0
  -1   1   5  655.52   10.22   0
  -1   1  -5  399.39    5.80   0
   1  -1   5  403.97    5.64   0
   1  -1   5  243.90    6.51   0
  -1  -1  -5  407.34    6.03   0
   3   1   5 1304.89    7.95   0
   3  -1   5  221.54    5.11   0
   3  -1   5 1343.58    8.69   0
  -3   1  -5 1381.38    8.81   0
  -3  -1  -5 1327.30    7.82   0
  -5  -1  -5   86.43    4.78   0
  -5   1  -5   92.48    3.38   0
   5   1   5   89.62    5.79   0
   5   1   5   64.72    2.91   0
   5  -1   5   94.63    4.46   0
  -5  -1  -5   82.63    3.00   0
  -7  -1  -5  416.82    4.38   0
   7  -1   5  417.51    5.53   0
  -7   1  -5  417.15    4.65   0
  -7  -1  -5  417.46    6.61   0
   7   1   5  349.79    6.54   0
   7   1   5  209.77    3.53   0
   9   1   5    4.56    3.21   0
  -9   1  -5    5.21    3.63   0
   9   1   5    6.59    3.28   0
   9  -1   5    6.46    2.62   0
  -9  -1  -5    3.78    2.82   0
  -9  -1  -5    1.92    2.35   0
  11  -1   5   17.85    2.76   0
 -11  -1  -5   20.51    3.28   0
  11   1   5   16.95    3.40   0
  11   1   5   19.47    3.42   0
 -11   1  -5   23.50    2.64   0
  13   1   5  441.74    5.08   0
 -13   1  -5  507.95    5.14   0
  13   1   5  469.31    4.80   0
  13  -1   5  434.11    4.60   0
 -13  -1  -5  436.84    4.73   0
 -15   1  -5    9.55    3.40   0
 -15  -1  -5    1.53    3.18   0
  15   1   5   -2.28    3.49   0
  15   1   5    4.28    2.52   0
  15  -1   5    5.32    3.52   0
 -17   1  -5   10.32    2.44   0
  17   1   5    3.53    3.47   0
  17   1   5   12.80    3.52   0
 -17  -1  -5    5.35    2.57   0
  17  -1   5    9.95    2.60   0
 -19  -1  -5   15.12    2.34   0
 -19   1  -5   10.03    2.33   0
  19   1   5   17.64    2.47   0
  19  -1   5   14.71    3.12   0
  19  -1   5   10.53    3.20   0
  19   1   5   12.45    2.54   0
  21  -1   5  136.73    3.23   0
  21  -1   5   80.18    2.65   0
  21   1   5  153.82    4.06   0
  21   1   5  172.88    3.11   0
 -21   1  -5  199.30    3.84   0
 -21  -1  -5  204.11    3.92   0
 -23  -1  -5  169.62    3.76   0
 -23   1  -5  156.32    3.11   0
  23   1   5  127.98    3.66   0
  23  -1   5  118.70    3.32   0
  23  -1   5  154.19    3.58   0
  23   1   5  130.07    3.51   0
  25  -1   5   57.74    3.09   0
 -25  -1  -5   74.40    3.44   0
  25   1   5   57.33    3.74   0
  25  -1   5   40.45    2.56   0
 -25   1  -5   77.96    3.48   0
  25   1   5   64.03    2.81   0
 -27  -1  -5   34.43    3.42   0
  27  -1   5   32.13    3.28   0
  27   1   5   14.89    2.85   0
  27  -1   5   17.33    2.90   0
 -27   1  -5   38.15    3.62   0
  27   1   5   18.00    3.67   0
 -30   2   5   23.16    2.87   0
  30   2  -5   13.92    2.82   0
 -30  -2   5   26.67    3.71   0
  30   2  -5   24.73    2.92   0
  30  -2  -5   12.47    3.52   0
 -28   2   5   26.44    2.70   0
 -28  -2   5   31.05    2.59   0
  28   2  -5   35.05    2.78   0
  28   2  -5   17.26    2.54   0
  28  -2  -5   29.10    2.75   0
 -26   2   5   41.95    3.26   0
  26  -2  -5   27.15    3.29   0
  26   2  -5   34.18    2.80   0
 -26  -2   5   36.52    3.16   0
  26   2  -5    5.27    2.37   0
  24   2  -5   -0.69    2.39   0
  24   2  -5    3.10    2.30   0
 -24  -2   5    0.16    2.87   0
 -24   2   5    0.15    3.07   0
  24  -2  -5   -8.90    3.38   0
  22   2  -5   53.16    3.16   0
 -22   2   5   62.04    3.33   0
  22   2  -5   47.42    3.04   0
 -22  -2   5   44.43    2.82   0
  22  -2  -5   39.90    3.29   0
  20   2  -5   26.31    2.41   0
  20   2  -5   49.19    3.26   0
 -20   2   5   51.29    3.21   0
  20  -2  -5   39.67    3.27   0
 -20  -2   5   43.00    2.92   0
  18   2  -5  275.78    4.12   0
 -18  -2   5  237.87    4.09   0
 -18   2   5  224.28    3.41   0
  18  -2  -5  192.06    3.40   0
  18   2  -5  157.90    3.17   0
 -16  -2   5   31.21    2.47   0
 -16   2   5   27.40    2.60   0
  16  -2  -5   19.44    2.61   0
  16   2  -5   30.11    3.11   0
  16   2  -5   37.19    3.42   0
  14   2  -5   72.35    2.78   0
 -14  -2   5   63.56    2.63   0
  14  -2  -5   54.77    2.66   0
 -14   2   5   63.76    2.94   0
  14   2  -5   62.58    3.47   0
  12   2  -5  134.59    3.07   0
  12  -2  -5  106.89    2.98   0
  12   2  -5  110.26    3.54   0
 -12  -2   5  101.68    3.69   0
 -12   2   5  121.05    3.13   0
 -10   2   5  189.47    4.18   0
  10   2  -5  192.58    3.45   0
  10  -2  -5  159.66    4.21   0
  10   2  -5  163.10    4.11   0
  -8   2   5  161.94    4.18   0
   8   2  -5  158.65    3.24   0
   8  -2  -5  126.10    3.30   0
   8   2  -5  134.94    3.47   0
  -6   2   5  121.35    3.37   0
   6   2  -5  179.66    4.06   0
   6   2  -5  155.81    4.66   0
   6  -2  -5  155.40    4.38   0
   4   2  -5   -1.07    2.46   0
  -4   2   5    0.35    2.53   0
   4  -2  -5    0.14    2.54   0
  -2   2   5   73.19    3.81   0
   2   2  -5   72.66    3.05   0
   2  -2  -5   61.21    3.28   0
  -2  -2   5   67.50    5.30   0
   0  -2  -5 1910.96   14.84   0
   0   2   5 1062.01   10.23   0
   0   2  -5 1706.09    8.44   0
  -2   2  -5   18.77    2.92   0
   2  -2   5   19.57    3.89   0
   2   2   5   11.97    4.44   0
  -2  -2  -5   16.02    3.75   0
  -4  -2  -5  386.85    4.31   0
   4   2   5  359.17    9.26   0
   4  -2   5  496.80    4.97   0
  -4   2  -5  527.21    5.05   0
   4   2   5  348.34   10.33   0
   6   2   5  271.77    7.56   0
   6  -2   5  572.48    5.22   0
   6   2   5  490.41    9.29   0
   6   2   5  564.67    5.23   0
  -6   2  -5  611.66    5.88   0
  -6  -2  -5  634.59    5.03   0
   8   2   5  112.51    2.90   0
   8   2   5  105.58    4.46   0
  -8  -2  -5  122.60    3.17   0
  -8   2  -5  123.01    3.30   0
   8  -2   5  113.50    3.35   0
 -10  -2  -5   69.87    3.92   0
  10  -2   5   62.57    4.10   0
 -10   2  -5   64.80    3.19   0
  10   2   5   55.09    3.78   0
 -10  -2  -5   52.85    3.48   0
  10   2   5   57.15    2.85   0
 -12   2  -5  228.97    4.61   0
  12  -2   5  211.64    3.67   0
 -12  -2  -5  210.29    4.51   0
 -12  -2  -5  242.44    3.56   0
  12   2   5  209.33    3.36   0
  12   2   5  201.25    4.79   0
 -14  -2  -5   65.46    3.52   0
  14  -2   5   69.30    3.05   0
 -14   2  -5   83.64    3.85   0
  14   2   5   65.29    3.87   0
  14   2   5   34.71    2.62   0
  16   2   5    5.38    2.31   0
  16  -2   5    9.94    3.44   0
 -16   2  -5    7.27    2.49   0
 -16  -2  -5    5.13    3.16   0
  16   2   5    2.19    2.64   0
 -18   2  -5   35.61    2.66   0
  18   2   5   26.83    2.41   0
  18  -2   5   27.11    2.62   0
  18   2   5   29.85    3.60   0
 -18  -2  -5   30.88    2.97   0
  20   2   5   15.65    2.52   0
  20  -2   5   13.57    3.14   0
 -20   2  -5   11.81    2.44   0
  20   2   5    6.52    2.60   0
 -20  -2  -5   17.06    2.89   0
  22   2   5   31.81    3.45   0
 -22  -2  -5   32.32    3.11   0
  22   2   5   20.55    2.54   0
  22  -2   5   30.43    2.68   0
 -22   2  -5   29.89    2.53   0
  24   2   5   21.18    2.67   0
 -24   2  -5   30.95    3.28   0
  24  -2   5   28.84    3.43   0
  24   2   5   25.09    3.68   0
 -24  -2  -5   33.56    2.61   0
 -26   2  -5   16.25    3.40   0
  26  -2   5   12.77    2.95   0
  26   2   5   12.32    3.72   0
  26  -2   5   14.51    2.81   0
  26   2   5   14.62    2.90   0
 -26  -2  -5   19.83    2.68   0
 -27  -3   5    9.31    3.13   0
  27   3  -5    8.14    3.37   0
 -27   3   5   14.40    2.73   0
  27  -3  -5    5.55    2.79   0
  27   3  -5   10.80    3.65   0
  25   3  -5    0.24    2.45   0
  25   3  -5   -0.81    2.99   0
 -25   3   5    3.69    2.62   0
 -25  -3   5    3.64    2.16   0
  25  -3  -5   -1.12    2.57   0
 -23  -3   5    3.53    2.22   0
  23   3  -5    2.15    3.04   0
 -23   3   5    0.41    2.70   0
  23   3  -5    4.03    2.31   0
  23  -3  -5    1.31    2.50   0
 -21   3   5   36.33    3.29   0
  21  -3  -5   24.29    3.16   0
  21   3  -5   28.47    2.69   0
  21   3  -5   28.85    2.58   0
  19   3  -5    1.60    2.85   0
  19   3  -5    9.24    2.89   0
  19  -3  -5    2.96    2.33   0
 -19   3   5    3.32    2.42   0
  17   3  -5   19.15    2.35   0
  17  -3  -5   13.08    2.56   0
  17   3  -5   20.34    3.02   0
 -17   3   5   13.89    2.56   0
 -15   3   5   11.48    2.59   0
  15   3  -5   10.01    2.31   0
  15  -3  -5    5.22    2.57   0
  15   3  -5    9.83    3.19   0
 -13   3   5    4.40    2.54   0
  13  -3  -5    8.17    3.47   0
  13   3  -5    7.52    2.38   0
  13   3  -5    1.29    3.28   0
  11   3  -5   13.97    2.63   0
  11   3  -5   21.29    2.44   0
 -11   3   5   20.21    2.66   0
  11  -3  -5   14.42    3.41   0
   9  -3  -5   -2.47    3.34   0
   9   3  -5    0.15    2.27   0
   9   3  -5   -3.72    3.28   0
  -9   3   5    3.22    3.37   0
   7   3  -5   43.52    3.77   0
   7  -3  -5   40.81    2.76   0
   7   3  -5   36.68    3.54   0
  -7   3   5   41.59    3.53   0
  -5  -3   5   49.40    3.51   0
   5   3  -5   42.57    3.91   0
   5  -3  -5   42.98    2.86   0
  -5   3   5   39.96    2.74   0
  -3   3   5    4.12    2.38   0
  -3  -3   5    4.49    3.13   0
   3  -3  -5    4.96    3.60   0
   3   3  -5    1.02    2.75   0
   1  -3  -5   27.35    2.83   0
  -1   3   5   34.09    3.17   0
   1   3  -5   24.69    2.94   0
  -1  -3   5   32.26    3.70   0
  -1   3  -5   16.42    3.86   0
   1   3   5   11.09    3.31   0
  -1  -3  -5    8.50    3.70   0
   3  -3   5   62.56    3.23   0
   3   3   5   65.88    3.97   0
  -3   3  -5   67.11    4.14   0
   3   3   5   38.00    3.97   0
  -3  -3  -5   68.71    2.99   0
   5  -3   5    2.01    2.78   0
   5   3   5    0.37    3.45   0
  -5   3  -5    2.18    3.75   0
   5   3   5    0.01    3.09   0
  -5  -3  -5   -0.32    2.76   0
  -7  -3  -5   -3.88    2.72   0
   7  -3   5    4.24    3.53   0
   7   3   5   -0.76    3.80   0
  -7   3  -5    1.42    2.82   0
   7   3   5   -0.20    3.10   0
   9  -3   5   98.32    3.25   0
  -9   3  -5  113.57    3.42   0
   9   3   5   51.96    3.86   0
  -9  -3  -5  115.51    3.30   0
   9   3   5   91.93    5.18   0
  11   3   5  148.53    4.72   0
  11  -3   5  192.49    4.26   0
  11   3   5  196.03    5.12   0
 -11  -3  -5  223.29    4.65   0
  11   3   5  190.56    4.22   0
 -11   3  -5  204.21    3.51   0
  13   3   5    4.96    2.98   0
  13  -3   5    5.03    2.54   0
 -13  -3  -5   -1.10    3.14   0
  13   3   5    2.66    2.96   0
 -13   3  -5   10.09    3.38   0
  15  -3   5   11.84    3.54   0
 -15   3  -5    3.37    2.64   0
  15   3   5   13.54    2.40   0
  15   3   5   13.93    3.27   0
  17   3   5   38.38    3.86   0
  17  -3   5   34.85    2.87   0
  17   3   5   45.30    3.18   0
 -17   3  -5   22.21    2.86   0
 -19   3  -5    1.80    3.28   0
  19  -3   5    6.24    3.31   0
  19   3   5   -3.20    2.42   0
  19   3   5    2.11    3.21   0
  21   3   5   11.07    2.55   0
  21  -3   5    8.03    2.82   0
 -21   3  -5   16.41    2.74   0
  21   3   5    9.90    3.50   0
  23  -3   5   -2.57    3.54   0
 -23  -3  -5    2.37    3.23   0
 -23   3  -5   -5.39    2.68   0
  23   3   5    0.42    3.53   0
  23   3   5   -0.28    3.44   0
 -24   4   5    3.39    2.83   0
  24  -4  -5   -3.89    3.48   0
  24   4  -5   -0.06    2.78   0
  24   4  -5   -0.33    3.14   0
 -22   4   5   11.66    2.69   0
  22   4  -5   11.93    3.21   0
  22  -4  -5    9.42    3.52   0
  22   4  -5   12.23    3.35   0
  20   4  -5   25.70    3.59   0
 -20   4   5   24.51    3.27   0
  20  -4  -5   24.25    2.62   0
  20   4  -5   25.76    2.69   0
  18   4  -5  296.35    4.53   0
 -18   4   5  285.57    3.73   0
  18  -4  -5  230.18    3.60   0
  18   4  -5  159.81    3.35   0
  16   4  -5   10.06    3.04   0
  16   4  -5   15.77    2.41   0
  16  -4  -5    5.58    2.48   0
 -16   4   5    7.87    2.48   0
 -14   4   5  130.28    3.63   0
  14  -4  -5  118.98    3.08   0
  14   4  -5  130.09    3.38   0
  12  -4  -5    2.80    2.38   0
  12   4  -5    3.62    2.38   0
  12   4  -5   -1.02    3.10   0
 -12   4   5    3.34    2.43   0
 -10   4   5   57.84    2.85   0
  10   4  -5   44.86    2.75   0
  10  -4  -5   50.43    3.50   0
  10   4  -5   46.36    2.72   0
   8   4  -5  190.91    4.26   0
   8  -4  -5  216.05    4.58   0
   8   4  -5  217.64    3.74   0
  -8   4   5  205.82    4.41   0
   6  -4  -5  129.41    4.14   0
  -6  -4   5  128.77    4.41   0
  -6   4   5  137.04    4.28   0
   6   4  -5  119.96    3.16   0
   4   4  -5   30.43    2.78   0
   4  -4  -5   34.45    3.13   0
  -4   4   5   29.64    3.94   0
  -4  -4   5   34.28    3.51   0
   2  -4  -5   15.73    3.13   0
  -2   4   5   12.12    2.71   0
  -2  -4   5    9.43    3.22   0
   2   4  -5    7.71    2.65   0
   2  -4  -5    9.14    3.52   0
   0  -4   5  183.58    4.73   0
   0   4   5  162.96    4.19   0
   0   4  -5  189.38    4.24   0
   0  -4  -5  182.90    3.39   0
  -2   4  -5    5.07    3.71   0
   2  -4   5    4.85    3.06   0
   2   4   5    3.82    3.25   0
  -2  -4  -5    2.43    2.43   0
   4  -4   5  143.00    3.34   0
  -4   4  -5  146.37    3.48   0
   4   4   5  148.88    4.54   0
   4   4   5  130.56    4.40   0
  -4  -4  -5  143.59    3.22   0
   6  -4   5    7.20    2.38   0
   6   4   5    5.33    3.28   0
  -6   4  -5    4.41    3.28   0
  -6  -4  -5   14.94    2.46   0
   6   4   5    8.18    3.32   0
   8  -4   5   92.71    3.70   0
   8   4   5   99.01    4.04   0
   8   4   5   67.08    4.20   0
  -8   4  -5   98.36    3.05   0
  -8  -4  -5   97.51    3.60   0
  10  -4   5   62.79    3.52   0
  10   4   5   64.71    4.09   0
 -10   4  -5   55.96    2.90   0
  10   4   5   28.68    3.55   0
 -10  -4  -5   61.75    2.92   0
 -12  -4  -5   74.55    3.05   0
  12  -4   5   72.90    3.09   0
  12   4   5   45.90    4.18   0
 -12   4  -5   80.04    3.06   0
  12   4   5   63.57    4.01   0
 -14  -4  -5   36.64    3.42   0
  14  -4   5   34.98    2.88   0
  14   4   5   26.43    3.91   0
  14   4   5   25.27    4.31   0
 -14   4  -5   30.82    2.91   0
  16   4   5   26.13    3.77   0
  16   4   5   19.34    3.74   0
  16  -4   5   38.76    3.08   0
 -16   4  -5   44.58    3.12   0
  18   4   5   33.14    4.06   0
  18   4   5   68.88    3.43   0
 -18   4  -5   80.42    4.28   0
  18  -4   5   69.87    3.81   0
  18   4   5   57.74    4.72   0
 -20   4  -5   12.15    2.99   0
  20   4   5    4.99    2.78   0
  20   4   5    1.95    3.71   0
  20   4   5    4.97    3.86   0
  20  -4   5    2.45    3.72   0
 -17   5   5    5.89    3.40   0
  17   5  -5   -0.88    3.46   0
  17  -5  -5    1.90    2.82   0
  17   5  -5    1.82    2.91   0
 -15   5   5   18.86    2.82   0
  15   5  -5   19.61    3.45   0
  15  -5  -5   17.70    2.76   0
  15   5  -5   18.18    2.84   0
  13   5  -5    1.97    2.77   0
 -13   5   5   -1.00    2.64   0
  13   5  -5    3.35    3.46   0
  13  -5  -5    3.91    2.64   0
 -11   5   5   22.01    3.34   0
  11  -5  -5   23.58    2.73   0
  11   5  -5   26.61    2.69   0
  11   5  -5   19.38    3.35   0
   9  -5  -5   51.54    3.02   0
   9   5  -5   56.60    2.94   0
   9   5  -5   70.75    3.00   0
  -9   5   5   69.55    3.01   0
   7  -5  -5    3.80    3.38   0
   7   5  -5    8.62    3.17   0
  -7  -5   5    9.20    3.30   0
   7   5  -5    6.04    2.46   0
  -7   5   5   -0.10    3.26   0
  -5  -5   5   79.33    4.23   0
   5   5  -5   77.27    3.56   0
   5  -5  -5   75.33    3.61   0
  -5   5   5   71.66    3.79   0
   3  -5  -5   38.67    3.25   0
   3   5  -5   38.15    2.83   0
  -3  -5   5   41.64    3.88   0
  -3   5   5   45.19    3.47   0
   1  -5  -5   16.28    3.35   0
   1   5  -5   16.59    2.64   0
  -1   5   5   24.13    3.28   0
  -1  -5   5   18.80    3.42   0
  -1   5  -5    0.23    2.47   0
   1  -5   5    1.54    3.26   0
   1   5   5    2.32    3.43   0
  -1  -5  -5    4.46    2.38   0
   3  -5   5   20.26    3.69   0
   3   5   5   22.45    3.39   0
  -3   5  -5   21.40    3.30   0
  -3  -5  -5   19.57    2.51   0
   3   5   5   19.22    3.42   0
   5   5   5   62.07    3.85   0
  -5   5  -5   57.44    3.43   0
   5   5   5   57.14    3.94   0
  -5  -5  -5   61.34    2.88   0
   7   5   5    0.72    3.42   0
   7   5   5    0.84    3.41   0
  -7   5  -5    3.94    2.48   0
  -7  -5  -5    0.20    2.57   0
   7  -5   5   -0.00    3.36   0
   9   5   5    4.33    3.37   0
   9  -5   5   -2.67    3.28   0
  -9  -5  -5    3.48    3.34   0
   9   5   5    5.87    3.93   0
  -9   5  -5    3.04    2.57   0
  11   5   5    2.64    3.98   0
  11   5   5    1.77    3.92   0
 -11  -5  -5   -1.14    3.42   0
 -11   5  -5   -2.40    2.81   0
  11  -5   5    1.38    2.63   0
  13  -5   5   14.92    2.79   0
 -13  -5  -5   14.12    3.50   0
  13   5   5    7.38    4.10   0
  13   5   5    6.30    4.38   0
 -13   5  -5    2.17    2.72   0
  15   5   5   -1.03    4.44   0
   4  -6  -5   39.47    3.01   0
  -4  -6   5   28.81    3.82   0
   4   6  -5   44.84    3.24   0
  -4   6   5   36.62    3.74   0
  -2  -6   5   37.00    3.94   0
  -2   6   5   32.06    3.90   0
   2   6  -5   38.76    3.16   0
   2  -6  -5   30.53    3.91   0
   0  -6  -5    9.95    2.81   0
   0   6  -5    8.31    3.61   0
   0   6   5   -0.88    2.78   0
   0  -6   5    8.88    3.56   0
 -32   0   6   -1.80    3.13   0
  32   0  -6   -3.42    2.67   0
 -30   0   6   42.00    2.58   0
  30   0  -6   20.71    3.28   0
 -28   0   6    7.14    2.29   0
  28   0  -6   -2.85    2.39   0
  26   0  -6   19.50    2.43   0
 -26   0   6   20.15    3.00   0
  24   0  -6   52.91    3.25   0
 -24   0   6   51.80    2.50   0
 -22   0   6  193.05    3.09   0
  22   0  -6  177.34    4.00   0
 -20   0   6  400.19    4.30   0
  20   0  -6  365.88    4.38   0
  18   0  -6   71.80    2.92   0
 -18   0   6   87.55    3.37   0
 -16   0   6  312.39    3.57   0
  16   0  -6  303.96    4.35   0
  14   0  -6  478.26    4.84   0
 -14   0   6  511.51    4.70   0
 -12   0   6  951.87    5.70   0
  12   0  -6 1024.42    5.93   0
  10   0  -6   83.45    3.50   0
 -10   0   6   84.05    2.82   0
  -8   0   6 1216.28    7.57   0
   8   0  -6 1115.84    6.93   0
   6   0  -6  630.35    6.49   0
  -6   0   6  544.80    5.66   0
  -4   0   6  304.93    4.88   0
   4   0  -6  278.26    4.74   0
   2   0  -6    1.65    2.94   0
   0   0  -6  200.82    5.15   0
   0   0  -6  248.17    5.05   0
   2   0   6  454.34    6.48   0
   2   0   6  443.25    6.63   0
  -2   0  -6  480.03    7.73   0
  -2   0  -6  422.05    5.61   0
   4   0   6  458.15    6.69   0
   4   0   6  295.13    4.49   0
  -4   0  -6  428.57    6.49   0
  -4   0  -6  383.69    4.72   0
   6   0   6  104.01    3.92   0
  -6   0  -6   88.82    3.37   0
   6   0   6  118.17    3.17   0
   8   0   6  567.50    6.17   0
   8   0   6  472.75    4.66   0
  -8   0  -6  608.48    6.18   0
 -10   0  -6   19.68    3.27   0
  10   0   6   15.18    3.49   0
  10   0   6   17.77    3.34   0
 -12   0  -6   49.70    3.61   0
  12   0   6   27.90    2.43   0
  12   0   6   40.96    2.79   0
 -14   0  -6  524.68    5.30   0
  14   0   6  431.14    5.52   0
  14   0   6  435.82    4.11   0
  16   0   6    7.96    2.45   0
  16   0   6    7.76    2.71   0
 -16   0  -6   13.63    3.30   0
 -18   0  -6  278.20    4.38   0
  18   0   6  177.68    3.04   0
  18   0   6  220.17    4.39   0
 -20   0  -6   15.26    2.41   0
  20   0   6   10.82    2.51   0
  20   0   6   12.03    2.97   0
  22   0   6   49.29    3.56   0
 -22   0  -6   57.09    3.35   0
  22   0   6   48.65    2.60   0
  24   0   6    1.28    2.40   0
  24   0   6    5.23    3.19   0
 -24   0  -6   -1.84    2.92   0
 -26   0  -6    9.53    3.14   0
  26   0   6    6.75    2.37   0
  26   0   6    2.49    3.46   0
 -31   1   6   81.61    2.89   0
  31   1  -6   64.48    3.63   0
  31   1  -6   67.35    2.79   0
 -31  -1   6   87.41    2.88   0
  31  -1  -6   56.24    3.02   0
  29  -1  -6    1.17    2.52   0
  29   1  -6    3.38    3.06   0
 -29  -1   6    0.81    2.41   0
  29   1  -6    4.82    2.45   0
 -29   1   6   -0.82    3.06   0
  27   1  -6   10.08    2.46   0
 -27  -1   6    9.18    3.01   0
  27  -1  -6    3.83    2.51   0
 -27   1   6    6.74    2.41   0
  25   1  -6   16.15    2.95   0
 -25  -1   6   24.97    2.23   0
 -25   1   6   27.49    2.46   0
  25  -1  -6   20.59    2.50   0
 -23  -1   6   56.12    2.47   0
  23   1  -6   43.71    2.67   0
  23  -1  -6   44.66    2.62   0
 -23   1   6   43.51    2.52   0
  21   1  -6   92.66    2.92   0
 -21  -1   6   85.23    3.43   0
  21  -1  -6   76.13    2.78   0
 -21   1   6  101.24    3.44   0
 -19   1   6   63.20    2.67   0
  19   1  -6   52.35    2.75   0
 -19  -1   6   62.07    2.63   0
  19  -1  -6   56.38    2.82   0
  17   1  -6   42.46    2.70   0
 -17   1   6   40.96    2.69   0
 -17  -1   6   41.30    3.32   0
  17  -1  -6   40.89    2.71   0
  15  -1  -6    0.80    2.33   0
 -15   1   6   -0.47    2.31   0
  15   1  -6    0.98    2.25   0
 -15  -1   6    4.25    3.13   0
  13  -1  -6   18.54    2.41   0
 -13   1   6   19.32    2.43   0
  13   1  -6   20.19    2.39   0
 -13  -1   6   18.09    2.26   0
  11   1  -6  251.55    3.57   0
 -11  -1   6  221.94    3.93   0
 -11   1   6  251.31    4.16   0
  11  -1  -6  212.38    3.44   0
   9  -1  -6   21.29    3.23   0
   9   1  -6   25.70    2.41   0
  -9   1   6   20.57    2.46   0
  -9  -1   6   20.31    2.38   0
   7   1  -6    9.03    3.41   0
   7  -1  -6   14.24    3.41   0
  -7  -1   6    7.46    2.44   0
  -7   1   6    8.25    2.29   0
   5   1  -6   32.46    2.80   0
   5  -1  -6   34.68    3.62   0
  -5   1   6   31.32    3.55   0
  -3   1   6   -2.80    1.51   0
   3  -1  -6   75.16    4.55   0
  -1   1   6    0.08    3.55   0
   1   1  -6    1.13    3.01   0
   1  -1  -6   -0.11    3.64   0
   1  -1   6  658.72    6.36   0
  -1  -1  -6  492.37    5.32   0
  -1   1  -6  675.59    6.53   0
  -1  -1  -6  399.65   14.51   0
  -1  -1  -6  548.49   14.58   0
   1  -1   6  484.31    8.40   0
  -3   1  -6   49.42    3.38   0
  -3  -1  -6   41.22    6.27   0
  -3  -1  -6   49.75    2.85   0
   3  -1   6   51.67    3.26   0
   3  -1   6   18.57    3.06   0
  -3  -1  -6   31.20    5.91   0
   3   1   6   52.93    2.87   0
   5  -1   6   24.98    3.89   0
   5   1   6   19.60    4.31   0
  -5  -1  -6   26.00    2.60   0
  -5  -1  -6   21.21    3.47   0
  -5   1  -6   28.38    2.77   0
   5  -1   6   21.94    3.46   0
   5   1   6   25.84    2.50   0
   7  -1   6   26.96    3.60   0
   7  -1   6   27.51    4.10   0
  -7  -1  -6   29.53    2.57   0
   7   1   6   23.06    3.73   0
  -7  -1  -6   27.60    3.45   0
  -7   1  -6   22.33    2.94   0
   7   1   6   28.78    3.29   0
   9  -1   6   12.28    2.91   0
   9  -1   6   13.66    2.51   0
  -9  -1  -6   15.28    3.15   0
   9   1   6   14.49    3.38   0
  -9  -1  -6   14.09    2.36   0
   9   1   6   14.15    2.31   0
  -9   1  -6   12.93    3.63   0
  11  -1   6   63.74    2.99   0
 -11  -1  -6   67.53    3.62   0
  11   1   6   70.54    2.66   0
  11   1   6   60.71    3.70   0
  11  -1   6   39.83    2.66   0
 -11   1  -6   71.01    2.92   0
  13  -1   6   76.16    3.91   0
  13  -1   6   79.56    2.93   0
  13   1   6   74.45    3.04   0
 -13  -1  -6   86.81    3.61   0
 -13   1  -6   85.88    2.97   0
  13   1   6   84.74    2.83   0
 -15   1  -6    4.21    2.61   0
 -15  -1  -6    1.45    3.34   0
  15  -1   6    4.22    2.63   0
  15   1   6    0.89    2.46   0
  15   1   6    5.58    3.55   0
  15  -1   6   -2.28    2.52   0
  17  -1   6  107.89    3.40   0
  17  -1   6   86.44    2.95   0
  17   1   6   91.05    3.41   0
  17   1   6   71.27    2.64   0
 -17   1  -6  110.50    3.77   0
 -17  -1  -6  103.34    3.95   0
 -19  -1  -6   10.33    2.86   0
 -19   1  -6   11.70    2.89   0
  19  -1   6    4.93    2.98   0
  19   1   6    8.27    3.08   0
  19  -1   6    5.10    2.30   0
  19   1   6    5.42    2.43   0
  21  -1   6    2.48    2.33   0
  21  -1   6    1.25    2.48   0
 -21  -1  -6    3.67    2.88   0
  21   1   6   -1.53    2.50   0
 -21   1  -6    5.70    3.20   0
  21   1   6    2.37    3.30   0
 -23  -1  -6   19.53    2.38   0
  23   1   6    9.89    2.46   0
  23  -1   6   22.53    2.44   0
 -23   1  -6   22.98    2.62   0
  23  -1   6   16.94    2.78   0
  23   1   6   16.81    2.67   0
 -25  -1  -6    3.67    2.41   0
 -25   1  -6   -0.81    3.10   0
  25  -1   6    3.66    3.34   0
  25   1   6    9.55    3.37   0
  25  -1   6   -4.40    3.27   0
  25   1   6   -0.26    2.64   0
 -27  -1  -6   18.55    3.26   0
  27  -1   6   14.41    3.74   0
 -27   1  -6   19.26    2.79   0
  27   1   6   13.17    3.63   0
  27  -1   6    8.53    2.72   0
  27   1   6    7.97    2.72   0
  30  -2  -6    3.88    3.38   0
 -30  -2   6    1.27    3.17   0
 -30   2   6    1.18    2.67   0
  30   2  -6    1.03    3.19   0
  30   2  -6   -4.56    3.36   0
  28   2  -6    3.35    2.50   0
  28   2  -6   -1.03    3.01   0
 -28  -2   6    2.78    2.32   0
 -28   2   6   -1.49    2.61   0
  28  -2  -6    0.05    2.49   0
  26   2  -6   82.54    2.97   0
 -26  -2   6   89.67    3.25   0
 -26   2   6  103.17    3.47   0
  26  -2  -6   70.78    2.94   0
  26   2  -6   86.73    3.45   0
  24   2  -6   40.37    3.20   0
 -24   2   6   39.40    3.25   0
 -24  -2   6   35.55    2.39   0
  24   2  -6   37.35    3.07   0
  24  -2  -6   27.74    3.25   0
  22   2  -6   61.05    2.49   0
 -22   2   6   62.59    3.21   0
  22   2  -6   58.66    2.97   0
  22  -2  -6   50.72    3.43   0
 -22  -2   6   59.10    2.43   0
  20   2  -6   17.50    2.28   0
 -20   2   6   14.06    2.55   0
  20   2  -6   19.84    2.33   0
  20  -2  -6   12.64    3.11   0
 -20  -2   6   17.83    2.19   0
 -18  -2   6    2.88    2.22   0
  18   2  -6   -2.69    2.40   0
  18   2  -6    1.84    2.35   0
 -18   2   6    2.94    2.45   0
  18  -2  -6    3.66    2.55   0
  16   2  -6   99.51    3.46   0
  16  -2  -6   98.57    3.69   0
 -16  -2   6  104.72    3.64   0
 -16   2   6  104.56    3.04   0
  16   2  -6  127.21    3.13   0
  14   2  -6   22.48    2.36   0
 -14   2   6   19.18    3.56   0
 -14  -2   6   15.92    2.25   0
  14  -2  -6   17.47    2.65   0
  14   2  -6   13.79    3.07   0
 -12   2   6  149.49    3.21   0
  12   2  -6  209.60    3.38   0
  12   2  -6  168.36    3.89   0
  12  -2  -6  163.97    3.91   0
 -10   2   6  210.64    3.57   0
  10   2  -6  243.30    3.57   0
  10  -2  -6  206.90    4.17   0
  10   2  -6  187.73    3.65   0
  -8   2   6   60.85    3.50   0
   8   2  -6   60.80    2.67   0
   8  -2  -6   52.08    3.75   0
   8   2  -6   44.78    2.65   0
  -6   2   6   29.79    3.72   0
   6  -2  -6   26.42    2.69   0
   6   2  -6   30.63    2.60   0
   6   2  -6   25.73    3.47   0
   4   2  -6  677.63    5.87   0
  -4   2   6   -3.52    2.58   0
   4  -2  -6  546.12    5.93   0
   2   2  -6  126.14    3.40   0
  -2   2   6   99.62    3.56   0
   2  -2  -6  138.15    4.78   0
   0   2  -6  267.74    4.19   0
   0   2   6  199.44    5.80   0
   0  -2  -6  272.50    7.10   0
   0  -2  -6  275.86    4.02   0
   2   2   6  448.26   14.75   0
   2  -2   6  721.97    6.27   0
  -2   2  -6  775.45    6.60   0
  -2  -2  -6  763.76    5.63   0
   2   2   6  354.81   13.87   0
  -4   2  -6  469.85    4.79   0
  -4  -2  -6  438.21    4.43   0
   4  -2   6  457.30    4.79   0
   6   2   6  597.33    4.85   0
  -6   2  -6 1287.30    6.91   0
  -6  -2  -6 1287.20    7.22   0
   6  -2   6 1203.70    6.94   0
   8   2   6  174.47    3.44   0
   8  -2   6  280.10    4.71   0
  -8   2  -6  297.81    3.93   0
   8   2   6  221.49    6.99   0
  -8  -2  -6  320.72    4.61   0
  10   2   6   84.88    2.91   0
  10  -2   6   90.59    3.18   0
 -10   2  -6   94.01    3.31   0
 -10  -2  -6   97.35    3.04   0
  10   2   6   70.31    4.36   0
 -10  -2  -6   93.46    4.58   0
 -12   2  -6   12.21    2.77   0
  12  -2   6   15.22    3.49   0
 -12  -2  -6   10.06    3.11   0
 -12  -2  -6   15.25    2.62   0
  12   2   6   11.75    3.69   0
  12   2   6    8.51    2.49   0
 -14  -2  -6  176.91    4.45   0
  14  -2   6  164.28    3.69   0
  14   2   6  184.29    4.87   0
 -14   2  -6  201.45    3.69   0
  14   2   6  181.00    3.89   0
  16  -2   6    0.20    3.17   0
 -16  -2  -6   -0.42    2.12   0
  16   2   6    2.41    2.19   0
  16   2   6    0.07    3.17   0
 -16   2  -6   -1.34    2.53   0
 -18   2  -6   81.77    2.85   0
  18  -2   6   63.47    3.54   0
  18   2   6   69.21    3.83   0
  18   2   6   43.20    2.58   0
 -18  -2  -6   70.46    3.38   0
 -20   2  -6    3.89    2.35   0
  20  -2   6    3.58    2.48   0
 -20  -2  -6    3.11    2.79   0
  20   2   6    3.56    3.14   0
  20   2   6    2.25    2.42   0
 -22   2  -6    2.31    2.41   0
  22  -2   6   -3.26    2.47   0
  22   2   6    2.50    3.56   0
  22  -2   6    2.39    2.42   0
 -22  -2  -6    1.27    2.89   0
  22   2   6   -1.42    3.11   0
 -24   2  -6    2.47    3.22   0
  24   2   6    4.43    3.48   0
 -24  -2  -6    2.30    2.54   0
  24   2   6   -3.20    3.19   0
  24  -2   6   -0.33    2.63   0
  24  -2   6    2.45    2.74   0
  27   3  -6   39.63    3.04   0
 -27   3   6   31.66    2.90   0
  27  -3  -6   31.17    3.54   0
  27   3  -6   36.19    3.38   0
 -27  -3   6   30.80    2.75   0
  25   3  -6   37.26    3.31   0
 -25  -3   6   33.48    3.16   0
 -25   3   6   14.63    2.71   0
  25  -3  -6   29.61    3.31   0
  25   3  -6   39.42    3.13   0
 -23   3   6   39.63    3.41   0
  23   3  -6   38.31    3.24   0
  23  -3  -6   31.09    2.67   0
  23   3  -6   26.43    3.29   0
 -21   3   6  160.51    4.08   0
  21   3  -6  192.63    3.99   0
  21   3  -6  138.20    3.15   0
  21  -3  -6  143.70    3.05   0
 -19   3   6    2.10    3.08   0
  19  -3  -6    3.39    2.29   0
  19   3  -6    7.19    2.30   0
  19   3  -6    3.10    2.81   0
 -17   3   6   26.85    2.62   0
  17  -3  -6   26.16    3.23   0
  17   3  -6   32.73    3.05   0
  17   3  -6   20.15    2.45   0
 -15   3   6    6.33    2.48   0
  15   3  -6   11.55    2.35   0
  15  -3  -6    3.68    2.49   0
  15   3  -6    2.51    2.50   0
 -13   3   6  348.90    3.92   0
  13   3  -6  226.96    3.82   0
  13  -3  -6  323.73    4.53   0
  13   3  -6  395.70    4.90   0
 -11   3   6   41.06    2.85   0
  11  -3  -6   85.83    3.52   0
  11   3  -6   98.34    3.83   0
  11   3  -6   58.24    2.97   0
   9   3  -6   13.39    2.64   0
  -9   3   6   73.00    3.85   0
   9  -3  -6   49.53    2.83   0
   9   3  -6   55.73    3.76   0
  -7   3   6    4.11    2.44   0
   7   3  -6   -2.19    2.44   0
   7  -3  -6    0.78    2.46   0
   7   3  -6    0.43    3.42   0
   5   3  -6  440.34    4.49   0
   5  -3  -6  454.06    5.74   0
  -5   3   6  497.30    5.68   0
  -3   3   6   -1.78    1.71   0
   3   3  -6  223.97    4.43   0
   3  -3  -6  222.07    4.91   0
  -3  -3   6  180.33    5.47   0
   1  -3  -6   34.81    2.76   0
   1  -3  -6   35.28    2.90   0
   1   3  -6   31.98    3.89   0
  -1  -3   6   34.27    4.10   0
  -1   3   6   35.80    3.68   0
  -1  -3  -6    9.40    2.80   0
  -1   3  -6    9.93    3.01   0
   1   3   6   10.93    3.45   0
   3  -3   6   48.22    3.76   0
   3   3   6   42.22    3.75   0
  -3   3  -6   47.46    3.99   0
   3   3   6   38.22    4.64   0
  -3  -3  -6   47.94    2.95   0
  -5  -3  -6  540.68    4.91   0
   5   3   6  303.24    8.45   0
   5  -3   6  480.93    5.19   0
   5   3   6  334.21    7.30   0
  -5   3  -6  520.35    5.26   0
   7  -3   6   -4.37    3.63   0
   7   3   6    0.33    3.94   0
   7   3   6    0.08    4.36   0
  -7   3  -6   -2.98    2.83   0
  -7  -3  -6    7.17    3.73   0
  -9  -3  -6  890.12    6.41   0
   9   3   6  768.14   11.10   0
   9   3   6  596.58   11.13   0
  -9   3  -6  886.13    5.62   0
   9  -3   6  771.00    5.48   0
  11   3   6   30.00    3.22   0
  11   3   6   13.34    3.65   0
  11  -3   6   28.50    3.80   0
 -11  -3  -6   34.62    2.75   0
  11   3   6   20.39    4.16   0
 -11   3  -6   28.44    2.84   0
  13   3   6    5.18    2.18   0
  13  -3   6    7.92    3.39   0
 -13  -3  -6    5.01    2.52   0
 -13   3  -6    6.28    3.42   0
  13   3   6    7.34    3.70   0
  15   3   6    5.21    3.33   0
  15  -3   6    8.65    3.34   0
  15   3   6    5.25    3.12   0
 -15   3  -6    3.28    2.56   0
  17  -3   6  162.29    4.21   0
  17   3   6  129.56    4.66   0
  17   3   6  106.74    3.01   0
 -17   3  -6  175.49    3.54   0
  19   3   6   74.11    3.44   0
 -19   3  -6   47.63    2.97   0
  19   3   6   57.96    4.17   0
  19  -3   6   61.33    3.67   0
 -21   3  -6    0.95    3.57   0
  21   3   6    8.56    3.38   0
  21  -3   6    2.70    2.66   0
  21   3   6    0.29    3.49   0
  23  -3   6   -1.79    3.53   0
  23   3   6    0.48    2.58   0
  23   3   6    1.66    3.58   0
 -23   3  -6    0.64    2.71   0
 -24   4   6    0.98    2.69   0
  24  -4  -6    1.33    2.64   0
  24   4  -6   -1.72    3.31   0
  24   4  -6   -2.21    2.69   0
  22   4  -6    6.77    2.47   0
 -22   4   6    7.66    2.57   0
  22  -4  -6    0.76    2.54   0
  22   4  -6    1.53    3.27   0
 -20   4   6   40.44    3.36   0
  20  -4  -6   29.49    3.28   0
  20   4  -6   49.14    2.72   0
  20   4  -6   32.83    2.71   0
  18   4  -6    3.01    3.16   0
  18   4  -6    4.47    3.12   0
  18  -4  -6    3.74    3.37   0
 -18   4   6    3.21    3.10   0
  16   4  -6   39.27    3.35   0
 -16   4   6   58.20    2.69   0
  16   4  -6   51.35    3.58   0
  16  -4  -6   48.21    2.73   0
 -14   4   6   91.83    2.86   0
  14  -4  -6   71.82    3.53   0
  14   4  -6   96.91    3.67   0
  12   4  -6   18.56    2.45   0
  12   4  -6   40.48    2.60   0
 -12   4   6   17.28    2.57   0
  12  -4  -6   31.76    2.66   0
 -10   4   6   17.57    3.50   0
  10  -4  -6   13.03    2.60   0
  10   4  -6   10.93    2.56   0
  10   4  -6    7.61    2.45   0
  -8   4   6   -1.31    2.58   0
   8   4  -6    3.84    2.52   0
   8   4  -6    2.67    3.26   0
   8  -4  -6    0.30    3.68   0
  -6   4   6   43.09    3.61   0
   6  -4  -6   39.65    2.95   0
   6   4  -6   39.89    3.43   0
   4   4  -6    6.48    2.55   0
   4  -4  -6    5.87    2.73   0
  -4  -4   6    8.13    3.19   0
  -4   4   6    1.76    2.61   0
   2  -4  -6   -1.69    3.22   0
  -2   4   6   -4.03    2.30   0
  -2  -4   6   -0.12    3.06   0
   2   4  -6    3.70    2.60   0
   2  -4  -6    5.13    3.08   0
   0  -4  -6   13.65    3.44   0
   0   4  -6    8.17    2.71   0
   0  -4   6   15.36    3.35   0
   0   4   6   14.75    3.71   0
   2  -4   6   27.03    3.85   0
  -2   4  -6   31.75    3.86   0
   2   4   6   22.40    3.48   0
  -2  -4  -6   37.47    3.58   0
   4   4   6   11.40    3.13   0
   4  -4   6   19.85    2.53   0
  -4   4  -6   11.18    2.47   0
   4   4   6   10.50    3.30   0
  -4  -4  -6   14.14    2.46   0
   6   4   6    5.22    3.19   0
   6   4   6    6.05    3.33   0
  -6   4  -6    4.77    2.63   0
  -6  -4  -6    9.48    2.43   0
   6  -4   6    7.08    2.56   0
   8  -4   6    2.94    2.43   0
   8   4   6    0.65    3.16   0
  -8  -4  -6   -0.04    3.17   0
   8   4   6    0.39    3.30   0
  -8   4  -6    0.58    2.51   0
  10   4   6    0.67    3.55   0
 -10  -4  -6    5.55    3.09   0
  10   4   6    2.40    3.90   0
 -10   4  -6   -0.99    2.70   0
  10  -4   6   -0.63    2.61   0
  12   4   6    1.65    3.90   0
  12  -4   6    4.50    2.54   0
  12   4   6    2.85    3.96   0
 -12  -4  -6   -3.14    2.63   0
 -12   4  -6    7.96    3.46   0
  14   4   6   22.29    4.43   0
 -14   4  -6   38.70    2.92   0
  14  -4   6   37.38    2.88   0
  14   4   6   19.33    4.32   0
 -14  -4  -6   40.26    2.78   0
  16  -4   6    5.24    3.86   0
  16   4   6    6.65    3.96   0
 -16   4  -6   18.20    2.85   0
  16   4   6    8.40    3.98   0
  18   4   6   15.71    4.79   0
  18  -4   6   23.88    3.14   0
  18   4   6   23.26    5.10   0
 -18   4  -6   20.09    3.08   0
  20   4   6    3.91    4.59   0
  20   4   6    7.65    4.55   0
  17   5  -6   56.08    3.27   0
  17  -5  -6   44.06    3.13   0
 -17   5   6   45.48    3.82   0
  17   5  -6   42.61    3.06   0
  15   5  -6    7.48    2.78   0
 -15   5   6   22.31    3.83   0
  15  -5  -6    9.98    2.84   0
  15   5  -6   10.71    3.77   0
 -13   5   6  143.15    3.93   0
  13   5  -6   39.62    2.94   0
  13  -5  -6  115.19    4.00   0
  13   5  -6   99.83    3.36   0
  11   5  -6    1.28    2.63   0
  11  -5  -6    4.57    3.72   0
 -11   5   6    3.95    3.29   0
  11   5  -6   12.69    2.66   0
   9   5  -6    9.49    3.36   0
   9   5  -6   15.49    3.35   0
  -9   5   6   15.48    3.45   0
   9  -5  -6   18.16    3.56   0
   7  -5  -6    6.53    2.69   0
   7   5  -6    5.36    2.63   0
  -7   5   6    3.44    2.57   0
   7   5  -6    6.47    2.69   0
  -5   5   6   55.56    2.97   0
   5  -5  -6   59.54    2.81   0
   5  -5  -6   70.70    3.68   0
  -5  -5   6   75.05    4.28   0
   5   5  -6   58.49    3.56   0
   3   5  -6    4.03    2.72   0
   3  -5  -6    5.28    2.50   0
  -3  -5   6    7.75    3.32   0
  -3   5   6    4.74    2.54   0
   1  -5  -6   15.32    2.60   0
   1   5  -6   19.73    2.79   0
  -1  -5   6   25.73    4.04   0
  -1   5   6   27.69    3.48   0
  -1   5  -6    2.87    2.57   0
   1   5   6    4.17    3.28   0
   1  -5   6    2.60    3.32   0
  -1  -5  -6    2.81    2.48   0
  -3   5  -6   -4.51    2.52   0
   3   5   6    0.99    3.32   0
  -3  -5  -6    1.09    2.70   0
   3   5   6    1.33    3.35   0
   3  -5   6   -0.56    3.79   0
   5   5   6   47.15    4.08   0
   5  -5   6   42.60    3.96   0
  -5   5  -6   51.60    3.51   0
   5   5   6   41.24    3.87   0
  -5  -5  -6   49.69    2.81   0
  -7  -5  -6   29.28    3.47   0
   7   5   6   34.67    4.25   0
  -7   5  -6   35.16    2.68   0
   7   5   6   22.68    4.17   0
   9   5   6   37.00    4.83   0
   9   5   6   44.83    4.73   0
   9  -5   6   55.55    2.97   0
  -9   5  -6   58.74    2.95   0
  -9  -5  -6   72.95    3.76   0
 -11  -5  -6    2.09    2.76   0
  11   5   6   -0.39    4.00   0
 -11   5  -6    1.65    3.29   0
  11   5   6   -0.25    4.60   0
  11  -5   6    4.68    3.11   0
  13   5   6    0.44    6.20   0
  13  -5   6   -1.55    3.51   0
 -13  -5  -6   14.42    2.92   0
  13   5   6    1.21    6.20   0
 -13   5  -6    2.61    2.77   0
  31   1  -7   31.11    3.51   0
 -31   1   7   47.40    3.44   0
  31  -1  -7   23.63    3.07   0
  31   1  -7   34.98    3.38   0
 -31  -1   7   34.85    2.82   0
 -29   1   7  102.79    2.91   0
  29   1  -7   74.56    3.25   0
  29  -1  -7   69.41    3.03   0
 -29  -1   7   97.21    3.17   0
  27   1  -7   30.78    2.54   0
 -27  -1   7   44.23    2.47   0
  27  -1  -7   23.92    2.62   0
 -27   1   7   39.92    3.08   0
  25  -1  -7   13.10    2.32   0
  25   1  -7   14.38    2.89   0
 -25  -1   7   13.55    2.13   0
 -25   1   7   12.86    2.33   0
 -23   1   7   33.67    2.47   0
  23  -1  -7   26.27    2.55   0
  23   1  -7   26.88    2.36   0
 -23  -1   7   35.52    2.40   0
  21  -1  -7  464.46    3.98   0
  21   1  -7  596.56    4.98   0
 -21  -1   7  591.93    4.35   0
 -21   1   7  503.44    3.97   0
  19  -1  -7   70.56    3.43   0
  19   1  -7   83.81    2.77   0
 -19  -1   7   82.44    2.68   0
 -19   1   7   89.23    2.82   0
  17  -1  -7  783.64    5.62   0
  17   1  -7  916.10    5.83   0
 -17  -1   7  861.36    5.14   0
 -17   1   7  923.25    5.28   0
 -15  -1   7    2.05    2.12   0
  15  -1  -7    3.62    3.22   0
  15   1  -7   -1.65    2.25   0
 -15   1   7    1.08    2.30   0
  13  -1  -7  278.99    3.63   0
 -13  -1   7  287.22    3.54   0
 -13   1   7  220.72    3.35   0
  13   1  -7  318.98    3.66   0
 -11   1   7  532.54    4.65   0
  11   1  -7  633.40    5.30   0
 -11  -1   7  527.24    4.52   0
  11  -1  -7  500.34    4.57   0
   9  -1  -7  729.31    5.97   0
  -9  -1   7  658.79    5.09   0
   9   1  -7  662.17    5.02   0
  -9   1   7  520.00    4.84   0
   7   1  -7 1456.34    7.31   0
  -7   1   7 1476.42    8.62   0
   7  -1  -7 1301.08    7.72   0
  -5   1   7   58.41    2.90   0
   5  -1  -7   56.15    3.05   0
   5   1  -7   68.27    2.83   0
   3  -1  -7  157.90    4.88   0
  -3   1   7   75.86    3.66   0
   1   1  -7  286.28    7.45   0
   1   1  -7  341.10    5.49   0
   1  -1  -7  301.77    6.57   0
  -1   1   7  314.73    6.86   0
  -1  -1  -7  610.58   11.44   0
  -1   1  -7  693.17    6.35   0
  -1  -1  -7  658.13    5.74   0
  -1  -1  -7  652.59   13.59   0
   1  -1   7  659.61    8.95   0
   3  -1   7 1332.60    8.64   0
  -3   1  -7 1374.05    8.32   0
   3  -1   7  149.66    3.76   0
  -3  -1  -7 1031.28   15.41   0
  -3  -1  -7 1349.23    7.70   0
   3   1   7  824.73    6.19   0
  -3  -1  -7 1012.08   15.25   0
   5   1   7  146.64    4.20   0
   5   1   7  135.56    5.77   0
   5  -1   7  157.89    3.85   0
  -5  -1  -7  131.13    5.02   0
  -5   1  -7  157.27    3.76   0
   5  -1   7  150.58    4.32   0
  -5  -1  -7  133.44    3.15   0
   7  -1   7   90.44    4.15   0
   7   1   7   66.62    4.38   0
  -7  -1  -7   86.91    3.99   0
  -7   1  -7   93.35    4.17   0
   7  -1   7   90.89    3.83   0
  -7  -1  -7   97.51    3.69   0
   7   1   7   85.77    2.82   0
  -9  -1  -7   74.09    2.75   0
   9  -1   7   75.12    3.21   0
   9   1   7   60.21    3.21   0
  -9  -1  -7   74.66    3.76   0
  -9   1  -7   77.83    3.08   0
   9  -1   7   78.40    3.70   0
   9   1   7   51.27    2.56   0
  11  -1   7  153.19    4.38   0
  11   1   7  153.09    4.65   0
 -11  -1  -7  170.34    4.22   0
  11   1   7  101.34    3.05   0
  11  -1   7  165.67    4.15   0
 -11   1  -7  171.16    4.11   0
  13  -1   7   -2.94    2.44   0
 -13   1  -7   -2.85    3.62   0
  13  -1   7   -1.48    2.82   0
  13   1   7    1.75    2.74   0
 -13  -1  -7   -1.14    3.12   0
  13   1   7   -0.74    3.15   0
  15  -1   7  247.68    4.07   0
  15   1   7  230.32    3.48   0
  15  -1   7  212.82    4.35   0
  15   1   7  151.45    3.99   0
 -15  -1  -7  255.65    4.53   0
 -15   1  -7  263.72    4.20   0
 -17   1  -7    2.50    2.94   0
  17  -1   7    4.29    3.19   0
  17   1   7    0.65    3.44   0
 -17  -1  -7    1.07    2.21   0
  17   1   7   -6.76    2.36   0
  17  -1   7    2.53    2.22   0
 -19   1  -7   10.22    3.07   0
  19   1   7    3.81    2.38   0
 -19  -1  -7    9.32    3.03   0
  19  -1   7    4.99    2.50   0
  19  -1   7    5.03    2.27   0
  19   1   7    7.41    3.22   0
 -21   1  -7   24.17    3.16   0
  21  -1   7   28.93    2.66   0
  21   1   7   21.58    3.77   0
  21  -1   7    6.04    2.33   0
  21   1   7   27.46    3.19   0
 -21  -1  -7   26.89    2.53   0
 -23  -1  -7  117.88    3.62   0
 -23   1  -7  122.77    3.69   0
  23  -1   7   86.38    3.29   0
  23   1   7   94.47    3.99   0
  23   1   7   56.89    2.58   0
  23  -1   7   51.08    2.67   0
  25   1   7    2.75    2.57   0
 -25  -1  -7    3.50    3.02   0
  25  -1   7    1.57    2.49   0
 -25   1  -7   -0.43    2.65   0
  25  -1   7    6.42    3.95   0
  25   1   7    6.69    3.42   0
  30  -2  -7   34.46    2.89   0
  30   2  -7   48.98    3.52   0
 -30   2   7   36.72    2.83   0
 -30  -2   7   38.49    3.40   0
  30   2  -7   47.09    3.33   0
  28   2  -7   18.14    3.30   0
 -28   2   7   20.80    2.58   0
  28   2  -7    2.85    2.54   0
  28  -2  -7   20.86    3.63   0
 -28  -2   7   11.21    2.43   0
  26   2  -7    1.04    3.20   0
  26  -2  -7   -6.36    2.45   0
 -26   2   7    3.40    2.40   0
  26   2  -7    1.01    2.32   0
 -26  -2   7    2.63    3.18   0
  24   2  -7    9.05    2.37   0
  24   2  -7   17.50    3.06   0
 -24  -2   7   14.40    2.23   0
  24  -2  -7   14.51    2.66   0
 -24   2   7   17.79    3.06   0
 -22  -2   7   18.72    2.38   0
  22   2  -7   29.46    2.31   0
 -22   2   7   25.21    2.35   0
  22   2  -7   19.95    2.33   0
  22  -2  -7   26.25    2.98   0
 -20  -2   7  341.59    4.26   0
 -20   2   7  381.14    3.73   0
  20   2  -7  395.81    3.86   0
  20   2  -7  348.17    4.19   0
  20  -2  -7  323.83    4.22   0
  18   2  -7   22.42    2.50   0
 -18  -2   7   22.39    3.28   0
 -18   2   7   16.82    3.44   0
  18   2  -7   12.91    2.21   0
  18  -2  -7   16.34    2.71   0
 -16  -2   7   39.38    2.58   0
  16   2  -7   48.83    2.72   0
 -16   2   7   44.74    2.69   0
  16   2  -7   35.02    3.26   0
  16  -2  -7   37.43    2.79   0
  14   2  -7   17.43    2.55   0
 -14   2   7   18.60    2.63   0
 -14  -2   7   17.65    3.24   0
  14   2  -7   11.68    2.33   0
  14  -2  -7   14.62    2.61   0
  12   2  -7  133.95    3.21   0
 -12   2   7  155.26    3.19   0
  12   2  -7  218.14    3.44   0
  12  -2  -7  168.67    3.25   0
  10   2  -7  185.67    3.16   0
  10   2  -7  184.92    4.42   0
 -10   2   7  190.38    3.40   0
  10  -2  -7  167.84    3.37   0
  -8   2   7  604.75    5.80   0
   8   2  -7  592.39    4.77   0
   8  -2  -7  537.20    5.54   0
   8   2  -7  416.45    5.70   0
  -6   2   7  137.51    4.10   0
   6   2  -7  140.05    3.71   0
   6   2  -7  107.29    4.75   0
   6  -2  -7  124.16    4.11   0
  -4   2   7   -7.01    2.15   0
   4   2  -7    3.47    2.41   0
   4  -2  -7    3.52    3.18   0
   2   2  -7  118.01    3.22   0
  -2   2   7   43.00    2.84   0
   2  -2  -7  109.18    4.49   0
   0  -2  -7  183.01    3.52   0
   0   2  -7  177.17    3.68   0
   0  -2  -7  135.45    6.14   0
   0   2   7  153.24    6.03   0
  -2  -2  -7 1344.55    6.95   0
   2  -2   7 1239.37    7.54   0
   2  -2   7 1131.32   11.89   0
  -2   2  -7 1196.82    6.86   0
   4  -2   7  664.40    6.05   0
  -4   2  -7  707.17    5.52   0
  -4  -2  -7  704.15    5.24   0
   6   2   7  233.33    3.52   0
   6  -2   7  244.38    4.74   0
  -6   2  -7  265.24    3.99   0
  -6  -2  -7  266.71    4.47   0
   8  -2   7    5.11    3.83   0
   8   2   7    4.17    6.45   0
  -8  -2  -7   13.15    2.61   0
  -8   2  -7    8.62    2.78   0
   8   2   7    4.39    2.37   0
  10   2   7   29.94    3.38   0
  10  -2   7   27.79    2.90   0
 -10   2  -7   16.34    2.78   0
 -10  -2  -7   26.56    3.91   0
  10   2   7   24.33    4.52   0
 -10  -2  -7   27.03    2.80   0
  12   2   7   19.86    2.60   0
  12  -2   7   44.12    3.98   0
 -12  -2  -7   35.20    3.30   0
  12   2   7   47.42    4.52   0
 -12  -2  -7   44.59    3.63   0
 -12   2  -7   42.10    3.03   0
 -14  -2  -7   -1.04    2.69   0
  14  -2   7   -2.99    3.86   0
  14   2   7   -1.84    3.15   0
 -14   2  -7    3.57    2.67   0
  14   2   7   -2.62    3.29   0
 -16  -2  -7  129.53    4.06   0
  16  -2   7  123.84    3.38   0
  16   2   7  137.21    4.52   0
 -16   2  -7  155.00    3.22   0
  16   2   7   90.58    2.74   0
  18  -2   7   24.05    2.65   0
  18   2   7   25.51    3.67   0
 -18   2  -7   30.29    2.54   0
 -18  -2  -7   23.28    3.00   0
  18   2   7   24.68    3.08   0
  18  -2   7   27.98    2.44   0
 -20   2  -7   26.16    3.23   0
  20  -2   7   22.38    3.23   0
  20  -2   7   23.24    3.52   0
 -20  -2  -7   21.62    2.42   0
  20   2   7   24.71    3.48   0
  20   2   7   13.88    2.51   0
 -22   2  -7   67.69    2.77   0
  22  -2   7   57.05    2.90   0
 -22  -2  -7   58.19    3.38   0
  22   2   7   47.01    3.36   0
  22   2   7   69.95    3.41   0
  22  -2   7   60.12    2.77   0
 -24   2  -7   12.71    2.82   0
  24  -2   7    6.88    2.90   0
  24   2   7   13.74    3.71   0
  24  -2   7   -0.28    2.65   0
 -24  -2  -7    8.03    2.72   0
  24   2   7   12.36    3.34   0
 -27  -3   7    5.53    3.06   0
  27   3  -7   -0.81    2.76   0
  27  -3  -7    4.11    2.68   0
 -27   3   7   -3.36    3.67   0
  27   3  -7    1.84    3.36   0
  25   3  -7    8.46    2.30   0
  25   3  -7    3.48    3.15   0
 -25   3   7   15.49    3.11   0
  25  -3  -7   12.24    2.46   0
 -23   3   7    5.24    3.06   0
  23  -3  -7    0.54    3.05   0
  23   3  -7    0.43    3.11   0
  23   3  -7    3.13    2.94   0
 -21   3   7   21.45    2.42   0
  21  -3  -7   30.03    3.09   0
  21   3  -7   44.76    3.51   0
  21   3  -7   34.84    2.44   0
  19   3  -7    0.32    2.20   0
 -19   3   7    0.02    2.28   0
  19  -3  -7    4.23    2.99   0
  19   3  -7    4.05    2.15   0
  17   3  -7   37.53    3.29   0
 -17   3   7   44.76    2.60   0
  17  -3  -7   34.06    3.11   0
  17   3  -7   30.44    2.46   0
 -15   3   7    0.77    2.34   0
  15   3  -7    1.06    2.50   0
  15   3  -7    2.72    3.20   0
  15  -3  -7    2.17    2.98   0
 -13   3   7   10.83    3.29   0
  13  -3  -7   10.21    2.56   0
  13   3  -7   21.65    2.46   0
  13   3  -7   13.92    3.38   0
  11   3  -7   31.71    3.69   0
 -11   3   7   35.28    3.51   0
  11  -3  -7   25.46    2.73   0
  11   3  -7   23.26    2.69   0
   9   3  -7    5.33    3.40   0
  -9   3   7   -0.89    2.49   0
   9  -3  -7    0.02    2.51   0
  -7   3   7  127.77    3.23   0
   7  -3  -7  123.13    3.96   0
   7   3  -7  129.76    3.81   0
   7   3  -7  140.59    4.07   0
   5   3  -7   62.17    2.79   0
  -5   3   7   71.36    3.60   0
   5  -3  -7   62.18    3.07   0
  -3   3   7    1.15    3.28   0
   3  -3  -7   -2.05    3.76   0
   3   3  -7    6.99    2.84   0
   1  -3  -7    1.63    2.72   0
  -1   3   7    1.46    3.27   0
   1  -3  -7   -0.09    3.40   0
   1   3  -7    1.51    2.65   0
  -1  -3   7    1.07    4.28   0
  -1  -3  -7   75.57    3.05   0
   1   3   7   64.91    4.13   0
  -1   3  -7   78.44    3.21   0
   3  -3   7    5.34    2.71   0
   3   3   7    2.47    4.33   0
  -3   3  -7    7.39    2.83   0
  -3  -3  -7   10.26    2.73   0
   3   3   7    5.10    4.03   0
  -5   3  -7    1.97    3.90   0
  -5  -3  -7    5.68    2.73   0
   5  -3   7    6.01    3.47   0
  -7  -3  -7    2.80    3.54   0
  -7   3  -7    4.37    2.89   0
   7  -3   7    6.91    3.64   0
  -9  -3  -7  296.56    3.94   0
   9  -3   7  265.20    3.81   0
  -9   3  -7  299.25    4.01   0
  11   3   7  101.95    2.76   0
  11  -3   7  148.33    4.01   0
  11   3   7   90.26    8.23   0
  11   3   7   95.94    8.52   0
 -11   3  -7  172.98    3.52   0
 -11  -3  -7  177.05    4.18   0
  13   3   7    3.77    2.36   0
  13   3   7    4.18    4.22   0
  13  -3   7    3.36    3.44   0
  13   3   7    1.52    3.87   0
 -13  -3  -7    9.50    3.37   0
 -13   3  -7    1.32    3.62   0
  15  -3   7   -1.33    2.66   0
  15   3   7    1.21    3.78   0
  15   3   7   -0.58    2.41   0
 -15   3  -7    3.99    2.71   0
  17   3   7   13.44    2.63   0
  17  -3   7   14.92    3.69   0
 -17   3  -7   15.57    2.78   0
  17   3   7    8.95    3.60   0
  19  -3   7    1.56    3.44   0
  19   3   7   -3.06    2.58   0
  19   3   7   -0.32    4.05   0
 -19   3  -7   -0.39    2.73   0
 -21   3  -7   11.14    2.64   0
  21  -3   7   20.75    2.77   0
  21   3   7   17.59    4.02   0
  21   3   7   14.07    2.70   0
 -24   4   7    3.86    2.73   0
  24   4  -7    8.61    3.73   0
  24  -4  -7    6.00    2.74   0
  24   4  -7    6.48    3.27   0
 -22   4   7   11.20    2.78   0
  22  -4  -7   18.44    2.70   0
  22   4  -7   23.49    3.44   0
  22   4  -7   10.87    2.69   0
  20   4  -7   24.55    2.70   0
 -20   4   7   15.61    2.68   0
  20  -4  -7   21.82    3.16   0
  20   4  -7   10.54    2.56   0
  18   4  -7   81.59    3.57   0
 -18   4   7   56.93    2.89   0
  18  -4  -7   68.85    2.95   0
  18   4  -7   76.48    3.49   0
  16   4  -7    1.32    3.00   0
 -16   4   7    2.30    2.47   0
  16   4  -7   -0.58    2.40   0
  16  -4  -7    2.00    3.49   0
 -14   4   7  172.67    3.39   0
  14  -4  -7  200.26    4.05   0
  14   4  -7  222.16    3.64   0
  12   4  -7   70.25    2.70   0
  12   4  -7  168.43    3.30   0
 -12   4   7  139.61    3.23   0
  12  -4  -7  136.70    3.29   0
  10   4  -7   35.82    2.53   0
  10   4  -7    6.69    2.30   0
 -10   4   7   24.09    2.54   0
  10  -4  -7   20.50    2.65   0
  -8   4   7  164.42    3.42   0
   8  -4  -7  158.22    4.30   0
   8   4  -7  173.50    3.41   0
   8   4  -7  108.78    2.95   0
  -6   4   7    3.32    3.15   0
   6   4  -7    0.25    2.45   0
   6  -4  -7    0.19    3.23   0
  -4   4   7   16.20    2.82   0
   4  -4  -7   90.55    3.96   0
   4   4  -7   63.51    2.83   0
  -2   4   7   16.83    3.63   0
   2  -4  -7   17.65    3.61   0
   2   4  -7   17.33    3.78   0
   2  -4  -7   16.57    2.51   0
  -2  -4   7   19.09    3.98   0
   0   4   7  110.52    4.18   0
   0  -4  -7  117.47    3.04   0
   0   4  -7  113.04    3.32   0
   0  -4   7   95.62    4.52   0
   2  -4   7   48.95    3.98   0
  -2   4  -7   43.37    2.84   0
   2   4   7   51.55    4.00   0
  -2  -4  -7   42.96    2.68   0
   2   4   7   29.41    3.63   0
  -4   4  -7  100.50    3.71   0
   4   4   7  101.72    4.72   0
  -4  -4  -7  100.74    3.81   0
   4   4   7   75.91    4.82   0
   6  -4   7   17.19    3.20   0
  -6   4  -7   17.73    2.63   0
   6   4   7   15.96    4.57   0
  -6  -4  -7   15.94    2.57   0
   6   4   7   14.73    3.87   0
  -8  -4  -7   13.15    2.46   0
   8  -4   7    8.35    3.56   0
  -8   4  -7    7.02    2.63   0
  10  -4   7   88.40    3.22   0
 -10   4  -7  123.04    4.10   0
 -10  -4  -7  119.70    3.15   0
  12  -4   7    8.45    3.34   0
 -12  -4  -7   -0.56    2.59   0
 -12   4  -7    1.80    3.54   0
 -14   4  -7   47.55    3.85   0
 -14  -4  -7   73.13    3.62   0
  14  -4   7   58.91    2.98   0
  16  -4   7    2.30    2.84   0
 -16   4  -7   -2.26    3.62   0
  18  -4   7    7.56    3.11   0
 -18   4  -7    7.03    3.17   0
 -17   5   7   26.40    3.04   0
  17  -5  -7   23.52    3.14   0
  17   5  -7   28.64    3.62   0
  17   5  -7   12.59    2.89   0
  15  -5  -7   18.62    2.89   0
 -15   5   7   14.99    2.87   0
  15   5  -7   18.06    2.85   0
  15   5  -7   11.68    3.97   0
  13   5  -7    5.77    3.32   0
  13   5  -7   -0.71    3.39   0
 -13   5   7    4.87    2.85   0
  13  -5  -7   -0.52    3.54   0
 -11   5   7   13.05    3.44   0
  11   5  -7   17.40    3.74   0
  11  -5  -7    9.71    2.89   0
  11   5  -7   12.86    2.83   0
  -9   5   7    0.75    3.36   0
   9  -5  -7    7.54    2.79   0
   9   5  -7    2.13    2.74   0
   9   5  -7    3.72    2.73   0
  -7   5   7   20.03    2.86   0
   7   5  -7   45.48    3.76   0
   7   5  -7   39.66    3.67   0
   7  -5  -7   37.15    2.83   0
   5  -5  -7    3.15    3.57   0
   5  -5  -7   -0.18    2.59   0
   5   5  -7   -2.25    2.74   0
  -5   5   7    4.85    3.17   0
  -3   5   7    6.27    2.98   0
  -3  -5   7   21.94    3.99   0
   3   5  -7   23.90    3.32   0
   3  -5  -7   23.34    3.26   0
  -1   5   7    5.25    3.28   0
  -1  -5   7    8.21    3.88   0
   1   5  -7    7.15    3.20   0
   1  -5  -7    9.19    2.57   0
   1   5   7    7.03    3.48   0
  -1   5  -7   14.20    2.59   0
  -1  -5  -7   13.13    2.58   0
   1  -5   7    9.95    3.88   0
   3   5   7    5.81    3.68   0
  -3  -5  -7    4.12    2.67   0
   3   5   7   10.60    3.66   0
  -3   5  -7    9.09    2.55   0
   3  -5   7   10.61    3.30   0
   5   5   7    0.61    3.47   0
   5  -5   7    2.06    3.80   0
  -5   5  -7   -2.56    2.48   0
   5   5   7    0.02    3.91   0
  -5  -5  -7   -0.54    2.57   0
   7   5   7    0.32    4.24   0
  -7  -5  -7    4.09    3.59   0
   7   5   7   -0.36    3.68   0
  -7   5  -7    0.08    3.27   0
   9  -5   7   40.31    2.82   0
  -9   5  -7   48.08    2.87   0
  -9  -5  -7   50.79    3.09   0
  11  -5   7    9.17    3.32   0
 -11   5  -7    5.23    3.41   0
 -11  -5  -7    8.74    3.71   0
  13  -5   7    5.68    2.90   0
 -13   5  -7    6.56    2.98   0
 -13  -5  -7    3.31    2.85   0
 -32   0   8   11.34    2.60   0
  32   0  -8    3.02    3.35   0
  30   0  -8   -0.25    2.46   0
 -30   0   8    7.25    2.34   0
  28   0  -8    3.47    2.57   0
 -28   0   8    3.08    2.36   0
  26   0  -8    3.16    2.41   0
 -26   0   8    2.20    2.28   0
  24   0  -8  632.73    4.43   0
 -24   0   8  749.38    4.86   0
  22   0  -8   53.44    2.64   0
 -22   0   8   67.44    2.56   0
  20   0  -8    6.73    2.50   0
 -20   0   8   13.43    3.13   0
 -18   0   8   15.42    2.48   0
  18   0  -8   18.92    2.62   0
 -16   0   8  458.36    3.93   0
  16   0  -8  470.64    4.64   0
 -14   0   8    3.42    3.01   0
  14   0  -8    3.34    2.32   0
 -12   0   8  583.83    4.58   0
  12   0  -8  574.41    4.56   0
 -10   0   8  192.74    3.31   0
  10   0  -8  213.77    3.42   0
   8   0  -8 1089.95    6.54   0
  -8   0   8 1051.76    6.46   0
   6   0  -8 1763.77    8.65   0
  -6   0   8 1895.11    9.02   0
  -4   0   8   11.87    2.61   0
   4   0  -8    9.55    2.63   0
   2   0  -8  143.51    4.13   0
   0   0  -8  194.42    4.49   0
   0   0  -8  195.24    3.97   0
  -2   0  -8  585.54    6.91   0
  -2   0  -8  451.56    5.15   0
   2   0   8  506.55    5.52   0
   4   0   8   -0.10    2.74   0
  -4   0  -8   -1.39    2.80   0
  -4   0  -8   -2.69    3.23   0
   4   0   8   -0.54    3.46   0
   6   0   8 1252.25    9.63   0
  -6   0  -8 1187.33    8.36   0
  -6   0  -8 1180.30    6.81   0
   6   0   8 1133.06    6.89   0
  -8   0  -8    7.60    3.37   0
   8   0   8    4.30    3.78   0
   8   0   8    8.91    3.29   0
  10   0   8  176.19    4.75   0
  10   0   8  189.04    3.99   0
 -10   0  -8  179.62    4.08   0
 -12   0  -8   13.15    2.48   0
  12   0   8   14.24    3.32   0
  12   0   8   17.05    2.79   0
 -14   0  -8  129.45    3.26   0
  14   0   8  107.61    3.49   0
  14   0   8  118.94    3.66   0
  16   0   8  252.26    3.49   0
 -16   0  -8  560.21    4.78   0
  16   0   8  515.30    6.01   0
 -18   0  -8   44.73    2.56   0
  18   0   8   30.89    2.74   0
  18   0   8   42.15    3.26   0
 -20   0  -8   96.45    2.92   0
  20   0   8   74.00    4.02   0
  20   0   8   91.86    3.30   0
  22   0   8   12.21    3.37   0
 -22   0  -8   16.43    3.07   0
  22   0   8   10.68    2.37   0
  24   0   8  160.99    3.89   0
  24   0   8  134.73    3.91   0
 -24   0  -8  190.88    3.48   0
  26   0   8   66.01    3.67   0
 -26   0  -8  113.54    3.90   0
  26   0   8  103.79    3.73   0
  31   1  -8    4.76    2.66   0
 -31   1   8    9.74    2.71   0
 -31  -1   8    4.55    2.58   0
  31  -1  -8   -0.05    3.43   0
  29   1  -8    4.19    3.03   0
 -29   1   8    4.60    3.52   0
 -29  -1   8    8.44    2.93   0
  29  -1  -8    0.08    2.58   0
 -27   1   8   -1.09    2.39   0
  27  -1  -8    2.67    2.46   0
  27   1  -8   -0.91    2.38   0
 -27  -1   8   -5.27    2.87   0
 -25  -1   8    4.84    2.81   0
  25   1  -8    5.90    2.95   0
  25  -1  -8    9.28    2.33   0
 -25   1   8    8.61    2.34   0
  23  -1  -8   10.82    2.40   0
  23   1  -8   10.93    2.95   0
 -23  -1   8    9.29    2.72   0
 -23   1   8   12.13    2.33   0
  21  -1  -8   13.47    3.34   0
  21   1  -8   11.63    3.52   0
 -21   1   8    5.04    2.43   0
 -21  -1   8    9.43    2.36   0
  19  -1  -8  266.13    4.29   0
  19   1  -8  294.01    3.57   0
 -19   1   8  312.11    4.38   0
 -19  -1   8  281.98    3.85   0
 -17   1   8  222.22    3.40   0
  17  -1  -8  209.27    3.43   0
  17   1  -8  252.19    4.08   0
 -17  -1   8  216.16    3.30   0
  15  -1  -8   79.61    2.76   0
 -15  -1   8   91.85    3.44   0
  15   1  -8  106.16    2.99   0
 -15   1   8   91.03    2.72   0
  13   1  -8    1.47    2.26   0
  13  -1  -8   -2.53    3.33   0
 -13  -1   8   -1.11    3.00   0
 -13   1   8    1.12    2.28   0
 -11  -1   8  175.87    3.16   0
  11  -1  -8  168.31    3.29   0
 -11   1   8  190.17    3.34   0
  11   1  -8  207.70    3.93   0
  -9   1   8   22.66    2.48   0
   9  -1  -8   24.78    2.58   0
  -9  -1   8   21.60    3.25   0
   9   1  -8   28.58    2.42   0
  -7   1   8  136.84    3.38   0
   7   1  -8  134.73    3.08   0
   7  -1  -8  138.63    3.43   0
  -5   1   8   79.35    3.09   0
   5  -1  -8   77.51    3.92   0
   5   1  -8   87.23    3.50   0
   3   1  -8  109.35    5.07   0
  -3   1   8   88.37    3.11   0
   3  -1  -8  113.28    4.30   0
   1   1  -8   43.20    2.92   0
   1   1  -8   31.04    2.98   0
   1  -1  -8   38.63    3.61   0
  -1  -1  -8   53.33    5.02   0
  -1  -1  -8   64.31    4.57   0
   1  -1   8   56.89    3.45   0
  -1   1  -8   73.62    3.24   0
  -1  -1  -8   71.22    3.02   0
  -3  -1  -8   70.45    4.59   0
   3  -1   8  104.94    4.25   0
  -3   1  -8  110.39    4.56   0
   3  -1   8    7.54    2.13   0
  -3  -1  -8   78.55    4.91   0
  -3  -1  -8   97.36    3.02   0
  -5  -1  -8  311.92    6.63   0
   5  -1   8  356.06    4.85   0
   5   1   8  363.69    4.84   0
  -5   1  -8  383.15    4.71   0
  -5  -1  -8  405.61    4.93   0
   5  -1   8  378.27    5.35   0
   7   1   8   11.32    3.73   0
   7  -1   8   17.62    2.93   0
  -7   1  -8   15.80    2.79   0
  -7  -1  -8   13.17    3.09   0
  -7  -1  -8   13.32    2.51   0
   7  -1   8    9.66    2.38   0
   7   1   8   15.24    2.47   0
  -9   1  -8   68.79    3.00   0
   9  -1   8   68.30    4.05   0
   9  -1   8   68.56    3.44   0
   9   1   8   60.51    4.15   0
  -9  -1  -8   71.77    3.59   0
  -9  -1  -8   82.88    3.62   0
   9   1   8   73.93    2.73   0
 -11   1  -8    8.77    3.66   0
  11  -1   8    0.55    2.75   0
  11   1   8    5.28    3.68   0
 -11  -1  -8    0.05    3.20   0
  11   1   8   -0.83    2.53   0
  11  -1   8   -1.38    2.48   0
  13  -1   8   30.83    2.94   0
  13   1   8   30.36    3.94   0
 -13  -1  -8   30.59    3.41   0
  13  -1   8   29.30    2.45   0
  13   1   8   31.07    2.62   0
 -13   1  -8   35.81    3.47   0
  15  -1   8   21.12    2.67   0
  15   1   8   13.05    2.75   0
  15   1   8   25.17    3.14   0
 -15  -1  -8   22.72    3.15   0
  15  -1   8   20.72    2.39   0
 -15   1  -8   20.08    3.25   0
 -17  -1  -8    3.81    2.11   0
 -17   1  -8   -0.97    3.05   0
  17  -1   8    5.89    2.46   0
  17  -1   8    3.54    2.88   0
  17   1   8    7.48    2.96   0
  17   1   8    1.78    2.56   0
 -19   1  -8   12.03    2.42   0
  19  -1   8   13.13    2.64   0
  19   1   8   19.77    2.42   0
  19  -1   8   12.75    2.36   0
 -19  -1  -8   21.10    3.05   0
  19   1   8   20.53    3.35   0
 -21   1  -8    0.91    2.51   0
  21  -1   8   -1.93    2.65   0
  21   1   8    4.59    2.72   0
  21  -1   8   -1.55    2.99   0
  21   1   8    3.73    2.40   0
 -21  -1  -8    0.74    2.97   0
 -23  -1  -8    5.71    2.97   0
 -23   1  -8    0.17    3.16   0
  23  -1   8   -0.02    2.76   0
  23   1   8    5.23    3.47   0
  23  -1   8    3.32    3.06   0
  23   1   8    5.50    2.45   0
 -25  -1  -8    3.55    3.18   0
  25  -1   8    2.28    3.12   0
  25  -1   8    2.27    3.66   0
 -25   1  -8    5.44    3.33   0
  25   1   8    0.22    3.67   0
  25   1   8    0.83    2.73   0
  30  -2  -8    4.70    3.77   0
  30   2  -8    2.12    3.72   0
  30   2  -8    4.42    2.67   0
 -30   2   8    8.70    2.78   0
 -30  -2   8    5.00    3.20   0
  28   2  -8   19.60    3.22   0
  28  -2  -8   21.95    2.73   0
  28   2  -8   25.04    3.18   0
 -28   2   8   25.72    3.35   0
 -28  -2   8   28.73    3.16   0
  26   2  -8   30.07    3.11   0
  26   2  -8   30.72    3.07   0
 -26   2   8   28.91    2.53   0
  26  -2  -8   26.47    3.42   0
 -26  -2   8   37.64    2.93   0
 -24  -2   8  150.21    3.45   0
  24  -2  -8  134.00    3.14   0
  24   2  -8  175.12    3.64   0
  24   2  -8  159.15    3.55   0
 -24   2   8  186.86    3.94   0
 -22  -2   8    2.23    2.74   0
  22   2  -8   -3.07    2.34   0
 -22   2   8   -2.69    2.27   0
  22   2  -8    1.33    2.89   0
  22  -2  -8   -2.58    2.35   0
 -20  -2   8    0.97    2.16   0
  20   2  -8    5.22    2.92   0
 -20   2   8    7.14    2.24   0
  20   2  -8   -2.24    2.25   0
  20  -2  -8   -1.00    2.29   0
  18   2  -8    7.01    2.54   0
 -18   2   8    2.81    3.65   0
 -18  -2   8    4.66    2.41   0
  18   2  -8   -0.60    2.14   0
  18  -2  -8   -3.46    2.66   0
  16   2  -8  406.14    3.99   0
  16   2  -8  327.70    4.57   0
 -16  -2   8  316.41    3.70   0
 -16   2   8  402.54    4.53   0
  16  -2  -8  318.85    3.82   0
  14   2  -8   59.16    2.75   0
  14   2  -8   33.98    2.56   0
 -14   2   8   59.30    3.45   0
 -14  -2   8   51.83    2.54   0
  14  -2  -8   51.48    3.46   0
 -12   2   8   63.70    2.83   0
  12   2  -8   77.26    3.38   0
  12   2  -8   63.00    3.47   0
  12  -2  -8   60.56    3.62   0
  10   2  -8    4.46    3.03   0
  10  -2  -8    5.36    2.39   0
  10   2  -8    2.94    2.19   0
 -10   2   8    4.13    2.38   0
  -8   2   8   95.90    3.59   0
   8   2  -8   90.91    2.83   0
   8   2  -8   76.39    3.76   0
   8  -2  -8   82.47    3.74   0
   6   2  -8   22.05    4.54   0
  -6   2   8   11.00    2.38   0
   6   2  -8   24.26    3.38   0
   6  -2  -8   21.03    2.50   0
   4   2  -8   82.70    2.88   0
  -4   2   8  206.66    4.02   0
   4  -2  -8  217.61    4.70   0
   2   2  -8   33.56    2.74   0
   2  -2  -8   26.95    3.55   0
  -2   2   8   29.86    3.27   0
   0  -2  -8   20.91    3.57   0
   0  -2  -8   18.10    5.30   0
   0   2   8    8.89    3.81   0
   0   2  -8   16.75    2.76   0
  -2   2  -8   31.43    3.89   0
   2  -2   8   22.14    3.50   0
  -2  -2  -8   30.08    2.76   0
   4  -2   8  491.31    4.84   0
   4  -2   8  370.43    5.91   0
  -4   2  -8  519.51    5.51   0
  -4  -2  -8  562.38    5.31   0
   6  -2   8  315.11    4.41   0
  -6  -2  -8  329.70    4.60   0
  -6   2  -8  339.82    5.11   0
   6  -2   8  261.55    4.77   0
   8   2   8    4.51    2.63   0
   8  -2   8   10.11    2.94   0
   8  -2   8   11.51    3.03   0
  -8   2  -8    9.48    3.06   0
  -8  -2  -8   14.28    2.72   0
  10   2   8   50.29    2.74   0
  10  -2   8   46.14    3.00   0
 -10  -2  -8   39.55    4.47   0
  10   2   8   25.42    5.14   0
 -10  -2  -8   61.65    2.79   0
 -10   2  -8   52.04    2.96   0
  10  -2   8   37.93    2.86   0
  12   2   8  171.73    5.94   0
  12  -2   8  227.66    4.04   0
 -12  -2  -8  204.35    5.25   0
  12  -2   8  238.01    4.38   0
 -12  -2  -8  258.13    3.49   0
 -12   2  -8  256.60    3.85   0
  12   2   8  237.67    4.20   0
 -14  -2  -8  137.26    4.47   0
  14   2   8  144.92    2.99   0
  14  -2   8  149.10    3.42   0
  14   2   8  130.46    4.88   0
 -14   2  -8  157.78    4.00   0
  14  -2   8   59.13    2.83   0
  16  -2   8   -0.20    2.53   0
  16   2   8    0.28    3.03   0
  16   2   8    3.02    3.39   0
  16  -2   8    3.29    3.05   0
 -16  -2  -8    3.47    3.11   0
 -16   2  -8    2.71    2.47   0
 -18   2  -8   21.28    3.44   0
  18  -2   8    4.26    3.31   0
  18   2   8   12.90    3.32   0
  18   2   8    9.94    3.72   0
 -18  -2  -8    7.85    2.93   0
  18  -2   8    0.84    2.47   0
 -20   2  -8    5.79    3.14   0
  20  -2   8   14.37    2.70   0
  20   2   8    7.99    2.83   0
  20  -2   8    3.92    2.51   0
 -20  -2  -8    4.96    2.93   0
  20   2   8    5.26    2.50   0
 -22   2  -8   12.76    3.31   0
  22  -2   8   16.22    2.94   0
  22   2   8   16.32    3.71   0
  22  -2   8   24.65    2.64   0
 -22  -2  -8   20.29    3.38   0
  22   2   8   17.32    2.69   0
 -24   2  -8   41.23    3.39   0
  24  -2   8   26.20    3.06   0
  24   2   8   15.33    3.56   0
  24  -2   8   34.75    3.57   0
 -24  -2  -8   28.10    3.54   0
  24   2   8   33.24    2.86   0
  27   3  -8   24.23    2.87   0
  27  -3  -8   22.47    3.25   0
 -27   3   8   28.16    2.74   0
  27   3  -8   23.37    3.32   0
  25   3  -8   35.41    3.39   0
 -25   3   8   39.68    3.58   0
  25  -3  -8   31.54    2.60   0
  25   3  -8   38.80    3.33   0
  23   3  -8   83.20    3.38   0
  23   3  -8  101.33    3.54   0
 -23   3   8   61.94    2.72   0
  23  -3  -8   76.44    2.81   0
  21   3  -8    1.38    2.27   0
 -21   3   8    0.20    2.30   0
  21  -3  -8    2.28    2.32   0
  21   3  -8   -0.14    3.00   0
  19   3  -8    6.23    2.95   0
 -19   3   8   12.42    2.99   0
  19  -3  -8    6.88    2.29   0
  19   3  -8    8.87    2.89   0
  17   3  -8  118.92    2.93   0
 -17   3   8   85.92    2.69   0
  17  -3  -8  105.37    2.70   0
  17   3  -8  102.14    3.39   0
 -15   3   8  252.12    4.08   0
  15   3  -8  260.44    3.72   0
  15  -3  -8  187.58    3.15   0
  15   3  -8  233.09    4.23   0
  13   3  -8    6.74    2.46   0
 -13   3   8    9.40    2.33   0
  13  -3  -8    1.26    2.35   0
  13   3  -8    2.29    3.10   0
  11   3  -8  228.51    4.73   0
  11   3  -8  267.53    4.38   0
 -11   3   8  279.43    4.26   0
  11  -3  -8  240.55    3.70   0
   9   3  -8  147.56    3.43   0
  -9   3   8  145.43    4.13   0
   9  -3  -8  124.05    3.21   0
   7   3  -8   62.68    2.88   0
  -7   3   8   29.11    2.63   0
   7  -3  -8   62.29    3.83   0
   7   3  -8   69.19    3.73   0
   5   3  -8   15.09    3.52   0
  -5   3   8   -1.30    2.00   0
   5  -3  -8   13.74    3.45   0
   3   3  -8  350.29    4.11   0
   3  -3  -8  361.69    6.17   0
  -3   3   8  354.26    5.62   0
   1  -3  -8   17.86    2.79   0
   1  -3  -8   22.05    3.82   0
   1   3  -8   19.21    2.90   0
  -1   3   8   17.71    3.41   0
  -1  -3  -8   11.36    2.66   0
   1  -3   8   19.56    5.80   0
  -1   3  -8   10.94    2.85   0
   1   3   8   17.76    4.25   0
  -3   3  -8  165.23    4.24   0
  -3  -3  -8  164.69    3.40   0
   5  -3   8   80.21    3.18   0
  -5   3  -8   84.85    3.32   0
  -5  -3  -8   89.85    4.19   0
   7  -3   8  246.72    4.68   0
  -7   3  -8  288.28    3.91   0
  -7  -3  -8  315.18    4.86   0
   9  -3   8   -3.95    3.41   0
  -9   3  -8    5.67    3.46   0
  -9  -3  -8   -2.10    2.52   0
  11  -3   8   -6.24    2.63   0
 -11  -3  -8   -6.52    2.51   0
 -11   3  -8    0.15    2.70   0
  13   3   8    5.40    3.02   0
  13  -3   8    0.30    3.34   0
 -13  -3  -8   -4.81    2.53   0
 -13   3  -8    3.55    2.58   0
  15   3   8   92.88    2.88   0
  15   3   8   40.56    5.42   0
  15  -3   8   84.76    3.34   0
  15   3   8   54.42    6.14   0
 -15   3  -8  106.17    3.16   0
  17  -3   8   11.77    3.41   0
  17   3   8    4.10    4.03   0
  17   3   8   11.04    3.09   0
 -17   3  -8   15.95    3.49   0
 -19   3  -8   41.29    3.50   0
  19   3   8   39.56    2.80   0
  19  -3   8   38.71    2.96   0
  19   3   8   35.28    4.64   0
  19  -3   8   45.94    3.41   0
  21   3   8   -9.82    3.47   0
 -21   3  -8   -3.53    2.73   0
  21  -3   8    0.26    2.80   0
  21   3   8   -1.26    3.73   0
  21  -3   8    0.86    2.63   0
  24  -4  -8   -3.80    3.90   0
 -24   4   8   -0.64    2.87   0
  24   4  -8    5.05    3.46   0
  24   4  -8   -0.68    2.66   0
 -22   4   8    9.62    2.61   0
  22  -4  -8    3.51    3.23   0
  22   4  -8   16.09    3.37   0
  22   4  -8    6.90    3.18   0
  20   4  -8    6.60    3.26   0
 -20   4   8    2.74    2.59   0
  20  -4  -8    1.51    2.51   0
  20   4  -8   -1.16    2.36   0
  18   4  -8   70.28    2.94   0
  18   4  -8  133.45    3.45   0
 -18   4   8  150.96    3.70   0
  18  -4  -8  119.39    3.29   0
  16   4  -8    3.67    3.04   0
 -16   4   8    5.29    3.15   0
  16  -4  -8    1.93    3.16   0
  16   4  -8    3.34    2.43   0
 -14   4   8   74.97    2.81   0
  14  -4  -8   62.63    2.73   0
  14   4  -8   72.46    2.89   0
  12   4  -8   53.46    2.49   0
  12   4  -8   87.80    3.53   0
 -12   4   8   94.71    3.63   0
  12  -4  -8   81.67    3.59   0
  10   4  -8    5.65    2.41   0
 -10   4   8   11.74    2.49   0
  10  -4  -8   21.83    2.58   0
  10   4  -8   23.40    3.48   0
   8   4  -8   21.79    2.65   0
  -8   4   8   52.27    3.62   0
   8  -4  -8   56.63    3.54   0
   8   4  -8   55.55    2.73   0
  -6   4   8   14.62    3.13   0
   6   4  -8   15.14    2.75   0
   6  -4  -8    7.76    2.52   0
   4  -4  -8    5.38    2.65   0
  -4   4   8    3.65    3.19   0
   4   4  -8    5.90    3.61   0
  -2   4   8   21.92    3.27   0
   2   4  -8   26.43    2.57   0
   2  -4  -8   29.53    2.61   0
   0  -4  -8   30.44    2.73   0
   0   4   8   43.12    3.51   0
   0   4  -8   14.32    2.58   0
   0  -4   8   36.96    5.16   0
   2   4   8   11.96    3.34   0
   2   4   8   21.74    4.05   0
  -2   4  -8   21.26    2.75   0
  -2  -4  -8   29.42    2.71   0
   2  -4   8   22.04    4.15   0
   4   4   8    5.44    4.66   0
   4   4   8    3.99    4.66   0
  -4   4  -8    5.29    2.55   0
  -4  -4  -8    6.76    2.48   0
   6  -4   8   13.02    2.48   0
  -6  -4  -8   17.06    2.47   0
  -6   4  -8   13.71    2.68   0
  -8  -4  -8   12.62    2.42   0
   8  -4   8   14.84    2.67   0
  -8   4  -8    9.13    3.46   0
  10  -4   8    3.11    3.40   0
 -10   4  -8   17.85    2.76   0
 -10  -4  -8   10.08    2.72   0
  12  -4   8    3.21    2.82   0
 -12  -4  -8    6.73    3.31   0
 -12   4  -8    1.57    2.88   0
  14  -4   8    8.58    3.38   0
 -14  -4  -8   11.71    2.73   0
 -14   4  -8   14.36    2.85   0
  16  -4   8    0.79    2.76   0
 -16   4  -8    1.43    2.83   0
  18  -4   8    5.54    3.08   0
 -18   4  -8   -2.61    4.31   0
  17  -5  -8    4.77    3.61   0
  17   5  -8   -0.42    3.64   0
 -17   5   8    6.57    3.56   0
  17   5  -8   -1.86    3.53   0
  15   5  -8   92.21    3.93   0
 -15   5   8  115.26    4.05   0
  15  -5  -8  101.77    3.97   0
  15   5  -8  106.83    3.55   0
  13   5  -8   73.31    3.15   0
 -13   5   8   71.23    3.10   0
  13  -5  -8   54.88    3.01   0
  13   5  -8   50.20    3.03   0
 -11   5   8    8.47    3.45   0
  11   5  -8   10.21    2.72   0
  11  -5  -8   11.60    3.49   0
  11   5  -8   14.76    3.42   0
   9   5  -8   21.76    3.43   0
   9  -5  -8   17.91    3.50   0
  -9   5   8   16.80    3.43   0
   9   5  -8   12.03    3.49   0
   7  -5  -8   15.07    2.80   0
  -7   5   8    9.83    2.75   0
   7   5  -8   11.64    3.41   0
   7   5  -8    6.41    2.78   0
   5  -5  -8   64.42    3.49   0
   5  -5  -8   54.48    3.68   0
  -5   5   8   -2.43    2.02   0
   5   5  -8   53.08    3.65   0
   3  -5  -8   29.87    2.71   0
  -3   5   8   20.72    3.58   0
   3   5  -8   33.53    2.68   0
  -1   5   8    8.38    3.51   0
   1   5  -8    9.55    2.58   0
   1  -5  -8   14.66    3.27   0
   1  -5   8    0.92    3.71   0
   1   5   8    0.48    3.89   0
   1   5   8    0.49    3.51   0
  -1   5  -8   -1.85    3.13   0
  -1  -5  -8    0.19    3.14   0
   3   5   8   30.02    4.06   0
  -3   5  -8   49.50    3.38   0
   3   5   8   40.49    4.57   0
   3  -5   8   33.22    4.35   0
  -3  -5  -8   34.53    2.86   0
   5  -5   8   -0.10    3.71   0
   5   5   8    0.24    4.62   0
   5   5   8    0.28    4.98   0
  -5  -5  -8   -3.06    2.52   0
  -5   5  -8   -0.16    2.59   0
  -7   5  -8   19.86    2.74   0
  -7  -5  -8   37.47    3.80   0
   9  -5   8    3.01    2.63   0
  -9  -5  -8    2.48    2.64   0
  -9   5  -8   -3.15    3.28   0
  11  -5   8    9.38    2.84   0
 -11   5  -8    9.88    3.05   0
 -11  -5  -8    1.83    3.60   0
 -31  -1   9  150.16    3.90   0
 -31   1   9  162.96    3.87   0
  31  -1  -9  107.05    3.36   0
  31   1  -9  119.50    3.29   0
 -29   1   9   93.57    2.80   0
  29   1  -9   64.77    3.32   0
 -29  -1   9   75.84    2.72   0
  29  -1  -9   59.19    3.52   0
 -27   1   9   11.90    2.44   0
  27   1  -9   11.76    2.40   0
 -27  -1   9    9.55    2.27   0
  27  -1  -9    7.66    3.13   0
  25  -1  -9    2.93    2.44   0
 -25   1   9    0.08    2.33   0
  25   1  -9   -3.58    3.10   0
 -25  -1   9   -1.80    2.22   0
 -23  -1   9   69.49    3.07   0
 -23   1   9   79.52    2.66   0
  23  -1  -9   60.03    2.71   0
  23   1  -9   64.36    2.68   0
 -21  -1   9   37.06    2.34   0
 -21   1   9   37.80    3.13   0
  21  -1  -9   26.21    2.61   0
  21   1  -9   25.73    3.21   0
  19  -1  -9   14.92    3.28   0
 -19  -1   9   16.25    3.22   0
  19   1  -9   18.31    2.53   0
 -19   1   9   18.13    2.51   0
  17  -1  -9   22.26    2.56   0
 -17  -1   9   19.43    2.38   0
  17   1  -9   25.07    3.24   0
 -17   1   9   22.71    2.50   0
 -15   1   9    3.71    2.32   0
  15  -1  -9    4.35    3.21   0
 -15  -1   9    2.75    2.37   0
  15   1  -9    3.88    2.23   0
  13   1  -9  156.72    3.60   0
  13  -1  -9  122.23    2.99   0
 -13  -1   9  129.59    2.86   0
 -13   1   9  103.90    2.82   0
 -11   1   9  224.03    4.20   0
  11  -1  -9  170.81    3.35   0
  11   1  -9  200.26    3.20   0
 -11  -1   9  177.42    3.79   0
  -9   1   9  223.12    4.18   0
   9  -1  -9  198.49    3.49   0
  -9  -1   9  198.74    3.28   0
   9   1  -9  205.09    3.26   0
   7   1  -9  251.86    3.63   0
  -7   1   9  272.29    4.72   0
   7  -1  -9  263.43    4.56   0
   5   1  -9  438.21    4.95   0
   5  -1  -9  422.73    5.58   0
  -5   1   9  426.22    5.63   0
   3   1  -9  107.53    4.80   0
  -3   1   9  107.13    3.92   0
   3  -1  -9  107.94    3.38   0
   1  -1  -9  348.07    6.08   0
   1  -1  -9  383.88    5.13   0
   1   1  -9  368.59    4.57   0
   1   1  -9  284.25    5.51   0
  -1  -1  -9  857.78    5.95   0
   1  -1   9  993.54    9.72   0
  -1   1  -9 1011.84    7.07   0
  -1  -1  -9  819.83   11.31   0
  -1  -1  -9  836.43    9.92   0
   3  -1   9  525.72    6.09   0
  -3  -1  -9  464.27    8.21   0
  -3   1  -9  572.84    5.71   0
  -3  -1  -9  480.82    8.63   0
  -3  -1  -9  534.80    5.39   0
   3  -1   9   70.09    3.15   0
   5   1   9   18.18    3.34   0
  -5  -1  -9   15.37    3.29   0
   5  -1   9   20.97    2.93   0
   5  -1   9   19.08    3.20   0
  -5   1  -9   19.95    2.92   0
  -5  -1  -9   22.56    3.36   0
   7   1   9   20.26    3.18   0
   7   1   9   17.64    3.58   0
   7  -1   9   24.48    4.10   0
  -7  -1  -9   21.33    2.43   0
  -7  -1  -9   18.67    3.28   0
  -7   1  -9   20.02    3.79   0
   7  -1   9   17.52    2.41   0
   9  -1   9    4.80    2.81   0
   9   1   9    0.65    3.70   0
  -9  -1  -9    2.18    3.13   0
  -9   1  -9   -0.18    2.69   0
  -9  -1  -9    1.38    2.56   0
   9  -1   9    2.26    2.32   0
   9   1   9    0.67    2.58   0
  11  -1   9  349.27    4.42   0
  11   1   9  378.82    6.57   0
 -11  -1  -9  392.72    5.59   0
  11  -1   9  325.17    3.89   0
 -11   1  -9  400.56    4.87   0
  11   1   9  204.01    3.28   0
 -13   1  -9   10.63    3.32   0
  13  -1   9    8.52    3.70   0
  13   1   9    8.00    4.02   0
 -13  -1  -9   11.75    3.42   0
  13  -1   9    9.10    2.39   0
  13   1   9    6.13    3.36   0
  15  -1   9   17.20    3.59   0
  15   1   9   16.18    2.75   0
 -15  -1  -9   20.66    2.36   0
  15  -1   9   25.57    3.07   0
  15   1   9   14.92    2.43   0
 -15   1  -9   19.00    3.21   0
 -17   1  -9   76.67    3.46   0
  17  -1   9   67.37    3.06   0
  17   1   9   68.19    3.90   0
 -17  -1  -9   70.25    2.76   0
  17   1   9   63.65    2.56   0
  17  -1   9   76.76    3.30   0
 -19   1  -9  115.30    2.98   0
  19  -1   9   92.82    3.89   0
  19   1   9   62.29    3.37   0
 -19  -1  -9  104.73    3.01   0
  19  -1   9   72.46    2.72   0
  19   1   9   94.50    2.90   0
 -21   1  -9   39.10    3.25   0
  21   1   9   22.12    3.01   0
  21  -1   9   37.09    2.96   0
  21  -1   9   32.06    3.55   0
 -21  -1  -9   40.19    3.21   0
  21   1   9   38.90    2.58   0
  23  -1   9   10.54    2.93   0
  23   1   9   10.01    3.61   0
  23  -1   9   15.92    3.25   0
 -23   1  -9   19.89    2.61   0
  23   1   9   15.01    2.50   0
 -23  -1  -9   17.81    3.23   0
 -25  -1  -9   11.03    2.65   0
  25  -1   9   13.94    3.87   0
 -25   1  -9   10.64    2.78   0
  25   1   9    4.03    3.12   0
  25  -1   9   14.14    2.64   0
  25   1   9   17.17    2.83   0
 -30  -2   9   -4.56    3.06   0
  30  -2  -9   -0.66    2.78   0
 -30   2   9   -3.34    2.69   0
  30   2  -9    2.37    2.58   0
  30   2  -9   -4.03    2.63   0
 -28  -2   9  155.52    3.89   0
  28   2  -9  153.74    3.35   0
  28   2  -9  152.66    3.70   0
  28  -2  -9  110.91    3.72   0
 -28   2   9  155.61    3.88   0
 -26   2   9    2.26    2.32   0
  26   2  -9   -0.70    2.35   0
 -26  -2   9   -0.89    2.15   0
  26   2  -9    1.26    2.26   0
  26  -2  -9   -3.61    2.31   0
 -24  -2   9   14.47    2.27   0
  24   2  -9   26.65    2.99   0
  24   2  -9   15.86    2.36   0
 -24   2   9   27.73    3.04   0
  24  -2  -9   15.36    3.46   0
 -22  -2   9   -3.40    2.09   0
  22  -2  -9   -0.97    2.34   0
  22   2  -9    0.03    2.23   0
  22   2  -9   -1.32    2.28   0
 -22   2   9    0.82    2.92   0
 -20  -2   9  191.41    3.84   0
  20   2  -9  166.20    3.11   0
 -20   2   9  213.74    3.06   0
  20   2  -9  243.12    3.40   0
  20  -2  -9  198.91    3.18   0
  18   2  -9  274.86    3.61   0
 -18  -2   9  228.36    3.95   0
  18   2  -9  237.41    4.25   0
 -18   2   9  274.02    4.18   0
  18  -2  -9  213.46    3.40   0
  16   2  -9  127.05    3.59   0
 -16   2   9   83.18    2.91   0
  16   2  -9  104.78    3.73   0
  16  -2  -9   99.63    2.96   0
 -16  -2   9   93.96    2.76   0
  14   2  -9    3.58    2.39   0
 -14   2   9    3.27    3.18   0
  14   2  -9    2.21    3.18   0
  14  -2  -9    4.55    3.47   0
 -12   2   9    4.88    3.20   0
  12   2  -9    0.72    2.33   0
  12   2  -9    1.99    3.26   0
  12  -2  -9    1.89    2.44   0
  10   2  -9  406.08    3.95   0
  10  -2  -9  370.05    4.80   0
 -10   2   9  385.02    4.18   0
  10   2  -9  345.55    5.49   0
  -8   2   9    7.21    3.19   0
   8   2  -9    6.28    3.02   0
   8   2  -9    6.09    2.37   0
   8  -2  -9   12.22    3.27   0
   6   2  -9   59.94    3.60   0
  -6   2   9   39.03    2.82   0
   6  -2  -9   47.79    2.70   0
  -4   2   9    0.39    2.14   0
   4   2  -9   -0.85    3.61   0
   4  -2  -9   -0.60    3.18   0
   2   2  -9   62.46    3.79   0
  -2   2   9   61.55    4.14   0
   2  -2  -9   56.98    4.34   0
   0  -2  -9   64.28    3.02   0
   0   2  -9   65.08    3.07   0
  -2   2  -9    4.46    2.87   0
   2  -2   9    6.98    3.78   0
  -2  -2  -9    5.39    2.49   0
   4  -2   9   55.41    3.07   0
  -4   2  -9   60.52    3.30   0
   4  -2   9   47.55    3.63   0
  -4  -2  -9   53.91    2.98   0
   6  -2   9  197.38    4.47   0
  -6  -2  -9  175.04    3.37   0
  -6   2  -9  217.55    3.86   0
   6  -2   9  201.95    4.62   0
  -8  -2  -9   80.47    3.01   0
   8   2   9   73.56    3.59   0
   8  -2   9   73.11    3.98   0
  -8   2  -9   80.60    3.28   0
   8  -2   9   18.22    2.34   0
  10   2   9   -2.22    2.55   0
  10  -2   9    0.77    3.91   0
 -10   2  -9    0.83    2.86   0
  10  -2   9    0.27    3.48   0
 -10  -2  -9    7.54    2.55   0
  12  -2   9  414.48    4.48   0
  12  -2   9  501.24    4.96   0
  12   2   9  402.81    8.91   0
  12   2   9  507.45    4.41   0
 -12  -2  -9  585.65    4.57   0
 -12  -2  -9  387.68    7.26   0
 -12   2  -9  582.97    5.52   0
 -14  -2  -9    2.67    3.00   0
  14  -2   9   -0.90    2.72   0
 -14   2  -9    8.60    3.29   0
  14   2   9    5.08    3.89   0
  14  -2   9   -0.45    2.32   0
  14   2   9    0.26    2.38   0
  16  -2   9   13.87    3.18   0
  16  -2   9   11.52    3.23   0
  16   2   9    8.89    3.71   0
  16   2   9    6.73    3.36   0
 -16  -2  -9    9.91    3.09   0
 -16   2  -9    8.79    3.10   0
 -18   2  -9   52.63    2.66   0
  18   2   9   51.00    3.36   0
  18  -2   9   40.28    3.53   0
  18   2   9   29.54    4.01   0
  18  -2   9   47.56    3.29   0
 -18  -2  -9   41.77    3.53   0
 -20   2  -9  114.43    3.13   0
  20  -2   9   77.63    3.77   0
  20   2   9   78.64    4.62   0
  20  -2   9  106.41    3.01   0
 -20  -2  -9   84.92    3.86   0
  20   2   9   96.18    3.93   0
 -22   2  -9   -0.40    2.70   0
  22  -2   9    2.74    3.62   0
  22   2   9   -0.32    3.52   0
  22  -2   9    1.97    3.28   0
 -22  -2  -9   -2.04    3.04   0
  22   2   9    1.92    2.53   0
  27   3  -9    0.60    2.67   0
  27  -3  -9    0.07    2.56   0
 -27   3   9   -3.43    2.57   0
  27   3  -9   -0.80    3.38   0
  25   3  -9    5.00    3.13   0
  25  -3  -9    3.48    3.13   0
 -25   3   9    2.90    3.38   0
  25   3  -9   -1.70    3.03   0
 -23   3   9   -3.57    2.36   0
  23  -3  -9    1.58    2.33   0
  23   3  -9    0.73    2.55   0
  23   3  -9    1.81    3.30   0
  21   3  -9    5.04    2.33   0
  21  -3  -9    2.81    2.96   0
 -21   3   9    1.10    3.02   0
  21   3  -9   -1.49    2.24   0
  19   3  -9    1.55    2.19   0
 -19   3   9   -2.20    2.36   0
  19   3  -9   -1.43    2.88   0
  19  -3  -9   -1.71    2.34   0
  17   3  -9  189.47    4.01   0
 -17   3   9  121.06    2.88   0
  17  -3  -9  143.99    3.62   0
  17   3  -9  155.40    3.85   0
 -15   3   9    0.76    2.93   0
  15   3  -9    5.06    2.35   0
  15  -3  -9    2.64    2.42   0
  15   3  -9    0.64    2.25   0
  13   3  -9   50.95    2.83   0
 -13   3   9   60.48    3.42   0
  13  -3  -9   59.15    3.28   0
  13   3  -9   41.46    3.30   0
  11   3  -9   52.27    3.53   0
  11   3  -9   53.92    2.96   0
 -11   3   9   55.23    2.83   0
  11  -3  -9   53.58    3.52   0
   9   3  -9    2.69    2.61   0
  -9   3   9    3.01    3.39   0
   9  -3  -9    0.78    3.40   0
   7   3  -9  146.08    3.86   0
  -7   3   9   62.78    3.09   0
   7  -3  -9  128.99    3.50   0
   7   3  -9  163.84    4.29   0
   5   3  -9    8.96    2.70   0
   5  -3  -9   40.05    3.02   0
  -5   3   9   17.95    2.72   0
   3   3  -9   18.57    2.86   0
   3  -3  -9   13.89    2.88   0
  -3   3   9   15.41    3.51   0
   1  -3  -9    0.71    2.65   0
   1  -3  -9    0.42    4.17   0
   1   3  -9   -0.72    2.77   0
  -1   3   9    1.30    3.33   0
  -1  -3  -9   -2.19    3.40   0
  -1   3  -9    5.84    3.87   0
  -3   3  -9   13.62    2.95   0
   3  -3   9    7.68    3.98   0
  -3  -3  -9   10.57    2.75   0
   5  -3   9  267.40    3.89   0
  -5   3  -9  308.31    5.00   0
   5  -3   9  262.32    5.56   0
  -5  -3  -9  306.57    4.01   0
   7  -3   9  251.54    4.51   0
  -7   3  -9  164.78    3.46   0
   7  -3   9  238.20    4.98   0
  -7  -3  -9  275.78    4.40   0
  -9   3  -9  102.63    3.22   0
   9  -3   9   45.09    2.74   0
  -9  -3  -9  122.98    3.14   0
   9  -3   9   96.51    3.88   0
  11  -3   9  154.05    3.33   0
 -11   3  -9  180.71    4.10   0
  11  -3   9   -1.53    1.71   0
 -11  -3  -9  187.73    3.39   0
  13   3   9    7.95    3.20   0
  13  -3   9    4.34    2.64   0
 -13  -3  -9    7.39    2.63   0
  13  -3   9    8.05    3.15   0
 -13   3  -9    5.11    2.68   0
  15   3   9   13.56    3.24   0
  15  -3   9   13.11    2.71   0
  15  -3   9   16.16    3.19   0
 -15   3  -9   12.98    3.48   0
  17   3   9    0.86    2.60   0
  17  -3   9   -0.31    2.68   0
  17  -3   9    4.33    2.61   0
 -17   3  -9    0.67    2.60   0
  19   3   9    5.24    2.60   0
  19  -3   9    7.54    2.78   0
  19   3   9    1.58    5.06   0
  19  -3   9    6.94    2.65   0
 -19   3  -9    2.39    2.85   0
  21   3   9    8.37    2.77   0
 -21   3  -9   11.58    2.87   0
  21  -3   9   13.67    3.69   0
  21   3   9    5.36    5.03   0
  21  -3   9   17.70    3.85   0
  24  -4  -9   18.20    3.65   0
 -24   4   9   22.54    2.98   0
  24   4  -9   25.46    3.04   0
  24   4  -9   21.00    3.50   0
 -22   4   9    4.38    2.69   0
  22  -4  -9    3.92    3.30   0
  22   4  -9    2.99    2.71   0
  22   4  -9    3.02    3.44   0
  20   4  -9  147.07    3.46   0
 -20   4   9  156.02    4.19   0
  20  -4  -9  120.88    3.20   0
  20   4  -9   66.40    3.12   0
  18   4  -9   45.14    3.38   0
  18   4  -9   48.99    2.90   0
 -18   4   9   59.63    2.88   0
  18  -4  -9   42.63    2.70   0
  16   4  -9   13.55    3.21   0
 -16   4   9   18.71    3.32   0
  16  -4  -9   13.85    2.45   0
  16   4  -9   21.75    3.24   0
  14   4  -9    2.75    2.41   0
 -14   4   9   13.34    2.67   0
  14  -4  -9   16.06    2.49   0
  14   4  -9   17.74    2.48   0
  12   4  -9   94.22    2.89   0
  12   4  -9  127.10    3.69   0
 -12   4   9  119.07    3.16   0
  12  -4  -9  110.99    3.70   0
  10   4  -9  230.83    3.43   0
 -10   4   9  325.27    4.15   0
  10  -4  -9  338.80    4.27   0
  10   4  -9  386.62    4.33   0
   8   4  -9    4.00    2.57   0
   8  -4  -9    5.69    2.57   0
  -8   4   9    9.41    3.10   0
   8   4  -9   14.99    3.30   0
   6   4  -9   16.31    2.65   0
   6  -4  -9   13.69    3.58   0
  -6   4   9   -0.93    2.20   0
   4  -4  -9   37.39    3.71   0
   4   4  -9   44.10    3.36   0
  -4   4   9   19.40    2.63   0
   2  -4  -9  214.94    3.36   0
   2   4  -9  167.66    3.39   0
  -2   4   9   97.08    4.33   0
   0   4  -9   -7.14    3.37   0
   0   4   9    0.72    3.13   0
   0  -4  -9    1.20    3.39   0
  -2  -4  -9   30.26    2.69   0
   2   4   9   30.31    5.18   0
  -2   4  -9   30.50    2.66   0
   2   4   9   23.69    5.02   0
  -4   4  -9    6.45    3.32   0
  -4  -4  -9    8.66    2.49   0
  -6   4  -9   -0.10    2.60   0
  -6  -4  -9   -0.63    2.48   0
   8  -4   9   56.78    3.53   0
  -8   4  -9   72.27    2.97   0
  -8  -4  -9   73.90    2.96   0
  10  -4   9   61.55    2.96   0
 -10   4  -9   66.38    3.71   0
 -10  -4  -9   64.98    3.09   0
  12  -4   9   88.33    3.17   0
 -12   4  -9   97.44    3.92   0
 -12  -4  -9   93.06    3.70   0
  14  -4   9   -2.18    2.74   0
 -14   4  -9   -3.76    3.59   0
 -14  -4  -9   -1.35    2.67   0
  16  -4   9   12.68    2.99   0
  16  -4   9    2.72    2.85   0
 -16   4  -9    7.92    3.07   0
  17   5  -9    4.03    3.65   0
  17  -5  -9   10.31    3.97   0
 -17   5   9    6.74    2.90   0
  17   5  -9    6.97    3.89   0
  15   5  -9    1.37    2.79   0
  15  -5  -9    1.90    3.44   0
 -15   5   9   -2.67    3.44   0
  15   5  -9   -5.11    3.55   0
  13   5  -9   37.15    3.02   0
  13   5  -9   22.07    2.73   0
  13  -5  -9   33.13    3.92   0
 -13   5   9   33.33    3.56   0
  11   5  -9    3.53    2.78   0
  11  -5  -9    2.61    2.79   0
 -11   5   9    7.51    2.74   0
  11   5  -9    8.51    2.77   0
   9   5  -9   56.85    3.08   0
   9  -5  -9   54.75    3.68   0
   9   5  -9   45.74    2.99   0
  -9   5   9   45.21    3.56   0
   7  -5  -9   -0.75    3.27   0
   7   5  -9    2.82    3.24   0
  -7   5   9    0.28    3.47   0
   7   5  -9    5.85    3.33   0
   5  -5  -9    0.59    2.43   0
  -5   5   9   -0.08    3.31   0
   5   5  -9    4.44    2.53   0
   5  -5  -9    1.58    3.59   0
   3  -5  -9   13.04    3.15   0
  -3   5   9   10.97    3.38   0
   3   5  -9   15.22    3.29   0
  -1   5   9    8.88    3.65   0
   1   5  -9   18.90    3.20   0
   1  -5  -9   10.12    2.53   0
   1   5   9   -1.20    3.71   0
   1   5   9   -1.53    3.83   0
  -1   5  -9    1.50    2.44   0
  -1  -5  -9   -1.73    2.47   0
   3   5   9    1.32    5.27   0
  -3   5  -9   -4.12    2.60   0
   3   5   9    0.40    5.24   0
  -3  -5  -9    3.45    3.52   0
  -5   5  -9    3.11    3.32   0
  -5  -5  -9   11.65    2.54   0
   5  -5   9    9.70    4.56   0
  -7  -5  -9    5.67    3.30   0
  -7   5  -9    6.53    2.67   0
  -9   5  -9    2.17    2.95   0
  -9  -5  -9    1.68    2.76   0
  32   0 -10   15.97    3.37   0
 -32   0  10   10.76    3.34   0
  30   0 -10   15.32    3.47   0
 -30   0  10   17.43    2.52   0
  28   0 -10   33.99    3.17   0
 -28   0  10   45.60    2.42   0
  26   0 -10   10.63    3.15   0
 -26   0  10   18.90    2.50   0
  24   0 -10  142.64    3.51   0
 -24   0  10  174.97    3.40   0
  22   0 -10   39.64    3.06   0
 -22   0  10   28.88    2.32   0
  20   0 -10   40.96    2.59   0
 -20   0  10   38.26    2.54   0
  18   0 -10  346.13    3.74   0
 -18   0  10  347.32    3.69   0
  16   0 -10   59.29    2.76   0
 -16   0  10   46.93    2.65   0
  14   0 -10 1041.49    5.61   0
 -14   0  10 1155.73    5.89   0
  12   0 -10   89.42    2.78   0
 -12   0  10   93.12    2.71   0
  10   0 -10 1009.45    6.38   0
 -10   0  10  956.37    6.27   0
   8   0 -10  175.88    3.32   0
  -8   0  10  188.46    4.12   0
   6   0 -10 1395.15    7.76   0
  -6   0  10 1338.67    7.77   0
   4   0 -10  435.69    4.76   0
   2   0 -10    1.44    2.66   0
   2   0 -10    1.49    2.36   0
   0   0 -10  246.39    4.67   0
   0   0 -10  207.26    3.90   0
  -2   0 -10   63.03    3.49   0
  -2   0 -10   50.75    2.84   0
   4   0  10  937.42    6.57   0
  -4   0 -10 1033.32    8.02   0
  -4   0 -10  974.65    6.30   0
   6   0  10   51.08    3.00   0
  -6   0 -10   55.17    3.55   0
   6   0  10   44.30    2.71   0
  -6   0 -10   57.57    3.44   0
   8   0  10  231.30    5.21   0
  -8   0 -10  230.71    4.45   0
   8   0  10  222.60    4.34   0
  10   0  10  203.71    5.03   0
  10   0  10  186.44    3.37   0
 -10   0 -10  193.91    4.25   0
  12   0  10   25.64    4.24   0
  12   0  10   18.16    2.55   0
 -12   0 -10   21.67    2.86   0
 -14   0 -10   67.98    2.97   0
  14   0  10   71.12    3.43   0
  14   0  10   69.52    3.36   0
 -16   0 -10   23.76    2.46   0
  16   0  10   23.88    2.81   0
  16   0  10   17.40    3.30   0
 -18   0 -10   56.99    3.50   0
  18   0  10   44.98    3.08   0
  18   0  10   53.45    2.44   0
  20   0  10    3.23    3.60   0
 -20   0 -10    3.78    3.16   0
  20   0  10    0.48    2.37   0
  22   0  10    3.48    2.99   0
 -22   0 -10    1.56    3.15   0
  22   0  10    5.19    2.33   0
  24   0  10   67.23    3.59   0
  24   0  10   54.31    4.39   0
 -24   0 -10   77.10    3.73   0
 -31  -1  10    0.69    2.46   0
  31   1 -10   -9.02    3.29   0
 -31   1  10    1.21    2.57   0
  31  -1 -10    5.22    3.41   0
 -29  -1  10   14.64    3.27   0
 -29   1  10   10.57    2.43   0
  29   1 -10    4.39    2.49   0
  29  -1 -10    8.92    2.42   0
  27  -1 -10   15.28    2.62   0
 -27  -1  10   13.50    2.95   0
 -27   1  10   17.45    2.48   0
  27   1 -10   19.32    3.39   0
 -25  -1  10   -1.87    2.81   0
  25   1 -10    1.51    2.27   0
 -25   1  10    0.70    2.27   0
  25  -1 -10    3.76    3.04   0
  23  -1 -10   62.29    2.60   0
 -23  -1  10   67.30    2.46   0
 -23   1  10   73.75    3.26   0
  23   1 -10   68.10    2.60   0
 -21   1  10   54.79    2.57   0
  21  -1 -10   52.04    2.73   0
 -21  -1  10   56.99    2.65   0
  21   1 -10   67.84    2.76   0
 -19   1  10   91.86    2.80   0
  19  -1 -10   78.21    3.88   0
 -19  -1  10   85.30    3.39   0
  19   1 -10   93.79    3.84   0
 -17   1  10   12.66    3.17   0
  17  -1 -10    7.32    2.59   0
 -17  -1  10    4.74    3.21   0
  17   1 -10    5.77    2.51   0
  15   1 -10   64.18    3.48   0
 -15   1  10   56.88    2.75   0
  15  -1 -10   61.79    3.60   0
 -15  -1  10   58.30    2.54   0
 -13   1  10    0.95    2.34   0
  13   1 -10    6.36    2.35   0
 -13  -1  10    3.79    2.37   0
  13  -1 -10    3.26    2.39   0
 -11  -1  10   19.81    2.32   0
 -11   1  10   21.03    2.48   0
  11  -1 -10   18.28    2.48   0
  11   1 -10   18.84    2.35   0
  -9   1  10   39.32    2.60   0
   9  -1 -10   41.11    3.54   0
   9   1 -10   40.90    2.40   0
   7   1 -10   10.22    3.18   0
   7  -1 -10    5.76    2.37   0
  -7   1  10    9.26    3.09   0
  -5   1  10    0.85    3.07   0
   5   1 -10   -0.80    3.32   0
   5  -1 -10    0.93    2.33   0
  -3   1  10  279.63    4.98   0
   3  -1 -10  290.62    5.09   0
   3   1 -10  284.50    5.86   0
   1  -1 -10   44.91    3.69   0
   1  -1 -10   42.17    3.33   0
   1   1 -10   46.02    3.01   0
   1   1 -10   45.94    3.62   0
  -1   1 -10   96.30    3.58   0
  -1  -1 -10  174.89    5.78   0
  -1   1 -10  152.18    4.28   0
  -1  -1 -10  132.25    4.42   0
  -1  -1 -10  172.42    4.08   0
   3  -1  10   -1.50    2.02   0
  -3   1 -10   59.31    3.28   0
  -3  -1 -10   42.38    3.51   0
  -3  -1 -10   46.39    3.91   0
  -3  -1 -10   52.61    2.75   0
   5   1  10   87.27    3.71   0
   5  -1  10   91.40    3.38   0
  -5   1 -10   68.61    3.18   0
  -5  -1 -10   91.25    2.87   0
  -5  -1 -10   76.43    3.96   0
   5  -1  10   84.72    3.63   0
   7   1  10   27.89    2.76   0
  -7  -1 -10   29.99    3.51   0
   7  -1  10   29.83    3.11   0
  -7   1 -10   19.91    2.96   0
  -7  -1 -10   30.38    2.52   0
   7  -1  10   23.11    2.54   0
   9   1  10    7.14    3.63   0
   9  -1  10    8.66    3.65   0
  -9  -1 -10    6.27    3.17   0
  -9   1 -10    2.07    2.65   0
  -9  -1 -10    6.21    2.61   0
   9  -1  10    4.99    3.20   0
   9   1  10    3.14    2.54   0
  11  -1  10    2.38    3.65   0
  11   1  10    3.93    3.79   0
 -11  -1 -10    3.14    3.39   0
 -11  -1 -10    7.47    2.60   0
 -11   1 -10    4.27    3.48   0
  11  -1  10    2.97    2.31   0
  11   1  10    2.58    2.54   0
  13  -1  10   25.59    2.87   0
  13   1  10   24.17    2.98   0
 -13  -1 -10   34.82    2.63   0
 -13   1 -10   39.15    3.39   0
  13  -1  10   18.01    2.43   0
  13   1  10   32.47    2.58   0
  15  -1  10   31.19    2.76   0
  15   1  10   19.35    3.05   0
 -15  -1 -10   30.49    3.15   0
  15  -1  10   29.88    2.51   0
  15   1  10   30.19    3.05   0
 -15   1 -10   36.34    2.53   0
 -17   1 -10   22.03    2.59   0
  17   1  10   14.51    2.53   0
  17  -1  10   15.39    3.75   0
  17   1  10   20.04    3.06   0
 -17  -1 -10   26.26    3.14   0
  17  -1  10   12.33    2.34   0
 -19   1 -10   77.45    3.68   0
  19  -1  10   66.29    3.86   0
  19   1  10   55.56    3.61   0
 -19  -1 -10   84.36    3.47   0
  19  -1  10   63.44    2.73   0
  19   1  10   71.65    3.66   0
 -21   1 -10   -0.68    2.54   0
  21  -1  10   -1.52    2.72   0
  21  -1  10    1.77    3.17   0
  21   1  10   -2.98    3.69   0
 -21  -1 -10    3.17    3.04   0
  21   1  10    0.91    2.50   0
 -23   1 -10    0.94    2.65   0
  23  -1  10    0.53    2.93   0
  23   1  10    0.08    3.82   0
  23  -1  10    2.81    2.60   0
 -23  -1 -10   -0.20    3.07   0
  23   1  10    5.01    2.55   0
 -30   2  10   16.80    3.42   0
 -30  -2  10   17.28    3.57   0
  30   2 -10   17.51    2.82   0
  30  -2 -10    3.48    3.38   0
  30   2 -10    7.87    3.41   0
 -28  -2  10   58.42    3.17   0
  28   2 -10   61.45    2.72   0
  28   2 -10   48.96    2.72   0
  28  -2 -10   44.50    2.84   0
 -28   2  10   72.68    2.89   0
 -26  -2  10   29.08    2.35   0
  26   2 -10   24.20    2.55   0
  26   2 -10   10.70    2.35   0
  26  -2 -10   29.90    3.14   0
 -26   2  10   43.98    2.61   0
 -24  -2  10   14.44    2.23   0
  24   2 -10   17.18    2.39   0
  24   2 -10   16.10    3.19   0
 -24   2  10   17.76    2.59   0
  24  -2 -10    7.19    2.61   0
 -22  -2  10   14.30    2.22   0
  22   2 -10   12.51    3.08   0
  22   2 -10   20.56    3.10   0
 -22   2  10   15.32    2.43   0
  22  -2 -10   15.23    3.05   0
 -20   2  10   97.09    2.81   0
  20   2 -10  100.98    2.74   0
 -20  -2  10   80.02    2.50   0
  20  -2 -10   84.06    2.70   0
  18   2 -10  177.18    3.16   0
 -18   2  10  223.10    4.06   0
 -18  -2  10  152.66    3.02   0
  18  -2 -10  161.18    3.11   0
  16   2 -10  288.18    4.20   0
 -16   2  10  247.57    3.49   0
 -16  -2  10  218.42    3.38   0
  16  -2 -10  224.24    3.40   0
  14   2 -10  286.04    4.05   0
 -14   2  10  249.02    3.39   0
  14  -2 -10  248.12    4.17   0
  12   2 -10    8.13    3.26   0
 -12   2  10    4.57    2.39   0
  12  -2 -10    8.25    2.47   0
  10   2 -10   83.13    2.84   0
  10   2 -10   69.44    3.72   0
 -10   2  10   76.28    2.75   0
  10  -2 -10   72.33    2.79   0
   8   2 -10   24.70    3.24   0
   8   2 -10   19.13    3.85   0
  -8   2  10   23.99    3.07   0
   8  -2 -10   19.44    2.37   0
  -6   2  10   -0.09    1.25   0
   6   2 -10  422.99    4.03   0
   6  -2 -10  350.90    4.61   0
   4   2 -10  248.00    3.63   0
  -4   2  10  268.35    4.93   0
   4  -2 -10  209.43    4.17   0
   2   2 -10    9.12    2.72   0
  -2   2  10    8.29    3.05   0
   2  -2 -10    8.35    3.28   0
   0  -2 -10    6.27    2.88   0
   0   2 -10    8.80    2.71   0
  -2   2 -10   27.17    2.94   0
   2  -2  10   23.99    3.81   0
  -2  -2 -10   26.35    3.69   0
   4  -2  10  207.57    4.37   0
  -4   2 -10  215.50    3.97   0
   4  -2  10  209.45    5.05   0
  -4  -2 -10  223.04    4.27   0
   6  -2  10    7.72    2.78   0
  -6   2 -10    9.95    3.90   0
   6  -2  10    8.00    3.43   0
  -6  -2 -10    6.25    2.67   0
  -8  -2 -10  136.61    3.18   0
   8   2  10  121.78    3.18   0
   8  -2  10  128.51    3.50   0
  -8   2 -10   82.66    3.32   0
   8  -2  10   -2.01    1.60   0
  10   2  10   10.64    2.51   0
  10  -2  10   29.95    3.00   0
 -10   2 -10   30.02    4.14   0
 -10  -2 -10   35.72    3.42   0
  10  -2  10   30.83    3.40   0
  12   2  10   41.42    2.65   0
 -12  -2 -10   31.95    4.19   0
  12   2  10   21.74    4.38   0
 -12  -2 -10   39.85    2.54   0
  12  -2  10   39.90    3.85   0
 -12   2 -10   43.02    2.86   0
  12  -2  10   48.40    3.40   0
  14   2  10   82.89    2.85   0
 -14   2 -10  105.46    2.98   0
 -14  -2 -10   86.47    4.28   0
  14  -2  10   94.98    3.94   0
  14   2  10   72.13    5.11   0
  14  -2  10   89.99    3.38   0
  16   2  10   22.50    3.24   0
  16  -2  10   26.32    2.85   0
  16   2  10   23.20    4.05   0
  16  -2  10   30.62    3.20   0
 -16   2 -10   34.45    2.70   0
 -16  -2 -10   21.07    3.11   0
 -18   2 -10   24.80    3.28   0
  18  -2  10    6.78    2.51   0
  18  -2  10   17.93    2.78   0
  18   2  10    9.44    3.83   0
 -18  -2 -10   21.14    3.76   0
  18   2  10   25.32    2.69   0
 -20   2 -10    6.74    3.30   0
  20  -2  10   14.28    2.73   0
  20   2  10   12.49    3.88   0
 -20  -2 -10   15.57    3.83   0
  20  -2  10   18.08    3.19   0
  20   2  10   16.95    3.26   0
 -22   2 -10   -0.59    2.71   0
  22  -2  10    2.82    2.93   0
  22   2  10    1.72    3.77   0
  22  -2  10    8.80    3.36   0
 -22  -2 -10    0.09    3.14   0
  22   2  10    0.35    2.86   0
  27   3 -10  126.88    4.33   0
  27  -3 -10   82.80    3.09   0
 -27   3  10  128.48    3.21   0
  27   3 -10   92.71    3.77   0
  25   3 -10    2.87    2.58   0
  25  -3 -10    1.14    2.51   0
 -25   3  10   -0.90    3.15   0
  25   3 -10    5.06    3.39   0
  23   3 -10   62.10    3.40   0
 -23   3  10   68.79    2.68   0
  23  -3 -10   58.45    3.21   0
  23   3 -10   64.54    3.53   0
  21   3 -10    4.16    2.91   0
 -21   3  10    4.68    2.34   0
  21  -3 -10    6.15    2.33   0
  21   3 -10    0.53    3.03   0
  19   3 -10   68.46    3.29   0
 -19   3  10   69.01    2.55   0
  19  -3 -10   51.86    2.61   0
  19   3 -10   59.03    3.30   0
  17   3 -10   22.87    3.10   0
 -17   3  10   14.94    2.28   0
  17  -3 -10   13.68    2.26   0
  17   3 -10   18.94    3.08   0
  15   3 -10  378.40    5.22   0
 -15   3  10  440.89    4.01   0
  15   3 -10  416.99    4.46   0
  15  -3 -10  376.90    4.48   0
 -13   3  10   -2.06    3.07   0
  13  -3 -10    0.39    2.47   0
  13   3 -10    2.04    3.23   0
  13   3 -10    3.28    2.42   0
  11   3 -10  269.04    5.85   0
  11   3 -10  304.02    4.88   0
 -11   3  10  341.01    4.79   0
  11  -3 -10  270.32    4.59   0
   9   3 -10  316.43    4.71   0
  -9   3  10  236.75    3.83   0
   9  -3 -10  265.91    4.71   0
   7   3 -10   26.84    2.76   0
   7  -3 -10   32.09    3.67   0
  -7   3  10   -3.10    1.93   0
   7   3 -10   32.25    3.55   0
   5   3 -10  535.50    4.68   0
   5  -3 -10  542.98    6.67   0
  -5   3  10  592.86    6.48   0
   3   3 -10   61.41    3.81   0
   3  -3 -10   54.51    4.12   0
  -3   3  10   30.19    3.43   0
   1  -3 -10  118.61    3.89   0
   1   3 -10  102.63    3.27   0
  -1   3  10  101.40    5.29   0
  -1   3 -10   -1.60    3.77   0
  -1  -3 -10    1.75    3.88   0
  -3   3 -10  348.64    4.22   0
   3  -3  10  366.08    9.57   0
  -3  -3 -10  429.36    5.23   0
   5  -3  10  180.49    3.36   0
  -5   3 -10  187.54    3.60   0
   5  -3  10  113.27    4.37   0
  -5  -3 -10  210.71    4.17   0
   7  -3  10  676.83    5.76   0
  -7   3 -10  766.96    5.86   0
   7  -3  10  674.14    7.19   0
  -7  -3 -10  787.43    5.24   0
   9  -3  10   94.94    3.61   0
   9  -3  10   89.54    4.01   0
  -9   3 -10   98.62    3.74   0
  -9  -3 -10  104.45    3.10   0
  11  -3  10   -2.56    2.57   0
 -11  -3 -10   -6.13    2.58   0
 -11   3 -10   -2.76    2.66   0
  11  -3  10    4.46    2.76   0
  13  -3  10   43.57    2.88   0
 -13  -3 -10   49.49    2.83   0
  13  -3  10   44.28    3.45   0
 -13   3 -10   34.12    2.94   0
  15   3  10   39.28    2.69   0
  15  -3  10   35.37    2.88   0
  15  -3  10   35.19    2.90   0
 -15  -3 -10   48.54    2.83   0
 -15   3 -10   48.82    2.93   0
  17   3  10  103.37    3.71   0
  17  -3  10   95.10    3.38   0
  17  -3  10   59.66    2.89   0
 -17   3 -10  118.65    3.93   0
  19   3  10    5.82    2.67   0
  19  -3  10    0.08    2.83   0
  19  -3  10   -3.20    2.78   0
 -19   3 -10   -2.95    3.69   0
  22   4 -10    7.02    2.71   0
  22  -4 -10    1.93    3.56   0
 -22   4  10    2.89    3.30   0
  22   4 -10    2.03    3.50   0
  20   4 -10    2.03    3.19   0
  20   4 -10    0.97    2.58   0
  20  -4 -10    1.32    2.55   0
 -20   4  10    6.15    2.54   0
  18   4 -10    0.12    2.48   0
  18   4 -10    3.86    2.56   0
  18  -4 -10    4.42    2.51   0
 -18   4  10   -0.50    2.57   0
  16   4 -10   19.06    3.41   0
 -16   4  10   26.05    3.30   0
  16  -4 -10   25.10    2.58   0
  16   4 -10   31.89    2.58   0
  14   4 -10   29.03    2.56   0
  14   4 -10   33.76    3.43   0
 -14   4  10   31.15    3.32   0
  14  -4 -10   29.59    2.76   0
  12   4 -10    2.51    3.17   0
  12   4 -10    0.30    2.36   0
 -12   4  10    2.84    2.46   0
  12  -4 -10    3.26    3.12   0
  10   4 -10    5.37    2.45   0
  10  -4 -10    4.45    3.12   0
 -10   4  10    9.78    3.23   0
  10   4 -10    5.95    2.42   0
   8   4 -10    6.91    2.47   0
   8  -4 -10    6.73    3.41   0
  -8   4  10   12.03    3.34   0
   8   4 -10   11.77    3.22   0
   6   4 -10   83.25    2.98   0
   6  -4 -10   89.86    4.21   0
  -6   4  10   43.30    2.83   0
   4  -4 -10    3.96    2.44   0
   4  -4 -10    4.77    3.37   0
   4   4 -10    3.92    3.32   0
  -4   4  10    6.16    3.54   0
   2  -4 -10   43.11    2.71   0
   2   4 -10   22.65    2.65   0
  -2   4  10   13.11    3.18   0
   0   4 -10   25.63    2.56   0
   0   4  10   18.38    3.96   0
   0   4  10   12.92    3.73   0
   0  -4 -10   23.58    2.51   0
  -2   4 -10    0.67    3.27   0
  -2  -4 -10    4.18    3.29   0
   4  -4  10    5.66    5.36   0
  -4   4 -10    2.58    2.60   0
   4  -4  10    4.64    5.37   0
  -4  -4 -10    0.85    3.29   0
  -6   4 -10   -1.55    3.36   0
  -6  -4 -10    6.22    3.29   0
   6  -4  10    1.26    3.70   0
   8  -4  10   12.11    3.85   0
   8  -4  10   12.76    2.72   0
  -8   4 -10    7.88    2.74   0
  -8  -4 -10   20.58    3.35   0
  10  -4  10    3.94    2.67   0
 -10   4 -10   10.71    2.80   0
  10  -4  10    5.03    3.40   0
 -10  -4 -10    7.62    2.73   0
  12  -4  10   21.18    3.57   0
  12  -4  10   18.54    3.45   0
 -12   4 -10   13.00    3.02   0
 -12  -4 -10   34.66    3.78   0
  14  -4  10    3.93    2.86   0
 -14  -4 -10   10.09    2.72   0
  14  -4  10   12.18    3.64   0
 -14   4 -10   14.54    2.84   0
  16  -4  10    0.02    3.62   0
  16  -4  10   -5.89    3.26   0
 -16   4 -10    2.30    2.98   0
  17   5 -10    2.07    3.51   0
  17  -5 -10    2.49    2.87   0
 -17   5  10    4.70    2.83   0
  17   5 -10    2.11    3.57   0
  15   5 -10    2.99    2.77   0
  15  -5 -10    0.60    2.79   0
 -15   5  10    2.77    3.42   0
  15   5 -10    5.39    3.58   0
  13   5 -10    1.55    3.45   0
  13   5 -10    1.25    2.82   0
  13  -5 -10   -1.99    2.87   0
 -13   5  10   -0.80    3.34   0
  11   5 -10   -2.47    2.75   0
  11  -5 -10    4.28    2.73   0
 -11   5  10    3.70    2.61   0
  11   5 -10    0.37    2.87   0
   9   5 -10    5.75    2.67   0
   9  -5 -10    6.94    3.44   0
   9   5 -10    4.25    2.80   0
  -9   5  10    4.89    3.34   0
   7  -5 -10    3.39    3.42   0
   7   5 -10    5.42    3.10   0
   7   5 -10    8.58    3.31   0
  -7   5  10    3.66    3.39   0
   5   5 -10   43.96    2.83   0
  -5   5  10   28.97    3.67   0
   5  -5 -10   56.91    2.67   0
   3  -5 -10   17.04    3.08   0
   3   5 -10   11.20    3.44   0
  -3   5  10   16.93    3.58   0
   1   5 -10   17.51    2.68   0
  -1   5  10   11.98    4.00   0
   1  -5 -10   10.41    2.44   0
   1   5  10    0.93    4.53   0
  -1   5 -10    5.30    2.61   0
   1   5  10   -0.82    4.50   0
  -1  -5 -10   -1.93    2.99   0
  -3   5 -10   54.14    3.76   0
  -3  -5 -10   43.68    2.82   0
  -5   5 -10    4.03    2.74   0
  -5  -5 -10    7.93    3.42   0
   7  -5  10   34.51    5.13   0
  -7   5 -10   41.97    3.13   0
   7  -5  10   36.52    5.24   0
  -7  -5 -10   33.39    2.82   0
  -9   5 -10   32.36    4.07   0
   9  -5  10   37.04    4.50   0
  -9  -5 -10   33.94    3.18   0
  31   1 -11  114.63    3.13   0
 -31  -1  11  119.22    3.04   0
 -31   1  11  143.56    3.85   0
  31  -1 -11  100.21    3.31   0
 -29  -1  11    0.97    2.36   0
 -29   1  11   -3.53    3.12   0
  29   1 -11    6.31    3.10   0
  29  -1 -11    4.52    3.28   0
  27  -1 -11   25.84    3.26   0
 -27  -1  11   31.46    2.48   0
 -27   1  11   39.33    2.61   0
  27   1 -11   29.85    2.64   0
  25  -1 -11    6.06    2.42   0
 -25   1  11    3.16    2.41   0
 -25  -1  11    3.42    2.95   0
  25   1 -11    3.59    2.49   0
  23  -1 -11   73.41    3.14   0
 -23   1  11   93.91    2.61   0
 -23  -1  11   82.55    2.59   0
  23   1 -11   83.81    3.30   0
  21  -1 -11  597.70    4.35   0
 -21   1  11  586.56    4.19   0
 -21  -1  11  595.44    4.37   0
  21   1 -11  685.23    4.49   0
 -19   1  11  144.14    3.02   0
  19  -1 -11  108.97    3.00   0
 -19  -1  11  115.00    2.93   0
  19   1 -11  143.36    2.99   0
 -17   1  11   78.39    3.36   0
  17  -1 -11   75.42    2.82   0
  17   1 -11   78.09    2.79   0
 -17  -1  11   67.25    2.72   0
 -15  -1  11   55.89    3.34   0
 -15   1  11   61.23    2.68   0
  15  -1 -11   63.78    3.71   0
  15   1 -11   69.21    2.79   0
  13   1 -11  522.69    4.78   0
 -13   1  11  358.01    3.90   0
  13  -1 -11  384.86    4.02   0
 -13  -1  11  407.32    3.87   0
  11  -1 -11    0.14    3.39   0
 -11   1  11    0.56    3.13   0
  11   1 -11    0.74    2.26   0
 -11  -1  11   -2.24    2.97   0
   9  -1 -11  435.87    4.43   0
  -9   1  11  449.09    4.46   0
   9   1 -11  501.64    4.25   0
  -7   1  11    0.30    2.84   0
   7   1 -11   -0.23    2.27   0
   7  -1 -11    1.29    2.17   0
  -5   1  11    5.41    2.92   0
   5   1 -11    1.09    2.27   0
   5  -1 -11   -0.15    3.08   0
   3   1 -11  104.11    4.03   0
   3  -1 -11  110.54    3.79   0
   1  -1 -11  146.83    3.43   0
   1   1 -11  149.63    3.69   0
   1  -1 -11  139.54    4.18   0
   1   1 -11  135.98    4.12   0
  -1   1 -11    7.53    2.98   0
  -1  -1 -11    8.48    3.54   0
  -1   1 -11    5.39    3.10   0
  -1  -1 -11    4.00    2.95   0
  -1  -1 -11    7.30    2.57   0
   3  -1  11   -0.71    1.40   0
  -3  -1 -11   -0.44    2.83   0
  -3   1 -11    4.10    2.92   0
  -3  -1 -11    0.39    3.10   0
  -3  -1 -11    3.68    2.51   0
   5  -1  11   33.69    3.05   0
  -5   1 -11   32.87    4.25   0
  -5  -1 -11   30.27    2.60   0
  -5  -1 -11   30.60    3.62   0
   5  -1  11   21.39    2.51   0
  -7  -1 -11   54.57    2.68   0
  -7  -1 -11   44.78    3.72   0
   7   1  11   49.39    2.75   0
   7  -1  11   50.14    2.99   0
  -7   1 -11   47.16    3.81   0
   7  -1  11   45.67    2.77   0
   9   1  11  404.44    4.33   0
   9   1  11  257.93    5.70   0
   9  -1  11  433.24    4.87   0
  -9  -1 -11  416.51    6.04   0
  -9  -1 -11  456.70    4.26   0
  -9   1 -11  463.91    5.19   0
   9  -1  11  459.69    5.30   0
  11   1  11    2.55    3.92   0
  11  -1  11    3.90    3.38   0
 -11  -1 -11    0.85    3.18   0
 -11  -1 -11   -3.37    2.61   0
 -11   1 -11    6.69    2.42   0
  11  -1  11   -2.12    2.41   0
  11   1  11    6.13    3.59   0
  13   1  11   13.75    3.66   0
  13  -1  11   15.52    2.62   0
 -13  -1 -11   17.79    3.04   0
  13  -1  11   12.44    3.08   0
 -13   1 -11   20.20    2.46   0
  13   1  11    6.98    2.40   0
  15  -1  11  148.60    3.96   0
  15  -1  11  136.48    3.57   0
  15   1  11  133.96    4.77   0
 -15  -1 -11  144.55    4.03   0
  15   1  11  137.87    3.52   0
 -15   1 -11  147.32    3.70   0
 -17   1 -11   87.86    3.62   0
  17  -1  11   82.03    3.96   0
  17   1  11   82.60    4.50   0
 -17  -1 -11   89.65    3.73   0
  17  -1  11   73.38    2.77   0
  17   1  11   86.91    3.60   0
 -19   1 -11   15.83    2.52   0
  19  -1  11    9.47    2.71   0
  19   1  11   11.10    3.77   0
 -19  -1 -11   13.08    2.53   0
  19  -1  11   13.73    2.62   0
  19   1  11    5.51    2.41   0
 -21   1 -11   83.18    3.54   0
  21  -1  11   58.17    3.38   0
  21   1  11   61.72    4.66   0
  21  -1  11   73.25    2.98   0
 -21  -1 -11   76.51    3.05   0
  21   1  11   63.63    3.50   0
  23  -1  11   12.53    3.23   0
 -23   1 -11   17.13    3.72   0
  23   1  11    5.54    4.25   0
  23  -1  11   10.44    2.75   0
  23   1  11   17.08    2.71   0
 -23  -1 -11   18.82    3.40   0
 -30   2  11   72.10    3.53   0
 -30  -2  11   64.24    3.50   0
  30   2 -11   61.19    4.02   0
  30   2 -11   78.31    3.94   0
  30  -2 -11   46.92    2.96   0
 -28   2  11    5.18    2.44   0
 -28  -2  11    4.72    2.34   0
  28   2 -11    7.00    3.10   0
  28   2 -11    1.81    2.48   0
  28  -2 -11    8.13    3.08   0
 -26  -2  11   17.64    3.05   0
  26   2 -11   14.47    3.15   0
  26   2 -11   14.13    3.31   0
  26  -2 -11   14.33    2.50   0
 -26   2  11   15.11    2.57   0
  24   2 -11   -0.00    2.94   0
 -24  -2  11    4.48    3.06   0
  24   2 -11    7.76    2.41   0
  24  -2 -11    3.84    3.24   0
 -24   2  11    6.33    2.24   0
  22   2 -11   43.43    2.55   0
  22  -2 -11   33.93    2.44   0
 -22  -2  11   39.82    2.46   0
 -22   2  11   42.77    3.05   0
  20   2 -11   -0.42    2.98   0
 -20  -2  11   -0.34    3.00   0
 -20   2  11   -1.22    2.31   0
  20  -2 -11    2.93    2.32   0
  18   2 -11   17.18    3.29   0
 -18  -2  11    8.33    2.24   0
 -18   2  11   16.25    3.30   0
  18  -2 -11   14.21    3.33   0
  16   2 -11   59.38    2.78   0
 -16   2  11   65.39    3.37   0
  16  -2 -11   53.77    3.50   0
  14  -2 -11  305.31    4.28   0
  14   2 -11  293.31    3.53   0
 -14   2  11  314.13    3.79   0
  12  -2 -11   46.51    2.67   0
  12   2 -11   50.36    2.68   0
 -12   2  11   62.65    3.28   0
  10  -2 -11   50.04    2.66   0
 -10   2  11   70.14    3.48   0
  10   2 -11   62.73    2.80   0
   8  -2 -11  346.50    4.78   0
   8   2 -11  407.65    4.54   0
  -8   2  11  259.40    3.87   0
   8   2 -11  303.36    7.40   0
   6   2 -11    9.39    2.58   0
  -6   2  11    6.15    2.66   0
   6  -2 -11    5.32    2.34   0
   4   2 -11   53.74    2.99   0
  -4   2  11   45.39    3.30   0
   4  -2 -11   46.80    3.51   0
   2  -2 -11  218.75    4.43   0
   2   2 -11  187.80    3.70   0
  -2   2  11  182.73    5.33   0
   2  -2 -11  187.51    5.82   0
   0  -2 -11  153.06    3.50   0
   0   2 -11  228.98    4.91   0
  -2   2 -11   40.92    3.25   0
  -2  -2 -11   50.23    3.54   0
  -4   2 -11   18.90    3.05   0
  -4  -2 -11   19.00    2.63   0
   4  -2  11   15.34    3.46   0
   6  -2  11    4.78    2.87   0
  -6   2 -11   10.39    3.03   0
  -6  -2 -11    6.57    3.74   0
   6  -2  11    6.04    3.32   0
   8  -2  11  326.17    4.33   0
  -8   2 -11  419.18    5.12   0
  -8  -2 -11  367.32    3.95   0
   8  -2  11   -3.45    2.45   0
  10   2  11   20.30    3.23   0
  10  -2  11   14.76    3.50   0
 -10  -2 -11   11.94    2.45   0
 -10   2 -11   17.83    2.67   0
  10  -2  11    1.81    2.42   0
  12   2  11   87.74    2.80   0
  12  -2  11  127.56    3.40   0
 -12  -2 -11   90.41    7.71   0
 -12  -2 -11  113.81    2.97   0
 -12   2 -11  142.13    3.94   0
  12  -2  11  119.72    3.67   0
  14   2  11    2.59    2.42   0
  14   2  11    2.43    3.90   0
  14  -2  11    6.57    2.58   0
 -14  -2 -11    3.27    3.37   0
  14  -2  11    1.57    3.17   0
 -14   2 -11   -0.60    3.24   0
  16   2  11    2.31    2.44   0
 -16  -2 -11    1.36    2.98   0
  16   2  11    0.88    3.96   0
  16  -2  11   -0.54    3.31   0
  16  -2  11   -1.64    2.40   0
 -16   2 -11   -5.80    3.39   0
  18   2  11    1.94    2.67   0
  18  -2  11   15.09    3.60   0
  18   2  11    3.32    4.33   0
  18  -2  11    5.59    3.22   0
 -18   2 -11    2.86    2.68   0
 -18  -2 -11    3.88    3.66   0
 -20  -2 -11    3.57    3.77   0
 -20   2 -11    4.57    3.32   0
  20  -2  11   -1.50    2.88   0
  20   2  11    1.79    4.45   0
  20  -2  11   -0.19    2.69   0
  20   2  11   -1.07    2.74   0
  22  -2  11   21.16    3.73   0
  22   2  11   23.88    3.48   0
  27   3 -11   22.17    2.76   0
  27  -3 -11   19.22    3.33   0
  27   3 -11    3.63    2.70   0
 -27   3  11   21.64    2.69   0
  25   3 -11   20.96    3.19   0
  25   3 -11   18.15    3.13   0
 -25   3  11   21.93    2.56   0
  25  -3 -11   19.30    2.52   0
  23  -3 -11   43.49    2.65   0
 -23   3  11   70.28    3.34   0
  23   3 -11   21.84    2.61   0
  23   3 -11   58.49    2.76   0
  21   3 -11   13.33    2.99   0
  21  -3 -11    5.20    2.91   0
 -21   3  11   15.81    2.92   0
  21   3 -11    9.55    3.13   0
  19   3 -11   17.48    3.24   0
 -19   3  11   11.44    2.42   0
  19  -3 -11   13.15    3.20   0
  19   3 -11    8.60    2.38   0
  17   3 -11    4.06    2.98   0
 -17   3  11    3.72    2.30   0
  17  -3 -11    4.05    2.95   0
  17   3 -11    3.45    2.99   0
  15  -3 -11   57.96    2.70   0
  15   3 -11   59.69    2.63   0
 -15   3  11   34.72    2.55   0
  15   3 -11   50.14    3.39   0
 -13   3  11  233.07    3.62   0
  13  -3 -11  407.38    4.23   0
  13   3 -11  300.77    5.18   0
  13   3 -11  383.77    4.07   0
  11   3 -11   14.48    4.04   0
  11   3 -11   23.93    2.68   0
  11  -3 -11   22.17    2.72   0
 -11   3  11   24.41    2.69   0
   9   3 -11  157.24    3.27   0
   9   3 -11  191.38    4.45   0
   9  -3 -11  172.06    3.61   0
  -9   3  11  219.21    4.50   0
   7   3 -11    9.67    3.46   0
   7   3 -11    3.86    2.70   0
   7  -3 -11    3.24    3.43   0
  -7   3  11    2.12    2.07   0
   5   3 -11   -0.44    3.84   0
   5  -3 -11   -0.42    3.68   0
  -5   3  11    0.76    3.12   0
   3  -3 -11   -0.15    2.70   0
   3   3 -11   10.59    2.85   0
  -3   3  11    4.56    3.13   0
   3  -3 -11    7.16    3.62   0
   1  -3 -11   31.78    3.57   0
  -1   3  11   15.93    5.75   0
   1   3 -11   18.92    2.89   0
  -1   3 -11   -3.82    3.56   0
  -1  -3 -11  -12.12    3.85   0
  -3   3 -11    6.69    2.82   0
  -3  -3 -11   19.18    2.69   0
  -5   3 -11   33.35    2.85   0
   5  -3  11    2.55    3.37   0
  -5  -3 -11   -0.21    2.41   0
   7  -3  11   80.06    2.99   0
  -7   3 -11   89.94    3.17   0
   7  -3  11   83.71    4.18   0
  -7  -3 -11   98.35    3.08   0
   9  -3  11   -5.20    3.23   0
  -9   3 -11    3.56    2.66   0
   9  -3  11   -0.47    3.11   0
  -9  -3 -11    0.19    3.27   0
  11  -3  11   12.71    2.61   0
 -11   3 -11    4.73    2.76   0
 -11  -3 -11   10.87    2.73   0
  11  -3  11   10.86    3.52   0
  13  -3  11   65.40    3.04   0
 -13  -3 -11   76.15    3.06   0
 -13   3 -11   69.38    3.72   0
  13  -3  11   72.72    3.52   0
  15  -3  11    5.16    3.38   0
 -15  -3 -11    0.09    2.78   0
  15  -3  11    3.74    3.20   0
 -15   3 -11    6.29    2.60   0
  17   3  11   -0.74    2.57   0
  17  -3  11   -1.54    2.74   0
 -17   3 -11   -2.07    2.72   0
  17  -3  11    0.63    2.60   0
  19   3  11    0.86    3.41   0
  19  -3  11    1.70    2.92   0
  19  -3  11    6.03    3.54   0
 -19   3 -11   -0.69    2.95   0
  22   4 -11   72.60    3.75   0
  22  -4 -11   66.12    3.58   0
 -22   4  11   67.52    2.93   0
  22   4 -11   51.92    3.84   0
  20   4 -11    0.42    3.25   0
  20   4 -11   -0.75    2.68   0
  20  -4 -11   -0.48    2.56   0
 -20   4  11    5.57    3.16   0
  18   4 -11   10.78    3.25   0
  18   4 -11   22.24    2.59   0
  18  -4 -11   11.98    2.52   0
 -18   4  11   23.36    3.18   0
  16  -4 -11   14.06    2.54   0
 -16   4  11   13.05    2.49   0
  16   4 -11   14.72    2.49   0
  14   4 -11    1.52    3.03   0
  14  -4 -11   -1.51    2.44   0
 -14   4  11    3.28    3.11   0
  14   4 -11    0.46    2.47   0
  12   4 -11   85.98    2.86   0
  12   4 -11  130.05    3.19   0
  12  -4 -11  106.10    3.09   0
 -12   4  11  115.67    3.11   0
  10   4 -11   31.89    3.56   0
  10  -4 -11   28.80    3.30   0
 -10   4  11   31.67    3.32   0
  10   4 -11   27.76    2.66   0
   8   4 -11   56.08    2.82   0
   8  -4 -11   52.98    3.03   0
  -8   4  11   -0.48    1.72   0
   8   4 -11   57.54    2.87   0
   6   4 -11   10.55    2.57   0
   6   4 -11    7.98    2.65   0
   6  -4 -11    1.75    3.61   0
  -6   4  11    6.83    3.10   0
   4  -4 -11    1.32    2.45   0
   4  -4 -11   -1.93    3.55   0
   4   4 -11   -9.52    3.63   0
  -4   4  11    1.15    2.97   0
   2  -4 -11   23.14    2.58   0
   2   4 -11    9.88    2.61   0
  -2   4  11   16.37    3.72   0
   0   4 -11  128.16    3.25   0
   0  -4 -11  125.05    3.12   0
  -2   4 -11    8.32    3.67   0
  -2  -4 -11    5.43    2.49   0
  -4   4 -11    1.27    2.71   0
  -4  -4 -11    1.75    2.64   0
  -6   4 -11   30.24    2.87   0
   6  -4  11   19.65    4.05   0
  -6  -4 -11   30.91    2.83   0
  -8   4 -11   44.15    3.59   0
   8  -4  11   35.47    4.24   0
  -8  -4 -11   36.88    3.57   0
  10  -4  11  106.49    3.93   0
 -10   4 -11  119.03    4.15   0
  10  -4  11  114.74    4.58   0
 -10  -4 -11  133.91    3.45   0
  12  -4  11    8.71    3.41   0
 -12   4 -11   -0.39    2.88   0
 -12  -4 -11   11.45    3.48   0
  12  -4  11   12.99    3.49   0
  14  -4  11    7.67    3.02   0
 -14  -4 -11    6.46    2.91   0
  14  -4  11    6.68    3.51   0
 -14   4 -11    9.24    3.71   0
  15   5 -11   10.29    3.62   0
  15  -5 -11   17.54    3.78   0
 -15   5  11   18.20    2.92   0
  15   5 -11   23.92    3.13   0
  13   5 -11   12.30    2.95   0
  13   5 -11    6.51    2.89   0
  13  -5 -11    8.19    3.56   0
 -13   5  11   18.42    3.43   0
  11   5 -11    2.48    2.81   0
  11  -5 -11   -2.90    3.58   0
 -11   5  11    1.84    2.74   0
  11   5 -11   -2.04    3.48   0
   9   5 -11    3.14    2.65   0
   9  -5 -11    9.76    2.97   0
   9   5 -11    7.30    2.73   0
  -9   5  11    2.87    3.08   0
   7  -5 -11   27.73    2.63   0
   7  -5 -11   40.09    4.05   0
   7   5 -11   40.89    3.52   0
   7   5 -11   40.81    3.52   0
  -7   5  11   21.31    3.02   0
   5  -5 -11   12.46    2.46   0
   5   5 -11    2.97    2.75   0
  -5   5  11    7.36    3.36   0
   3  -5 -11    4.73    2.44   0
   3   5 -11    6.87    2.69   0
  -3   5  11    0.82    3.35   0
   1   5 -11   16.42    2.84   0
  -1   5  11   14.74    4.38   0
  -1   5  11   18.03    4.81   0
   1  -5 -11   28.45    3.32   0
  -1   5 -11    7.19    3.67   0
  -1  -5 -11   10.84    2.64   0
  -3   5 -11    3.73    2.56   0
  -3  -5 -11    3.73    3.22   0
  -5   5 -11   17.82    3.03   0
  -5  -5 -11   21.83    3.39   0
  -7   5 -11   13.29    3.54   0
  -7  -5 -11   21.06    2.84   0
  30   0 -12  485.38    4.95   0
 -30   0  12  639.80    4.57   0
  28   0 -12   19.35    3.27   0
 -28   0  12   24.66    2.59   0
  26   0 -12  300.68    4.05   0
 -26   0  12  328.95    4.00   0
  24   0 -12    6.18    3.36   0
 -24   0  12    4.32    2.32   0
  22   0 -12   -1.14    2.34   0
 -22   0  12    1.66    2.26   0
  20   0 -12  316.98    3.54   0
 -20   0  12  372.36    3.71   0
  18   0 -12  185.39    3.19   0
 -18   0  12  203.71    3.86   0
  16   0 -12  347.86    3.71   0
 -16   0  12  383.29    4.38   0
 -14   0  12  127.83    2.95   0
  14   0 -12  167.92    3.75   0
 -12   0  12  153.31    3.02   0
  12   0 -12  151.13    3.06   0
 -10   0  12   23.11    2.39   0
  10   0 -12   21.80    3.39   0
   8   0 -12  238.06    4.17   0
  -8   0  12  207.73    3.46   0
   6   0 -12    7.38    2.30   0
   4   0 -12  890.73    6.07   0
   2   0 -12  147.41    3.37   0
   2   0 -12  131.16    3.09   0
   0   0 -12  351.50    5.49   0
   0   0 -12  269.86    3.92   0
   0   0 -12  318.90    4.69   0
  -2   0 -12  215.31    5.04   0
  -2   0 -12  182.66    3.46   0
   4   0  12 1983.79    9.69   0
  -4   0 -12 1975.92    9.80   0
  -4   0 -12 1938.90    8.27   0
   6   0  12  275.75    3.95   0
  -6   0 -12  361.40    5.31   0
  -6   0 -12  352.06    4.02   0
   8   0  12   -0.17    2.83   0
  -8   0 -12    1.21    3.81   0
   8   0  12    3.65    3.31   0
  10   0  12   -2.48    2.87   0
 -10   0 -12    0.55    3.63   0
  10   0  12    2.44    2.35   0
  12   0  12    7.79    3.72   0
  12   0  12    7.76    2.26   0
 -12   0 -12    2.63    3.27   0
 -14   0 -12  479.67    5.04   0
  14   0  12  457.39    6.16   0
  14   0  12  433.55    4.21   0
 -16   0 -12   13.71    3.06   0
  16   0  12   13.09    3.61   0
  16   0  12    8.78    2.37   0
  18   0  12    8.46    3.19   0
 -18   0 -12   15.75    3.39   0
  18   0  12   10.91    2.52   0
  20   0  12    3.31    2.92   0
 -20   0 -12    1.96    2.43   0
  20   0  12   -0.47    2.55   0
  22   0  12   88.19    4.57   0
 -22   0 -12  116.73    3.35   0
  22   0  12   73.85    2.96   0
  31   1 -12   -2.01    3.22   0
 -31  -1  12    4.75    3.37   0
 -31   1  12    5.38    3.19   0
  31  -1 -12    4.02    3.27   0
  29  -1 -12   19.74    2.59   0
  29   1 -12   12.87    2.53   0
 -29  -1  12   22.48    3.01   0
 -29   1  12   17.77    3.46   0
  27  -1 -12   11.11    2.54   0
 -27   1  12   10.78    2.47   0
 -27  -1  12    9.60    2.92   0
  27   1 -12   17.05    3.21   0
  25  -1 -12   16.96    3.16   0
 -25   1  12   23.54    2.98   0
 -25  -1  12   18.75    2.46   0
  25   1 -12   18.09    2.50   0
  23  -1 -12   19.84    2.43   0
 -23   1  12   25.22    2.27   0
 -23  -1  12   19.74    2.35   0
  23   1 -12   19.27    2.50   0
  21  -1 -12   -0.37    2.30   0
 -21   1  12   -0.09    2.87   0
 -21  -1  12   -0.44    2.28   0
  21   1 -12   -0.19    2.44   0
  19  -1 -12   70.41    2.82   0
 -19   1  12   85.31    2.76   0
 -19  -1  12   64.81    2.53   0
  19   1 -12   82.71    3.32   0
  17  -1 -12  119.90    3.70   0
 -17   1  12  130.08    2.97   0
  17   1 -12  139.14    2.98   0
 -17  -1  12  114.83    2.92   0
  15   1 -12   19.24    2.48   0
  15  -1 -12   10.58    2.61   0
 -15   1  12   25.61    3.29   0
 -15  -1  12   17.48    2.46   0
  13   1 -12    6.18    2.23   0
  13  -1 -12    5.68    2.52   0
 -13  -1  12    6.75    2.92   0
 -13   1  12   10.24    3.09   0
  11  -1 -12   22.23    3.18   0
  11   1 -12   15.59    2.55   0
 -11   1  12   18.72    2.41   0
   9  -1 -12   33.60    2.51   0
   9   1 -12   30.56    2.39   0
  -9   1  12   30.80    2.52   0
   7   1 -12  594.18    4.70   0
  -7   1  12  580.13    5.57   0
   7  -1 -12  542.67    5.00   0
   5   1 -12   16.15    3.40   0
  -5   1  12   19.05    2.19   0
   5   1 -12   21.12    2.54   0
   5  -1 -12   21.05    3.22   0
   3  -1 -12  119.62    3.87   0
   3   1 -12  118.54    3.29   0
   3   1 -12  123.56    3.05   0
   3   1 -12  109.45    4.01   0
   1  -1 -12   22.24    2.75   0
   1   1 -12   20.71    3.18   0
   1   1 -12   23.38    3.77   0
   1  -1 -12   15.40    2.32   0
  -1   1 -12   77.95    3.71   0
  -1   1 -12   88.16    3.37   0
  -1  -1 -12   83.35    4.55   0
  -1  -1 -12   76.23    3.70   0
  -1  -1 -12   73.91    2.91   0
   3  -1  12   -0.82    1.87   0
  -3  -1 -12   52.29    3.58   0
  -3   1 -12   71.04    4.47   0
  -3  -1 -12   64.69    4.67   0
  -3  -1 -12   61.33    2.74   0
   5  -1  12   35.46    2.65   0
  -5   1 -12   51.11    4.13   0
  -5  -1 -12   29.70    3.56   0
  -5  -1 -12   43.78    2.75   0
  -7  -1 -12    2.30    3.39   0
   7   1  12    4.37    2.61   0
   7  -1  12    5.61    2.52   0
  -7   1 -12    2.44    2.60   0
  -7  -1 -12    5.42    2.55   0
   7  -1  12    2.85    3.32   0
   9   1  12   12.88    3.73   0
   9  -1  12   11.75    2.85   0
  -9  -1 -12   10.52    3.51   0
  -9   1 -12   16.17    2.63   0
  -9  -1 -12   19.93    2.62   0
   9  -1  12   15.75    3.42   0
  11   1  12   18.85    2.59   0
  11   1  12   45.93    3.67   0
  11  -1  12   44.28    2.81   0
 -11  -1 -12   46.59    3.33   0
 -11  -1 -12   45.34    2.65   0
 -11   1 -12   45.52    3.50   0
  11  -1  12   42.93    3.42   0
  13   1  12    4.22    3.68   0
  13  -1  12    0.38    3.38   0
  13   1  12    0.51    3.16   0
 -13  -1 -12   -1.09    3.29   0
 -13   1 -12    1.81    3.42   0
  13  -1  12   -0.95    2.40   0
  15   1  12  248.12    5.70   0
  15  -1  12  226.30    4.86   0
 -15  -1 -12  258.75    4.52   0
  15  -1  12  137.98    3.20   0
 -15   1 -12  261.32    3.74   0
  15   1  12  196.56    3.22   0
 -17   1 -12   11.43    2.49   0
  17   1  12    9.30    2.95   0
  17  -1  12   13.07    2.89   0
 -17  -1 -12   14.74    2.49   0
  17  -1  12   16.75    2.54   0
  17   1  12    7.51    2.39   0
 -19   1 -12    2.29    3.03   0
  19  -1  12    1.20    2.71   0
  19   1  12    0.75    3.69   0
 -19  -1 -12    0.66    3.06   0
  19   1  12   -1.12    2.37   0
  19  -1  12    1.08    2.53   0
 -21   1 -12   10.08    2.62   0
  21  -1  12    6.31    3.60   0
  21   1  12    6.30    4.35   0
 -21  -1 -12    9.07    2.73   0
  21  -1  12    9.40    2.71   0
  21   1  12    5.71    3.18   0
 -28   2  12   20.91    2.40   0
  28   2 -12   20.32    2.66   0
 -28  -2  12   14.45    2.45   0
  28   2 -12    4.17    2.56   0
  28  -2 -12    5.94    3.14   0
 -26   2  12   21.48    2.47   0
  26   2 -12   19.29    2.39   0
 -26  -2  12   10.66    2.32   0
  26   2 -12   19.85    2.99   0
  26  -2 -12   13.21    2.38   0
 -24   2  12   18.34    3.22   0
  24   2 -12    8.93    2.43   0
  24  -2 -12    8.40    2.41   0
 -24  -2  12    5.00    2.37   0
 -22   2  12   12.80    2.26   0
 -22  -2  12   14.51    2.26   0
  22   2 -12   15.22    2.35   0
  22  -2 -12   14.70    2.98   0
 -20  -2  12   33.96    2.38   0
 -20   2  12   24.53    2.41   0
  20   2 -12   36.43    2.45   0
  20  -2 -12   29.38    2.30   0
 -18   2  12    7.05    2.27   0
  18   2 -12   17.40    2.98   0
  18  -2 -12    7.09    2.29   0
 -16   2  12   18.74    2.36   0
  16  -2 -12   13.14    2.44   0
  16   2 -12   17.91    2.54   0
  14  -2 -12   65.87    2.76   0
 -14   2  12   73.86    2.78   0
  14   2 -12   79.79    2.87   0
  12  -2 -12   16.35    2.40   0
 -12   2  12   16.14    2.41   0
  12   2 -12   28.70    3.30   0
  10  -2 -12   65.71    2.80   0
 -10   2  12   81.34    3.45   0
  10   2 -12   83.11    3.67   0
   8  -2 -12   -2.12    2.29   0
   8   2 -12    6.89    3.20   0
  -8   2  12   -0.32    2.32   0
   8   2 -12    0.15    3.91   0
   6  -2 -12    3.09    3.14   0
   6   2 -12    2.56    3.34   0
  -6   2  12    3.90    2.35   0
   4   2 -12  301.09    3.83   0
  -4   2  12  265.93    5.08   0
   4  -2 -12  270.64    5.22   0
   2  -2 -12   18.95    2.81   0
   2   2 -12   12.90    3.88   0
   2  -2 -12   17.37    4.14   0
   0  -2 -12   21.15    2.81   0
   0   2 -12   25.98    2.96   0
  -2   2 -12    6.09    3.77   0
  -2  -2 -12    0.51    2.64   0
   4  -2  12  129.10    4.78   0
  -4   2 -12  138.20    3.65   0
  -4  -2 -12  137.19    3.20   0
   6  -2  12   83.89    4.05   0
  -6  -2 -12   93.72    3.12   0
  -6   2 -12   97.50    3.45   0
   6  -2  12   74.54    3.22   0
   8  -2  12   17.90    2.61   0
  -8   2 -12   17.37    2.81   0
  -8  -2 -12   17.34    3.27   0
   8  -2  12   -0.45    2.04   0
  10   2  12   24.97    2.53   0
  10  -2  12   19.18    2.73   0
 -10   2 -12   23.29    2.62   0
 -10  -2 -12   23.41    2.54   0
  10  -2  12   24.85    3.09   0
  12   2  12   12.47    3.49   0
  12  -2  12   12.64    2.68   0
 -12  -2 -12   12.36    2.50   0
 -12   2 -12   10.54    2.67   0
  12  -2  12   16.13    3.10   0
  14   2  12  157.87    4.09   0
  14  -2  12  139.46    3.49   0
 -14   2 -12  169.37    3.98   0
  14  -2  12  161.76    4.14   0
 -14  -2 -12  117.84    6.40   0
  16   2  12    2.22    2.51   0
  16   2  12    0.57    4.04   0
  16  -2  12   -2.22    3.55   0
 -16  -2 -12    3.44    3.61   0
  16  -2  12    2.77    2.52   0
 -16   2 -12    4.63    2.70   0
  18   2  12    9.87    2.70   0
 -18  -2 -12   14.47    3.75   0
  18   2  12   15.03    4.31   0
  18  -2  12   18.00    2.91   0
  18  -2  12   15.64    2.66   0
 -18   2 -12   17.12    2.74   0
  20   2  12   -2.91    2.86   0
 -20   2 -12    7.02    2.75   0
 -20  -2 -12    1.87    3.73   0
  20   2  12    2.30    4.48   0
  20  -2  12    9.96    3.71   0
  20  -2  12    6.76    2.85   0
  27   3 -12   20.40    2.98   0
  27  -3 -12   20.75    3.88   0
  27   3 -12   26.20    2.68   0
 -27   3  12   38.47    2.87   0
  25  -3 -12   83.10    3.56   0
  25   3 -12   91.71    3.72   0
  25   3 -12   64.75    2.89   0
 -25   3  12  123.16    3.03   0
  23   3 -12   -2.64    2.37   0
 -23   3  12   -0.47    2.37   0
  23   3 -12   -1.16    2.44   0
  23  -3 -12   -0.41    2.38   0
  21   3 -12   15.66    2.99   0
  21  -3 -12   11.56    3.06   0
  21   3 -12    4.61    2.34   0
 -21   3  12   11.48    3.11   0
  19   3 -12   35.61    3.13   0
  19  -3 -12   30.81    2.50   0
 -19   3  12   17.18    2.45   0
  19   3 -12   27.73    3.21   0
  17   3 -12  330.34    4.58   0
  17  -3 -12  315.65    4.32   0
 -17   3  12  416.06    4.57   0
  17   3 -12  198.93    3.82   0
  15   3 -12    8.97    3.30   0
  15  -3 -12    6.46    2.43   0
 -15   3  12   16.47    3.33   0
  15   3 -12    8.66    3.33   0
  13   3 -12    2.38    2.30   0
  13  -3 -12    0.76    2.38   0
 -13   3  12    0.35    2.33   0
  13   3 -12    2.70    3.01   0
  11   3 -12    4.21    2.51   0
  11  -3 -12    2.02    3.12   0
 -11   3  12   -1.55    2.43   0
   9   3 -12   87.10    3.01   0
   9   3 -12  266.20    4.27   0
   9  -3 -12  229.75    4.54   0
  -9   3  12  275.95    4.43   0
  -7   3  12  298.21    4.84   0
   7   3 -12  268.28    3.74   0
   7   3 -12  300.70    3.99   0
   7  -3 -12  267.11    4.99   0
   5   3 -12   44.89    2.85   0
  -5   3  12   33.99    3.38   0
   5  -3 -12   56.10    3.98   0
   3  -3 -12  143.93    3.24   0
   3   3 -12  140.26    3.35   0
   3  -3 -12  115.35    5.07   0
  -3   3  12  111.07    4.58   0
   1  -3 -12    4.09    2.54   0
   1   3 -12   -0.52    3.66   0
  -1   3 -12   42.99    3.74   0
  -1  -3 -12   33.91    3.68   0
  -3   3 -12   57.57    3.05   0
  -3  -3 -12   80.70    2.91   0
  -5   3 -12    5.66    2.75   0
  -5  -3 -12    7.28    3.60   0
   5  -3  12    4.35    3.33   0
   7  -3  12   10.78    2.49   0
  -7   3 -12   11.82    2.64   0
  -7  -3 -12    6.21    2.61   0
   7  -3  12    7.12    3.15   0
   9  -3  12    6.63    3.63   0
  -9   3 -12   12.59    2.70   0
   9  -3  12   10.53    3.54   0
  -9  -3 -12   10.78    2.64   0
  11  -3  12    4.44    2.53   0
 -11   3 -12   -3.00    3.46   0
 -11  -3 -12   -1.52    3.56   0
  11  -3  12    0.24    2.55   0
  13  -3  12   26.89    2.75   0
 -13  -3 -12   35.44    2.85   0
 -13   3 -12   36.60    2.84   0
  13  -3  12   -0.94    2.50   0
  15  -3  12   20.26    3.50   0
  15  -3  12   22.60    3.53   0
 -15   3 -12   16.65    3.54   0
  17   3  12   13.01    2.78   0
  17  -3  12    4.05    3.45   0
  17  -3  12    7.54    2.77   0
 -17   3 -12   11.79    2.77   0
  22   4 -12   -3.46    3.28   0
  22  -4 -12   -0.89    3.69   0
 -22   4  12   -0.32    3.37   0
  22   4 -12   -2.10    3.52   0
  20   4 -12    0.46    3.44   0
  20   4 -12   -0.23    2.64   0
  20  -4 -12   -1.67    2.59   0
 -20   4  12   -2.34    3.56   0
  18   4 -12   22.45    3.52   0
  18   4 -12   30.60    2.68   0
  18  -4 -12   24.97    2.63   0
 -18   4  12   14.66    2.57   0
  16  -4 -12    6.18    2.56   0
  16   4 -12   10.58    3.09   0
 -16   4  12   11.13    3.11   0
  14   4 -12    6.54    3.07   0
  14   4 -12    2.84    2.41   0
  14  -4 -12   -2.07    3.19   0
 -14   4  12    6.05    2.40   0
  12   4 -12    5.55    3.14   0
  12   4 -12    2.31    3.22   0
  12  -4 -12    5.48    2.54   0
 -12   4  12    7.72    3.19   0
  10   4 -12    6.86    2.50   0
  10  -4 -12    9.68    2.60   0
 -10   4  12    8.07    3.24   0
  10   4 -12   13.09    2.57   0
   8   4 -12    3.27    3.34   0
   8  -4 -12    4.92    3.34   0
   8   4 -12   -0.80    2.53   0
  -8   4  12    3.31    3.05   0
   6   4 -12   15.52    3.42   0
   6   4 -12   19.76    3.81   0
   6  -4 -12   14.13    2.79   0
  -6   4  12   16.32    3.22   0
  -4   4  12    4.37    3.00   0
   4  -4 -12    5.25    2.53   0
   4  -4 -12    3.81    3.60   0
   4   4 -12    0.51    3.35   0
   2  -4 -12    6.65    2.56   0
   2   4 -12    6.49    2.72   0
  -2   4  12    2.52    4.00   0
   0   4 -12    5.98    2.76   0
   0  -4 -12    7.04    2.54   0
  -2   4 -12   -5.25    3.46   0
  -2  -4 -12    3.90    2.67   0
  -4   4 -12    0.58    2.72   0
  -4  -4 -12    2.10    2.66   0
  -6   4 -12    1.75    2.85   0
  -6  -4 -12    4.33    3.27   0
  -8   4 -12   64.04    3.14   0
  -8  -4 -12   60.86    3.06   0
   8  -4  12   45.95    4.44   0
  10  -4  12   58.70    3.30   0
 -10   4 -12   88.87    3.85   0
 -10  -4 -12   84.23    4.04   0
  10  -4  12   68.43    4.61   0
  12  -4  12    0.53    2.90   0
 -12   4 -12  -11.90    4.10   0
 -12  -4 -12    3.73    3.02   0
  12  -4  12    1.75    3.45   0
  14  -4  12   20.53    4.03   0
 -14  -4 -12   21.41    3.12   0
 -14   4 -12    8.68    4.17   0
  14  -4  12   11.55    3.61   0
  15   5 -12   34.26    3.99   0
  15  -5 -12   35.19    3.83   0
 -15   5  12   36.41    4.09   0
  15   5 -12   33.45    3.77   0
  13   5 -12    6.36    2.99   0
  13   5 -12   11.12    2.96   0
  13  -5 -12    4.61    3.94   0
 -13   5  12   15.06    3.51   0
  11   5 -12   -1.61    2.97   0
  11  -5 -12    3.23    3.47   0
 -11   5  12    2.69    3.36   0
  11   5 -12   16.85    3.86   0
   9   5 -12   63.19    3.08   0
   9  -5 -12   51.77    3.99   0
   9   5 -12   54.05    3.02   0
  -9   5  12   64.59    3.90   0
   7  -5 -12   58.29    2.85   0
   7  -5 -12   73.56    4.12   0
   7   5 -12   60.26    3.66   0
  -7   5  12   49.47    3.73   0
   7   5 -12   74.94    3.11   0
   5  -5 -12    6.28    2.57   0
   5   5 -12    1.74    2.79   0
   5   5 -12   -0.20    2.76   0
  -5   5  12    1.69    3.44   0
   3  -5 -12    2.16    2.53   0
  -3   5  12   -0.13    3.86   0
   3   5 -12    2.34    2.67   0
   1   5 -12    6.28    2.63   0
   1  -5 -12    4.62    3.21   0
  -1   5 -12   55.93    3.58   0
  -1  -5 -12   62.09    3.45   0
  -3   5 -12   -0.77    2.95   0
  -3  -5 -12    2.94    2.72   0
  -5   5 -12   27.05    3.05   0
  -5  -5 -12   86.05    3.16   0
  31   1 -13    8.46    2.69   0
 -31   1  13    1.77    2.75   0
 -31  -1  13    4.23    2.62   0
  29  -1 -13   20.03    2.68   0
  29   1 -13   18.63    2.66   0
 -29   1  13   31.15    3.30   0
 -29  -1  13   26.99    2.60   0
  27  -1 -13   18.60    3.14   0
 -27   1  13   18.01    2.45   0
  27   1 -13   19.82    2.46   0
 -27  -1  13   22.59    2.47   0
  25  -1 -13   46.06    2.67   0
 -25   1  13   52.24    3.14   0
  25   1 -13   56.12    3.27   0
 -25  -1  13   45.27    2.63   0
  23  -1 -13    4.83    2.38   0
 -23   1  13    3.97    3.00   0
  23   1 -13    4.51    2.33   0
 -23  -1  13    1.88    2.24   0
  21  -1 -13   67.46    3.21   0
 -21   1  13   80.23    2.55   0
  21   1 -13   65.52    2.59   0
 -21  -1  13   73.22    2.54   0
  19  -1 -13    4.66    2.42   0
 -19   1  13    6.44    2.35   0
  19   1 -13   10.10    3.01   0
 -19  -1  13    8.11    2.18   0
 -17  -1  13   26.99    2.43   0
  17  -1 -13   24.79    2.59   0
 -17   1  13   31.44    2.52   0
  17   1 -13   27.07    2.48   0
  15   1 -13   51.49    2.55   0
  15  -1 -13   42.85    2.71   0
 -15   1  13   45.15    2.59   0
 -15  -1  13   37.31    2.43   0
  13   1 -13  183.86    3.16   0
  13  -1 -13  174.49    3.13   0
 -13  -1  13  169.42    3.22   0
 -13   1  13  198.26    3.81   0
  11  -1 -13  292.87    3.78   0
  11   1 -13  366.64    4.44   0
 -11   1  13  351.79    4.51   0
  -9   1  13   87.23    3.54   0
   9  -1 -13   82.90    3.57   0
   9   1 -13   96.91    3.68   0
  -7   1  13  189.46    3.94   0
   7   1 -13  197.86    3.28   0
   7  -1 -13  195.25    4.10   0
   5   1 -13    8.46    2.34   0
   5   1 -13   17.50    2.42   0
   5  -1 -13   24.64    3.02   0
   3  -1 -13  494.04    5.30   0
   3  -1 -13  562.61    5.01   0
   3   1 -13  587.27    5.68   0
   3   1 -13  585.37    4.76   0
   3   1 -13  555.49    6.51   0
   1  -1 -13   86.71    3.04   0
   1  -1 -13   85.43    4.29   0
   1   1 -13   97.23    4.29   0
   1  -1 -13   80.30    3.50   0
   1   1 -13   85.15    3.66   0
  -1   1 -13  107.38    3.46   0
  -1  -1 -13  106.44    4.71   0
  -1   1 -13  134.25    3.83   0
  -1  -1 -13  121.89    4.05   0
  -1  -1 -13  140.19    3.85   0
  -3   1 -13    8.27    2.90   0
  -3  -1 -13    9.46    3.60   0
  -3  -1 -13    7.77    2.98   0
  -3  -1 -13    3.89    2.66   0
   5  -1  13   28.99    3.67   0
  -5  -1 -13   22.23    3.33   0
  -5   1 -13   19.09    2.91   0
  -5  -1 -13   22.47    3.59   0
  -5  -1 -13   28.84    3.55   0
   7   1  13  176.55    3.47   0
   7  -1  13  165.96    3.62   0
  -7   1 -13  188.77    3.73   0
  -7  -1 -13  180.91    4.17   0
  -7  -1 -13  165.80    4.58   0
   7  -1  13  178.68    3.77   0
   9   1  13   88.34    3.56   0
   9  -1  13   81.13    3.82   0
  -9  -1 -13   79.38    3.67   0
  -9   1 -13   95.85    3.07   0
  -9  -1 -13   97.48    2.88   0
   9  -1  13   89.64    3.11   0
  11   1  13  174.50    3.17   0
  11  -1  13  185.59    3.80   0
 -11  -1 -13  189.55    4.37   0
 -11  -1 -13  206.81    3.24   0
 -11   1 -13  200.79    4.12   0
  11  -1  13  193.25    4.09   0
  13   1  13  107.53    2.78   0
  13   1  13  139.36    4.70   0
  13  -1  13  152.64    4.44   0
 -13  -1 -13  170.58    4.28   0
 -13   1 -13  175.48    4.10   0
  13  -1  13  162.13    4.02   0
  15   1  13   11.17    3.59   0
  15  -1  13   14.89    3.62   0
 -15  -1 -13   17.46    3.58   0
 -15   1 -13    8.07    2.41   0
  15  -1  13   11.27    2.60   0
  15   1  13    8.42    2.43   0
 -17   1 -13   22.79    2.50   0
  17   1  13   23.04    4.19   0
  17  -1  13   27.61    2.96   0
 -17  -1 -13   31.54    3.21   0
  17  -1  13   28.41    2.66   0
  17   1  13   21.84    2.44   0
 -19   1 -13   58.67    3.54   0
  19   1  13   45.32    4.47   0
  19  -1  13   38.98    3.37   0
 -19  -1 -13   49.75    3.54   0
  19  -1  13   43.48    2.78   0
  19   1  13   44.30    2.78   0
 -21   1 -13    1.78    2.72   0
  21   1  13   -1.00    4.01   0
  21  -1  13   -4.05    3.76   0
 -21  -1 -13    3.14    3.43   0
  21  -1  13   -2.97    2.89   0
  21   1  13   -1.26    3.19   0
 -28   2  13   13.72    2.52   0
  28   2 -13   13.09    2.56   0
  28   2 -13    6.01    3.14   0
  28  -2 -13   10.17    2.52   0
 -28  -2  13   11.63    3.24   0
 -26   2  13   12.61    2.98   0
  26   2 -13    3.29    2.50   0
  26  -2 -13    3.25    3.30   0
 -26  -2  13    4.99    2.39   0
 -24   2  13   97.90    2.78   0
 -24  -2  13   83.62    3.32   0
  24   2 -13   89.70    2.89   0
  24  -2 -13   77.82    2.69   0
 -22  -2  13   17.27    2.31   0
 -22   2  13   18.47    2.89   0
  22   2 -13   16.07    3.13   0
  22  -2 -13   12.22    2.89   0
 -20  -2  13   -3.68    2.22   0
 -20   2  13    5.62    2.80   0
  20  -2 -13    3.25    2.23   0
  20   2 -13    3.74    2.31   0
  18  -2 -13  281.72    3.94   0
 -18   2  13  300.70    3.33   0
  18   2 -13  326.74    4.19   0
  16  -2 -13   37.13    3.02   0
 -16   2  13   29.68    2.37   0
  16   2 -13   42.95    3.18   0
  14  -2 -13   62.54    3.36   0
 -14   2  13   65.28    2.59   0
  14   2 -13   80.16    3.38   0
  12  -2 -13  524.51    5.12   0
 -12   2  13  600.01    5.33   0
  12   2 -13  596.91    4.62   0
  10  -2 -13   46.76    2.82   0
  10   2 -13   54.28    3.69   0
 -10   2  13   45.72    2.71   0
   8   2 -13   54.90    5.65   0
   8  -2 -13   96.49    3.21   0
  -8   2  13  104.38    3.07   0
   8   2 -13   71.53    5.72   0
   8   2 -13  110.85    2.90   0
   6   2 -13   83.55    2.85   0
   6  -2 -13   66.45    3.07   0
   6   2 -13   72.97    3.62   0
  -6   2  13   56.41    2.90   0
   4  -2 -13   97.63    4.23   0
  -4   2  13  112.07    4.21   0
   4   2 -13  103.60    3.15   0
   2  -2 -13   43.90    2.88   0
   2   2 -13   48.38    3.84   0
   2  -2 -13   42.13    4.39   0
   0   2 -13   41.15    3.78   0
   0  -2 -13   28.43    3.85   0
  -2   2 -13   23.21    3.07   0
  -2  -2 -13   27.27    2.73   0
   4  -2  13    2.48    3.43   0
  -4   2 -13    1.16    3.01   0
  -4  -2 -13    4.39    2.65   0
  -6   2 -13  174.11    4.14   0
  -6  -2 -13  152.46    3.97   0
   6  -2  13  153.92    4.58   0
   8  -2  13   -2.82    3.17   0
  -8   2 -13    2.73    2.55   0
  -8  -2 -13   -1.16    2.41   0
   8  -2  13    4.69    2.34   0
  10  -2  13   66.95    2.90   0
 -10   2 -13   72.86    2.93   0
 -10  -2 -13   87.88    2.75   0
  10  -2  13   88.43    3.56   0
  12   2  13   34.40    2.65   0
  12  -2  13   32.70    3.38   0
 -12  -2 -13   37.98    2.68   0
 -12   2 -13   39.40    2.77   0
  12  -2  13   22.84    2.63   0
  14   2  13    6.86    2.57   0
  14  -2  13    3.23    3.38   0
 -14   2 -13    5.70    2.68   0
  14  -2  13   16.02    3.50   0
  16   2  13   37.39    2.73   0
  16  -2  13   48.39    3.16   0
 -16  -2 -13   39.61    4.84   0
  16  -2  13   53.41    3.60   0
 -16   2 -13   55.38    3.09   0
  18   2  13   64.95    3.53   0
  18  -2  13   71.18    3.37   0
 -18  -2 -13   51.97    5.02   0
  18  -2  13   82.30    3.77   0
 -18   2 -13   74.66    3.71   0
  25  -3 -13   30.08    3.31   0
  25   3 -13   28.69    3.29   0
  25   3 -13   30.61    3.17   0
 -25   3  13   33.79    3.32   0
  23  -3 -13   13.56    2.44   0
  23   3 -13   12.02    3.05   0
  23   3 -13   14.42    2.64   0
 -23   3  13   19.34    3.06   0
  21   3 -13   11.86    3.36   0
  21  -3 -13    7.05    3.16   0
  21   3 -13    9.80    3.03   0
 -21   3  13   13.74    2.58   0
  19   3 -13   -2.51    2.31   0
 -19   3  13    1.64    2.33   0
  19  -3 -13   -0.51    2.32   0
  19   3 -13   -1.20    2.37   0
  17   3 -13   10.49    2.44   0
  17   3 -13   10.94    3.11   0
  17  -3 -13   15.31    2.52   0
 -17   3  13   17.34    2.45   0
  15   3 -13   10.86    2.41   0
  15  -3 -13   14.56    3.28   0
  15   3 -13   15.31    3.58   0
 -15   3  13   12.47    3.07   0
  13   3 -13  226.60    3.58   0
  13  -3 -13  209.07    3.97   0
 -13   3  13  259.65    4.06   0
  13   3 -13  196.80    5.58   0
 -11   3  13    5.57    2.25   0
  11   3 -13    3.34    2.48   0
  11  -3 -13    3.00    3.22   0
   9   3 -13   -1.28    2.34   0
   9   3 -13    3.76    3.19   0
  -9   3  13   -2.44    1.61   0
   9  -3 -13    0.09    3.35   0
   7   3 -13    1.95    2.63   0
  -7   3  13    4.13    2.29   0
   7  -3 -13    4.93    3.19   0
   7   3 -13    4.23    2.66   0
   5   3 -13    3.62    2.72   0
   5  -3 -13    5.09    3.31   0
  -5   3  13    5.12    2.96   0
   3  -3 -13   32.68    3.55   0
   3   3 -13    9.83    2.69   0
   3  -3 -13   28.95    4.69   0
  -3   3  13   19.53    3.44   0
   1  -3 -13    0.58    2.65   0
   1   3 -13    8.61    2.70   0
  -1   3 -13    9.71    2.71   0
  -1  -3 -13   10.02    3.23   0
  -3   3 -13    0.83    2.68   0
  -3  -3 -13    0.62    2.57   0
   5  -3  13    6.36    3.63   0
  -5   3 -13    5.12    2.70   0
  -5  -3 -13    3.87    2.64   0
  -7   3 -13   23.80    2.87   0
  -7  -3 -13   22.97    2.72   0
   7  -3  13   24.95    3.67   0
   9  -3  13   -2.77    3.44   0
  -9   3 -13    0.83    2.77   0
  -9  -3 -13    1.16    2.62   0
   9  -3  13    2.05    3.33   0
  11  -3  13   -2.43    2.55   0
 -11   3 -13    1.74    3.43   0
 -11  -3 -13   -0.54    2.64   0
  11  -3  13    0.64    3.52   0
  13  -3  13    2.72    3.27   0
 -13  -3 -13   -2.91    2.70   0
 -13   3 -13   -1.04    2.78   0
  13  -3  13    5.33    3.21   0
  15  -3  13   -1.99    2.71   0
 -15   3 -13   -5.88    3.75   0
  15  -3  13    2.66    3.42   0
  17  -3  13    4.31    3.70   0
  17  -3  13    1.96    3.49   0
 -17   3 -13    1.80    3.05   0
  22   4 -13    8.44    2.88   0
  22  -4 -13    6.52    3.43   0
 -22   4  13    2.10    2.82   0
  22   4 -13    0.56    3.55   0
  20   4 -13   57.92    4.01   0
  20   4 -13   79.78    3.30   0
  20  -4 -13   81.25    3.10   0
 -20   4  13   81.75    3.71   0
  18   4 -13   -1.31    3.87   0
  18   4 -13    2.90    3.17   0
  18  -4 -13    1.77    2.60   0
 -18   4  13    0.76    2.64   0
  16  -4 -13   23.20    3.66   0
  16   4 -13   25.23    2.67   0
 -16   4  13   20.49    2.71   0
  14   4 -13    2.32    2.48   0
  14   4 -13    3.39    2.47   0
  14  -4 -13    6.03    3.45   0
 -14   4  13    1.51    2.36   0
  12   4 -13  118.14    3.15   0
  12   4 -13  146.92    3.80   0
  12  -4 -13  124.65    4.18   0
 -12   4  13  116.04    3.18   0
  10   4 -13   27.89    3.34   0
  10  -4 -13   26.33    3.38   0
 -10   4  13   -6.15    2.76   0
  10   4 -13   28.32    2.87   0
   8   4 -13   42.97    3.00   0
   8  -4 -13   46.11    3.78   0
   8   4 -13   60.28    3.62   0
  -8   4  13   43.45    3.62   0
  -6   4  13   12.02    3.20   0
   6   4 -13   15.00    2.77   0
   6   4 -13   13.22    2.68   0
   6  -4 -13   13.96    3.71   0
   4  -4 -13   75.03    3.85   0
   4  -4 -13   57.62    4.73   0
   4   4 -13   78.48    3.14   0
  -4   4  13   69.23    4.50   0
   2  -4 -13  113.22    3.15   0
   2   4 -13  117.93    3.33   0
   0   4 -13   94.94    3.25   0
   0  -4 -13  100.54    3.16   0
  -2   4 -13    8.39    3.93   0
  -2  -4 -13   25.93    3.39   0
  -4   4 -13    0.38    2.67   0
  -4  -4 -13   -3.15    3.34   0
  -6   4 -13  176.12    3.64   0
  -6  -4 -13  193.12    3.63   0
  -8   4 -13    6.27    2.90   0
  -8  -4 -13   -0.29    3.60   0
   8  -4  13    5.29    3.74   0
 -10  -4 -13  326.90    4.50   0
 -10   4 -13  342.05    4.95   0
  10  -4  13  285.73    6.95   0
  12  -4  13   18.85    2.95   0
 -12   4 -13   12.43    3.77   0
 -12  -4 -13   24.04    3.08   0
  12  -4  13   13.94    3.61   0
  13   5 -13   -1.02    2.96   0
  13   5 -13    4.38    3.58   0
  13  -5 -13    6.18    4.02   0
 -13   5  13    0.59    3.43   0
  11   5 -13   17.41    2.87   0
  11  -5 -13   19.37    3.22   0
  11   5 -13   17.94    3.87   0
 -11   5  13    0.42    2.87   0
   9   5 -13   14.40    3.41   0
   9  -5 -13    7.82    3.71   0
   9   5 -13   11.63    3.46   0
  -9   5  13    7.88    2.83   0
   7  -5 -13    4.78    2.69   0
   7  -5 -13    7.83    3.64   0
   7   5 -13   13.56    3.74   0
  -7   5  13    6.15    3.61   0
   7   5 -13   12.76    2.75   0
   5  -5 -13   18.45    2.77   0
  -5   5  13   15.54    3.99   0
   5   5 -13   19.18    3.30   0
   5   5 -13   13.58    2.92   0
   3   5 -13   68.93    3.05   0
  -3   5  13   45.11    7.51   0
  -3   5  13   41.22    7.20   0
   3  -5 -13   77.58    3.01   0
   1   5 -13    4.83    2.86   0
   1  -5 -13    9.29    2.56   0
  -1   5 -13    0.74    3.54   0
  -1  -5 -13   -2.26    2.70   0
  -3   5 -13    2.94    2.84   0
  -3  -5 -13    2.61    3.36   0
  30   0 -14  147.91    3.39   0
 -30   0  14  156.19    3.83   0
  28   0 -14  133.73    3.11   0
 -28   0  14  136.41    3.58   0
  26   0 -14    8.15    2.48   0
 -26   0  14   12.76    3.20   0
  24   0 -14   54.33    2.77   0
 -24   0  14   72.24    2.57   0
 -22   0  14    3.16    2.13   0
  22   0 -14    4.21    2.80   0
 -20   0  14  297.54    3.41   0
  20   0 -14  326.28    3.52   0
 -18   0  14  387.10    3.87   0
  18   0 -14  432.35    4.69   0
 -16   0  14  103.98    2.87   0
  16   0 -14  129.98    3.77   0
 -14   0  14  139.56    3.68   0
  14   0 -14  145.24    3.61   0
 -12   0  14   90.65    3.76   0
  12   0 -14   84.67    2.94   0
  10   0 -14  555.91    4.50   0
 -10   0  14  632.09    5.45   0
   8   0 -14    2.94    2.28   0
   6   0 -14  257.42    3.57   0
   4   0 -14  161.53    3.48   0
   4   0 -14  193.12    3.87   0
   2   0 -14   48.98    2.93   0
   2   0 -14   53.15    3.10   0
   2   0 -14   46.65    3.35   0
   0   0 -14   82.64    4.39   0
   0   0 -14   78.18    3.52   0
   0   0 -14   79.70    3.45   0
  -2   0 -14   42.47    4.02   0
  -2   0 -14   29.60    2.54   0
  -4   0 -14    7.39    3.88   0
  -4   0 -14    1.28    2.31   0
   6   0  14    0.55    2.65   0
  -6   0 -14    1.33    3.54   0
  -6   0 -14    5.50    3.17   0
   8   0  14    0.30    2.33   0
  -8   0 -14   -1.57    2.67   0
  10   0  14   42.64    2.68   0
 -10   0 -14   64.46    3.48   0
  12   0  14  174.23    4.43   0
 -12   0 -14  190.38    4.14   0
  12   0  14  168.43    3.88   0
 -14   0 -14   10.69    3.13   0
  14   0  14   11.43    3.47   0
  14   0  14    5.89    3.11   0
 -16   0 -14   20.31    2.66   0
  16   0  14   16.94    3.76   0
  16   0  14   19.66    2.52   0
  18   0  14  287.51    5.70   0
 -18   0 -14  330.27    4.27   0
  18   0  14  296.27    4.55   0
  20   0  14    1.37    3.85   0
 -20   0 -14    2.53    3.31   0
  20   0  14    1.52    2.64   0
  29  -1 -14   39.52    2.83   0
  29   1 -14   50.09    3.80   0
 -29   1  14   50.32    3.30   0
 -29  -1  14   48.46    3.62   0
  27  -1 -14   86.97    3.45   0
  27   1 -14   84.67    3.03   0
 -27   1  14  104.36    2.75   0
 -27  -1  14   87.87    2.91   0
  25  -1 -14   21.48    2.54   0
 -25   1  14   35.75    2.54   0
  25   1 -14   28.89    3.17   0
 -25  -1  14   26.57    3.06   0
  23  -1 -14    7.78    3.08   0
 -23   1  14   10.56    2.33   0
  23   1 -14    6.17    2.98   0
 -23  -1  14   10.91    2.31   0
 -21  -1  14   -0.27    2.21   0
  21  -1 -14   -2.36    2.29   0
 -21   1  14    0.56    2.21   0
  21   1 -14    3.02    2.91   0
  19  -1 -14   69.86    3.46   0
 -19  -1  14   67.17    2.55   0
 -19   1  14   56.46    2.43   0
  19   1 -14   79.71    3.42   0
  17  -1 -14   11.01    2.35   0
 -17   1  14   14.64    2.28   0
 -17  -1  14    3.63    3.35   0
  17   1 -14   13.31    2.37   0
  15   1 -14  179.88    3.14   0
  15  -1 -14  138.56    3.03   0
 -15   1  14  182.33    3.63   0
 -15  -1  14  149.05    3.83   0
  13   1 -14   31.87    2.50   0
  13  -1 -14   24.85    2.54   0
 -13   1  14   22.63    3.20   0
 -11   1  14   21.46    3.29   0
  11  -1 -14   20.08    3.15   0
  11   1 -14   19.26    2.51   0
   9  -1 -14   19.84    2.38   0
  -9   1  14   21.49    2.36   0
   9   1 -14   22.35    3.14   0
  -7   1  14  164.61    4.05   0
   7   1 -14  187.15    3.97   0
   7  -1 -14  150.81    3.22   0
   5   1 -14   67.28    3.86   0
   5   1 -14   69.31    3.54   0
   5  -1 -14   68.15    3.45   0
   3  -1 -14    0.66    2.60   0
   3  -1 -14   -1.48    3.09   0
   3   1 -14    0.96    2.60   0
   3   1 -14   -1.63    3.15   0
   3   1 -14    2.04    3.30   0
   1  -1 -14    2.25    3.83   0
   1   1 -14    4.26    2.71   0
   1  -1 -14    2.03    3.08   0
   1   1 -14    1.95    2.49   0
   1  -1 -14    1.13    2.54   0
  -1   1 -14  168.28    4.51   0
  -1  -1 -14  174.95    5.23   0
  -1   1 -14  163.00    4.21   0
  -1  -1 -14  142.81    4.18   0
  -1  -1 -14  162.37    3.39   0
  -3   1 -14  101.93    4.24   0
  -3  -1 -14   72.88    3.66   0
  -3  -1 -14   85.95    4.29   0
  -3  -1 -14   79.62    2.90   0
   5  -1  14    1.72    2.72   0
  -5   1 -14   -0.21    2.78   0
  -5  -1 -14    1.69    3.21   0
  -5  -1 -14    2.98    2.44   0
  -5  -1 -14    2.69    2.86   0
   7  -1  14  112.81    4.11   0
  -7   1 -14  117.05    3.21   0
  -7  -1 -14  120.66    2.99   0
  -7  -1 -14  104.99    4.03   0
   9   1  14   10.58    2.49   0
   9  -1  14   14.42    3.26   0
  -9  -1 -14   10.72    3.04   0
  -9   1 -14   15.45    2.60   0
  -9  -1 -14   13.77    3.11   0
   9  -1  14   14.66    3.28   0
  11   1  14   80.33    2.74   0
  11  -1  14   66.15    3.88   0
 -11  -1 -14   74.10    3.85   0
 -11   1 -14   82.97    3.67   0
  11  -1  14   43.68    2.58   0
  13   1  14   64.51    2.65   0
  13  -1  14   46.70    2.92   0
 -13  -1 -14   63.53    3.69   0
 -13   1 -14   70.06    2.99   0
  13  -1  14   58.27    3.40   0
  15   1  14    6.41    2.50   0
  15   1  14    9.94    3.44   0
  15  -1  14   11.70    2.90   0
 -15  -1 -14   15.54    3.15   0
  15  -1  14   14.08    2.57   0
 -15   1 -14   17.11    3.28   0
  17   1  14    8.41    2.39   0
 -17   1 -14   -2.38    3.27   0
  17   1  14   -0.99    3.51   0
  17  -1  14   -0.51    3.69   0
 -17  -1 -14    0.85    3.09   0
  17  -1  14    6.16    3.14   0
 -19   1 -14    4.70    3.51   0
  19   1  14    2.19    3.72   0
  19  -1  14    6.97    2.99   0
 -19  -1 -14    3.20    3.28   0
  19  -1  14    2.86    2.72   0
  19   1  14    5.43    2.50   0
 -28  -2  14   83.22    2.89   0
 -28   2  14  108.18    2.92   0
  28   2 -14  101.07    3.15   0
  28  -2 -14   84.59    3.00   0
 -26   2  14   12.14    2.49   0
  26   2 -14   18.12    2.54   0
 -26  -2  14   18.92    3.06   0
  26  -2 -14   17.48    3.08   0
 -24  -2  14   54.82    2.61   0
 -24   2  14   63.22    3.22   0
  24   2 -14   64.76    2.77   0
  24  -2 -14   43.05    2.58   0
 -22   2  14    4.17    2.93   0
  22   2 -14   10.51    2.57   0
 -22  -2  14   12.06    3.03   0
  22  -2 -14    9.96    2.32   0
  20  -2 -14  138.38    3.46   0
  20   2 -14  155.37    3.58   0
 -20   2  14  173.37    3.49   0
  18  -2 -14  101.06    2.65   0
  18   2 -14  104.34    2.91   0
 -18   2  14  108.79    2.65   0
  16  -2 -14  260.53    3.45   0
 -16   2  14  334.49    4.24   0
  16   2 -14  302.53    3.61   0
  14  -2 -14   -1.10    2.41   0
 -14   2  14    0.82    2.78   0
  14   2 -14    3.70    2.34   0
  12  -2 -14    5.06    2.63   0
 -12   2  14    6.90    2.44   0
  12   2 -14    3.77    2.47   0
  10  -2 -14  622.92    5.81   0
  10   2 -14  715.25    5.45   0
 -10   2  14  624.10    5.24   0
  -8   2  14    0.13    1.91   0
   8  -2 -14   34.67    3.59   0
   8   2 -14   42.93    2.66   0
   8   2 -14   29.29    5.14   0
   6  -2 -14  448.18    5.26   0
   6   2 -14  502.30    5.00   0
   6   2 -14  528.68    4.39   0
  -6   2  14  541.01    6.10   0
   4  -2 -14  117.76    4.16   0
   4   2 -14  133.54    3.31   0
   2  -2 -14   16.98    2.79   0
   2   2 -14   21.59    2.98   0
   2  -2 -14   19.37    4.22   0
   0   2 -14   67.57    4.08   0
   0  -2 -14   70.87    2.99   0
  -2   2 -14   39.26    4.35   0
  -2  -2 -14   41.59    2.87   0
  -4   2 -14   -1.84    3.64   0
  -4  -2 -14   -0.87    2.48   0
   6  -2  14   90.19    4.26   0
  -6   2 -14   93.73    3.76   0
  -6  -2 -14   92.39    3.49   0
  -8   2 -14   24.22    3.46   0
  -8  -2 -14   16.02    3.16   0
   8  -2  14   13.96    3.25   0
  10  -2  14    2.47    2.54   0
 -10   2 -14    1.65    2.69   0
 -10  -2 -14    8.16    3.18   0
  10  -2  14    5.46    3.11   0
  12  -2  14    2.79    2.61   0
 -12  -2 -14    5.48    2.42   0
 -12   2 -14    5.97    2.75   0
  12  -2  14    5.56    2.48   0
  14   2  14   31.12    2.75   0
  14  -2  14   33.19    2.94   0
 -14   2 -14   33.51    2.99   0
  14  -2  14   37.38    3.48   0
  16   2  14    5.52    3.54   0
  16  -2  14   13.06    3.63   0
  16  -2  14   15.09    3.44   0
 -16   2 -14   18.41    2.79   0
  18   2  14   14.59    3.41   0
  18  -2  14   13.48    3.64   0
  18  -2  14    4.84    2.86   0
 -18   2 -14    6.91    3.66   0
 -18  -2 -14    5.00    4.81   0
 -25   3  14   26.60    2.68   0
  25  -3 -14   28.07    3.28   0
  25   3 -14   30.06    3.35   0
  25   3 -14   29.83    3.40   0
 -23   3  14   -0.08    2.48   0
  23  -3 -14   -5.95    2.51   0
  23   3 -14    0.86    2.54   0
  23   3 -14    1.24    2.48   0
 -21   3  14    2.30    2.51   0
  21   3 -14    3.68    2.99   0
  21  -3 -14   -0.09    2.30   0
  21   3 -14    0.83    2.37   0
 -19   3  14   49.52    2.56   0
  19   3 -14   40.79    2.84   0
  19  -3 -14   34.34    2.50   0
  19   3 -14   41.47    3.25   0
 -17   3  14  110.91    3.55   0
  17   3 -14   95.71    3.82   0
  17  -3 -14   82.60    2.89   0
  17   3 -14   85.39    3.73   0
 -15   3  14   59.99    3.22   0
  15   3 -14   43.49    2.66   0
  15  -3 -14   52.95    3.51   0
  15   3 -14   45.93    3.83   0
  13   3 -14   54.56    5.00   0
  13   3 -14   81.36    2.86   0
 -13   3  14   65.03    2.77   0
  13  -3 -14   84.92    3.46   0
 -11   3  14   11.20    2.84   0
  11   3 -14    3.16    2.58   0
  11  -3 -14   12.13    3.04   0
   9   3 -14   28.53    2.63   0
   9   3 -14   21.29    3.27   0
  -9   3  14   23.72    2.76   0
   9  -3 -14   19.11    3.25   0
   7   3 -14  188.88    3.29   0
   7  -3 -14  186.30    4.33   0
  -7   3  14  221.82    4.44   0
   7   3 -14  215.80    4.08   0
   5   3 -14   44.64    3.66   0
  -5   3  14   42.40    3.42   0
   5  -3 -14   32.38    3.58   0
   3  -3 -14   16.60    2.71   0
   3   3 -14   14.08    2.79   0
   3  -3 -14   13.17    5.01   0
   1  -3 -14    3.23    3.28   0
   1   3 -14    0.41    2.63   0
  -1   3 -14    8.36    2.62   0
  -1  -3 -14    7.10    2.55   0
  -3   3 -14  118.45    3.24   0
  -3  -3 -14  142.76    3.24   0
  -5   3 -14   11.65    2.75   0
  -5  -3 -14   16.91    2.62   0
   7  -3  14   24.23    3.62   0
  -7   3 -14   29.97    2.72   0
  -7  -3 -14   20.64    2.71   0
  -9   3 -14    6.11    2.58   0
  -9  -3 -14    2.34    3.27   0
   9  -3  14    3.92    3.37   0
  11  -3  14  102.11    3.23   0
 -11   3 -14  107.60    4.06   0
 -11  -3 -14  122.24    3.46   0
  11  -3  14  123.58    4.46   0
  13  -3  14   -6.05    3.32   0
 -13  -3 -14   -7.30    3.37   0
 -13   3 -14   -2.15    2.83   0
  13  -3  14    1.97    3.77   0
  15  -3  14   46.71    3.16   0
 -15   3 -14   53.70    4.22   0
  15  -3  14    0.75    2.91   0
  20   4 -14    0.32    3.80   0
  20   4 -14   -1.54    3.29   0
  20  -4 -14   -0.36    3.17   0
 -20   4  14    1.19    3.20   0
  18   4 -14    7.17    2.56   0
  18  -4 -14    2.93    3.18   0
 -18   4  14   -0.71    3.26   0
  16  -4 -14    6.19    3.24   0
  16   4 -14    9.60    3.25   0
 -16   4  14    3.85    3.21   0
  14   4 -14    5.78    2.59   0
  14   4 -14    8.07    3.53   0
  14  -4 -14    3.67    2.60   0
 -14   4  14    8.52    3.16   0
  12   4 -14    2.16    3.19   0
  12   4 -14    5.45    3.30   0
  12  -4 -14    2.24    2.50   0
 -12   4  14    3.36    3.11   0
 -10   4  14    4.84    2.50   0
  10   4 -14    4.89    2.64   0
  10  -4 -14    2.84    3.55   0
  10   4 -14    1.28    2.69   0
  -8   4  14   -1.83    2.48   0
   8   4 -14   -6.67    3.43   0
   8  -4 -14   -0.35    2.80   0
   8   4 -14   -0.89    2.70   0
   6  -4 -14    4.82    2.52   0
   6   4 -14   -1.24    3.39   0
   6  -4 -14    2.32    3.40   0
   6   4 -14   12.37    3.44   0
  -6   4  14    7.36    3.11   0
   4  -4 -14    5.84    2.62   0
   4   4 -14   13.79    3.47   0
  -4   4  14    8.86    4.25   0
   2  -4 -14   11.29    3.24   0
   2   4 -14    7.67    3.49   0
   0   4 -14   21.91    3.91   0
   0  -4 -14   17.72    2.71   0
  -2   4 -14   -2.24    2.74   0
  -2  -4 -14    4.32    3.57   0
  -4   4 -14   -1.29    2.88   0
  -4  -4 -14    6.17    2.78   0
  -6   4 -14    1.98    2.83   0
  -6  -4 -14    6.54    3.55   0
  -8   4 -14   17.73    3.02   0
  -8  -4 -14   22.60    2.98   0
 -10   4 -14  -10.36    3.74   0
 -10  -4 -14    7.42    3.08   0
  10  -4  14    0.84    4.06   0
  11   5 -14    0.95    3.48   0
  11  -5 -14   -0.84    4.18   0
  11   5 -14    5.69    3.58   0
 -11   5  14    0.80    3.56   0
  -9   5  14    1.46    2.80   0
   9  -5 -14    7.79    3.76   0
   9   5 -14    9.13    3.57   0
   9   5 -14   -0.84    3.49   0
   7  -5 -14   74.02    3.09   0
   7  -5 -14   69.43    5.01   0
  -7   5  14   91.91    4.75   0
   7   5 -14   27.74    3.05   0
   7   5 -14   74.21    3.20   0
   5  -5 -14   16.99    2.74   0
   5   5 -14   22.08    2.93   0
   5   5 -14   23.71    3.00   0
  -5   5  14    9.83    4.41   0
   3   5 -14    6.49    3.65   0
   3  -5 -14   13.25    2.68   0
   1   5 -14    4.50    3.06   0
   1  -5 -14    5.27    2.74   0
  -1   5 -14    6.29    4.05   0
  -1  -5 -14   11.16    2.78   0
  29  -1 -15   -1.36    2.64   0
  29   1 -15    2.69    3.28   0
 -29   1  15    0.96    2.66   0
 -29  -1  15    4.43    2.45   0
  27  -1 -15   98.53    3.42   0
  27   1 -15  108.98    2.99   0
 -27   1  15  109.56    2.87   0
 -27  -1  15   94.78    3.47   0
 -25  -1  15   10.22    3.03   0
  25  -1 -15   10.31    2.42   0
  25   1 -15   15.18    3.13   0
 -25   1  15   10.64    2.38   0
 -23  -1  15  141.85    3.47   0
  23  -1 -15  169.07    3.68   0
 -23   1  15  185.02    3.46   0
  23   1 -15  166.36    3.68   0
  21  -1 -15   14.10    2.19   0
 -21  -1  15    9.99    2.35   0
 -21   1  15   17.89    2.77   0
  21   1 -15    9.81    2.34   0
  19  -1 -15   13.59    2.91   0
 -19  -1  15    6.12    2.35   0
 -19   1  15   10.41    2.87   0
  19   1 -15   13.91    2.91   0
  17   1 -15   10.65    2.34   0
  17  -1 -15   10.04    2.94   0
 -17  -1  15   10.98    2.23   0
 -17   1  15    8.76    2.87   0
  15   1 -15  340.77    3.71   0
  15  -1 -15  326.52    3.63   0
 -15  -1  15  337.85    3.90   0
 -15   1  15  375.74    3.80   0
 -13   1  15    8.71    2.32   0
  13   1 -15    8.91    2.49   0
  13  -1 -15   11.92    3.09   0
  11   1 -15  375.40    3.90   0
  11  -1 -15  437.76    4.82   0
 -11   1  15  429.56    4.80   0
  -9   1  15  121.13    3.64   0
   9  -1 -15  113.32    2.96   0
   9   1 -15  138.38    3.78   0
   7   1 -15   37.70    2.66   0
   7  -1 -15   36.19    2.56   0
   5   1 -15   34.06    2.58   0
   5  -1 -15   31.33    3.38   0
   5   1 -15   31.86    3.51   0
   3  -1 -15   36.33    3.60   0
   3  -1 -15   33.05    3.45   0
   3   1 -15   25.44    2.69   0
   3   1 -15   36.51    3.33   0
   3   1 -15   35.02    3.66   0
   1  -1 -15  608.37    7.42   0
   1   1 -15  586.80    5.17   0
   1  -1 -15  546.06    6.09   0
   1   1 -15  476.45    5.37   0
   1  -1 -15  575.93    5.42   0
  -1   1 -15    0.73    3.85   0
  -1  -1 -15    0.75    3.90   0
  -1  -1 -15    1.34    2.91   0
  -1   1 -15    1.61    3.24   0
  -1  -1 -15    0.74    3.26   0
  -3  -1 -15    8.43    2.97   0
  -3   1 -15   13.51    3.06   0
  -3  -1 -15    6.91    3.42   0
  -3  -1 -15   11.75    2.44   0
  -5  -1 -15    0.99    2.75   0
  -5   1 -15    5.71    3.62   0
  -5  -1 -15   -1.98    3.29   0
  -5  -1 -15    2.18    2.32   0
   7  -1  15  489.74    5.24   0
  -7   1 -15  542.99    5.65   0
  -7  -1 -15  527.76    4.91   0
  -7  -1 -15  316.82    5.48   0
   9  -1  15   29.47    2.60   0
  -9  -1 -15   29.61    3.53   0
  -9   1 -15   38.75    2.74   0
  -9  -1 -15   27.68    2.37   0
  11   1  15   33.96    2.60   0
  11  -1  15   29.35    3.51   0
 -11  -1 -15   30.99    3.35   0
 -11   1 -15   35.05    3.48   0
  11  -1  15   33.32    2.72   0
  13   1  15   23.27    2.56   0
  13  -1  15   23.55    2.91   0
 -13  -1 -15   25.18    3.36   0
 -13   1 -15   27.53    2.78   0
  13  -1  15   15.74    2.68   0
  15   1  15   38.48    3.35   0
  15  -1  15   38.29    3.09   0
 -15  -1 -15   49.52    3.77   0
 -15   1 -15   50.10    3.46   0
  15  -1  15   37.36    3.39   0
  17   1  15  128.13    3.32   0
 -17   1 -15   84.81    3.20   0
  17  -1  15  126.72    4.52   0
 -17  -1 -15  146.45    4.28   0
  17  -1  15  155.65    4.17   0
  19   1  15    1.92    3.43   0
  19   1  15   -1.03    3.65   0
 -19   1 -15  -11.71    3.54   0
  19  -1  15    0.17    3.80   0
 -19  -1 -15   -0.00    3.27   0
  19  -1  15    4.19    3.48   0
 -28   2  15    0.21    3.08   0
  28   2 -15    1.84    2.68   0
 -28  -2  15    0.76    2.51   0
  28  -2 -15    3.74    2.58   0
 -26  -2  15    3.75    2.41   0
 -26   2  15   -0.34    2.32   0
  26   2 -15    1.95    2.49   0
  26  -2 -15    1.77    3.01   0
 -24   2  15   46.86    2.48   0
  24   2 -15   37.76    2.70   0
 -24  -2  15   40.53    3.12   0
  24  -2 -15   34.62    3.07   0
  22  -2 -15    7.83    2.43   0
 -22   2  15   14.76    2.29   0
  22   2 -15   12.79    2.45   0
  20  -2 -15   50.68    3.33   0
  20   2 -15   51.04    3.29   0
 -20   2  15   52.84    3.09   0
  18  -2 -15    6.41    2.22   0
  18   2 -15    3.69    2.37   0
 -18   2  15    1.81    2.81   0
  16  -2 -15   -0.30    2.30   0
  16   2 -15    2.98    3.22   0
 -16   2  15    0.66    2.24   0
  14  -2 -15  122.95    3.59   0
 -14   2  15  145.14    3.73   0
  14   2 -15  108.08    2.80   0
  12  -2 -15   40.74    3.34   0
 -12   2  15   42.45    3.36   0
  12   2 -15   43.21    2.51   0
 -10   2  15   55.88    3.37   0
  10  -2 -15   43.12    2.77   0
  10   2 -15   54.34    2.64   0
   8  -2 -15   -0.16    3.27   0
  -8   2  15   -1.08    1.94   0
   8   2 -15   -0.06    4.32   0
   8   2 -15    3.57    3.31   0
  -6   2  15   49.39    2.87   0
   6   2 -15   52.14    2.97   0
   6  -2 -15   53.26    3.57   0
   6   2 -15   70.08    3.65   0
   4  -2 -15  402.42    4.98   0
   4  -2 -15  325.07    5.56   0
   4   2 -15  372.66    5.27   0
   4   2 -15  408.04    5.18   0
   2  -2 -15  134.19    4.15   0
   2  -2 -15  108.88    4.99   0
   2  -2 -15  127.56    5.76   0
   2   2 -15  140.84    3.51   0
   0   2 -15   86.01    3.25   0
   0  -2 -15   95.27    3.06   0
  -2   2 -15    4.38    2.70   0
  -2  -2 -15    2.01    2.47   0
  -4   2 -15    7.01    2.66   0
  -4  -2 -15   10.67    2.47   0
   6  -2  15   17.13    2.82   0
  -6   2 -15   20.49    2.77   0
  -6  -2 -15   14.96    2.49   0
   8  -2  15   45.05    3.01   0
  -8   2 -15   48.64    3.77   0
  -8  -2 -15   46.50    2.69   0
 -10  -2 -15    3.43    2.53   0
 -10   2 -15    5.91    2.67   0
  10  -2  15    8.32    2.38   0
  12  -2  15   -5.04    3.35   0
 -12  -2 -15   10.26    3.12   0
 -12   2 -15    4.68    2.64   0
  12  -2  15    5.37    2.59   0
  14  -2  15   -0.46    3.50   0
 -14   2 -15   -0.56    2.76   0
  14  -2  15    1.63    2.54   0
  16   2  15    7.01    3.27   0
  16  -2  15   11.27    2.94   0
 -16   2 -15   17.58    2.89   0
  16  -2  15    6.90    2.74   0
 -25   3  15   11.02    2.71   0
  25  -3 -15   11.18    3.25   0
  25   3 -15   11.03    3.24   0
  25   3 -15   17.12    3.55   0
 -23   3  15   13.99    2.62   0
  23   3 -15   16.70    3.23   0
  23  -3 -15   12.94    2.56   0
  23   3 -15   19.10    3.22   0
 -21   3  15    6.04    2.44   0
  21   3 -15    2.40    2.53   0
  21   3 -15    4.65    3.15   0
  21  -3 -15    2.50    3.10   0
 -19   3  15    7.55    2.93   0
  19   3 -15   10.45    3.07   0
  19  -3 -15    4.84    2.33   0
  19   3 -15    8.45    3.15   0
 -17   3  15   13.62    2.47   0
  17   3 -15   10.86    2.62   0
  17  -3 -15   11.98    2.50   0
  17   3 -15    9.39    3.41   0
 -15   3  15  224.12    3.95   0
  15   3 -15  198.58    3.98   0
  15  -3 -15  181.29    4.10   0
  15   3 -15  151.05    5.11   0
  13   3 -15    1.33    2.43   0
 -13   3  15    3.14    3.10   0
  13  -3 -15    1.56    3.18   0
 -11   3  15    7.13    2.84   0
  11   3 -15    5.96    2.50   0
  11  -3 -15    1.99    3.00   0
   9   3 -15    2.86    3.43   0
   9   3 -15   -0.04    3.16   0
  -9   3  15   -0.23    3.06   0
   9  -3 -15    0.13    3.12   0
  -7   3  15    1.65    3.01   0
   7   3 -15    0.73    2.55   0
   7  -3 -15   -3.51    3.37   0
   7   3 -15   -1.97    2.54   0
   5  -3 -15   10.62    3.50   0
   5   3 -15    2.97    2.69   0
   5   3 -15    6.27    3.39   0
   5  -3 -15    4.21    3.78   0
  -5   3  15    5.69    3.01   0
   3  -3 -15    6.94    3.19   0
   3   3 -15    5.04    2.64   0
   1   3 -15   23.06    2.76   0
   1  -3 -15   21.52    2.70   0
  -1   3 -15    0.45    2.76   0
  -1  -3 -15    6.78    2.55   0
  -3   3 -15   13.18    3.53   0
  -3  -3 -15    2.46    2.71   0
  -5   3 -15    6.60    3.62   0
  -5  -3 -15    2.39    2.50   0
   7  -3  15   43.00    3.83   0
  -7   3 -15   54.10    3.57   0
  -7  -3 -15   51.73    3.49   0
   9  -3  15   14.99    3.55   0
  -9   3 -15   15.30    2.81   0
  -9  -3 -15   12.20    2.78   0
 -11   3 -15    9.69    3.55   0
 -11  -3 -15    3.57    3.53   0
  11  -3  15    5.82    3.41   0
  13  -3  15   -1.69    3.45   0
 -13  -3 -15    4.37    2.77   0
 -13   3 -15   -1.29    2.98   0
  13  -3  15   -0.54    3.40   0
 -20   4  15   18.19    3.33   0
  20   4 -15    0.71    3.58   0
  20   4 -15   26.85    2.88   0
  20  -4 -15   17.62    3.38   0
 -18   4  15    4.15    2.61   0
  18   4 -15    0.20    2.71   0
  18  -4 -15   -1.69    3.29   0
 -16   4  15   46.80    3.49   0
  16   4 -15   37.21    3.24   0
  16  -4 -15   43.34    2.82   0
  16   4 -15   49.40    3.74   0
  14   4 -15  193.88    3.67   0
 -14   4  15  207.74    4.31   0
  14   4 -15  165.57    3.48   0
  14  -4 -15  187.00    4.14   0
  12   4 -15   -1.14    3.27   0
 -12   4  15    5.86    2.89   0
  12   4 -15   -1.52    2.63   0
  12  -4 -15    1.26    3.18   0
  10   4 -15   58.54    3.64   0
 -10   4  15   56.90    2.91   0
  10  -4 -15   79.97    4.11   0
  10   4 -15   78.90    3.96   0
   8   4 -15    1.84    2.55   0
   8  -4 -15   -2.84    3.87   0
   8   4 -15   -4.06    2.61   0
  -8   4  15    2.26    3.19   0
   6  -4 -15   62.94    2.98   0
  -6   4  15   94.83    4.23   0
   6  -4 -15   97.45    4.90   0
   6   4 -15  104.42    3.23   0
   6   4 -15  123.20    3.30   0
   4  -4 -15   10.37    2.69   0
   4   4 -15   -0.14    2.81   0
   2   4 -15   59.57    3.11   0
   2  -4 -15   96.42    4.05   0
   0   4 -15   24.33    2.99   0
   0  -4 -15   29.44    2.80   0
  -2   4 -15    4.66    2.88   0
  -2  -4 -15    7.86    3.41   0
  -4   4 -15   16.62    2.92   0
  -4  -4 -15   20.93    2.97   0
  -6   4 -15   85.12    3.27   0
  -6  -4 -15   88.87    3.30   0
  -8   4 -15   29.59    3.75   0
  -8  -4 -15   30.14    3.75   0
   9  -5 -15   -2.70    3.79   0
  -9   5  15    1.50    3.50   0
   7  -5 -15   19.73    2.86   0
   7   5 -15   22.29    3.03   0
  -7   5  15   16.63    4.25   0
   7   5 -15   17.68    2.93   0
   5  -5 -15    5.14    2.78   0
   5   5 -15    5.85    3.70   0
   5   5 -15    3.21    3.63   0
   3   5 -15   -2.25    3.77   0
   3  -5 -15    1.07    2.74   0
 -30   0  16  156.51    3.42   0
  30   0 -16  142.75    3.33   0
 -28   0  16   63.87    2.78   0
  28   0 -16   54.79    2.90   0
 -26   0  16   72.94    3.16   0
  26   0 -16   61.27    2.82   0
 -24   0  16   45.59    3.13   0
  24   0 -16   45.38    2.58   0
 -22   0  16    3.91    3.16   0
  22   0 -16    9.28    2.92   0
 -20   0  16   24.64    2.36   0
  20   0 -16   28.48    2.41   0
  18   0 -16  122.57    3.44   0
 -18   0  16  105.13    2.75   0
 -16   0  16    2.77    2.21   0
  16   0 -16    2.79    2.26   0
 -14   0  16   14.37    3.02   0
  14   0 -16   17.93    2.31   0
  12   0 -16   89.21    3.58   0
 -12   0  16   73.18    3.44   0
  10   0 -16  252.60    3.50   0
   8   0 -16   68.14    2.57   0
   6   0 -16  123.91    3.33   0
   6   0 -16  277.98    4.30   0
   4   0 -16   11.88    3.26   0
   4   0 -16    4.90    2.25   0
   2   0 -16   82.92    4.36   0
   2   0 -16   69.78    2.81   0
   2   0 -16   52.33    2.71   0
   0   0 -16  207.79    4.35   0
   0   0 -16  198.84    3.58   0
   0   0 -16  228.48    4.24   0
  -2   0 -16   -0.03    4.11   0
  -2   0 -16    1.80    3.14   0
  -2   0 -16   -1.12    2.28   0
  -4   0 -16  392.06    4.90   0
  -4   0 -16  447.71    4.83   0
  -6   0 -16    2.19    2.48   0
  -6   0 -16    2.96    2.25   0
   8   0  16   35.14    2.76   0
  -8   0 -16   36.01    3.36   0
  10   0  16    2.56    2.47   0
 -10   0 -16   -0.03    3.21   0
  12   0  16  188.08    4.09   0
 -12   0 -16  204.44    4.44   0
  14   0  16  124.58    3.24   0
 -14   0 -16  184.37    4.23   0
  16   0  16  296.71    4.69   0
  16   0  16  271.24    5.55   0
 -16   0 -16  332.95    4.95   0
  18   0  16   11.57    3.57   0
  18   0  16   13.84    3.83   0
 -18   0 -16    6.90    3.44   0
 -29  -1  16    0.70    2.56   0
  29  -1 -16   -0.16    2.49   0
  29   1 -16   -4.12    3.67   0
 -29   1  16    0.25    3.06   0
  27  -1 -16  135.04    3.53   0
 -27  -1  16  136.30    3.62   0
  27   1 -16  137.34    3.23   0
 -27   1  16  142.47    2.94   0
 -25  -1  16   -0.01    2.32   0
  25  -1 -16   -3.36    2.40   0
  25   1 -16    5.80    3.33   0
 -25   1  16   -2.72    2.79   0
  23  -1 -16    8.78    2.86   0
 -23  -1  16   13.01    3.13   0
  23   1 -16    3.99    2.33   0
 -23   1  16    4.75    2.32   0
  21  -1 -16   48.40    2.39   0
 -21  -1  16   48.37    2.43   0
  21   1 -16   56.10    2.58   0
 -21   1  16   55.97    2.33   0
 -19  -1  16   35.39    2.37   0
  19  -1 -16   35.47    2.45   0
  19   1 -16   40.48    2.41   0
 -19   1  16   41.48    2.97   0
  17   1 -16   78.38    2.57   0
 -17   1  16   96.53    3.20   0
  17  -1 -16   92.61    3.22   0
 -17  -1  16   81.56    2.61   0
  15   1 -16   57.39    2.70   0
 -15   1  16   50.88    3.03   0
  15  -1 -16   47.26    2.41   0
  13   1 -16   -1.61    3.25   0
  13  -1 -16   -3.19    2.20   0
 -13   1  16    1.23    2.28   0
 -11   1  16  101.86    3.51   0
  11   1 -16   94.41    2.82   0
  11  -1 -16   99.52    3.54   0
   9  -1 -16  141.38    3.25   0
  -9   1  16  146.05    3.96   0
   9   1 -16  163.48    3.75   0
   7   1 -16   63.40    3.96   0
   7   1 -16   66.96    3.45   0
   7  -1 -16   65.49    3.53   0
   5  -1 -16    3.70    3.65   0
   5   1 -16    9.37    3.47   0
   5   1 -16    7.42    2.43   0
   5   1 -16    0.32    3.24   0
   5  -1 -16    0.00    2.49   0
   3  -1 -16    8.58    3.36   0
   3  -1 -16    6.59    3.39   0
   3   1 -16   14.20    3.54   0
   3   1 -16    4.75    2.50   0
   3   1 -16    6.94    3.47   0
   1  -1 -16  185.23    5.11   0
   1   1 -16  169.51    4.57   0
   1  -1 -16  136.63    3.43   0
   1   1 -16  145.41    3.48   0
   1  -1 -16  167.45    3.29   0
  -1   1 -16    2.76    2.69   0
  -1  -1 -16    6.15    3.56   0
  -1  -1 -16    7.84    2.91   0
  -1   1 -16    4.93    3.14   0
  -1  -1 -16    8.57    2.47   0
  -3  -1 -16  192.71    4.47   0
  -3   1 -16  237.87    3.94   0
  -3  -1 -16  199.20    4.79   0
  -3  -1 -16  209.40    3.31   0
  -5   1 -16    2.08    2.57   0
  -5  -1 -16    0.01    3.04   0
  -5  -1 -16   -0.45    2.17   0
  -5  -1 -16    1.25    2.78   0
   7  -1  16    2.39    3.17   0
  -7  -1 -16   -0.78    2.91   0
  -7   1 -16    4.42    2.65   0
  -7  -1 -16    1.84    2.34   0
  -7  -1 -16    0.78    3.07   0
   9  -1  16   29.78    3.37   0
  -9  -1 -16   23.83    3.25   0
  -9   1 -16   34.99    3.85   0
  -9  -1 -16   35.15    3.05   0
  11  -1  16    7.60    3.14   0
  11   1  16    9.37    2.46   0
 -11  -1 -16    9.10    3.30   0
 -11   1 -16    7.50    3.43   0
  13   1  16   15.25    2.50   0
  13  -1  16   22.56    2.90   0
 -13  -1 -16   17.43    3.28   0
 -13   1 -16   19.47    3.38   0
  13  -1  16   20.31    2.70   0
  15   1  16   19.32    3.30   0
  15  -1  16   17.32    2.99   0
 -15  -1 -16   20.33    3.25   0
 -15   1 -16   14.72    2.62   0
  15  -1  16   18.87    3.43   0
 -17   1 -16    4.10    2.74   0
  17   1  16    1.47    3.46   0
  17  -1  16   -1.08    3.69   0
 -17  -1 -16    3.26    3.61   0
  17  -1  16    1.42    3.41   0
 -28  -2  16    4.49    3.34   0
 -28   2  16   10.30    3.25   0
  28   2 -16   11.90    2.75   0
  28  -2 -16    6.19    2.69   0
 -26   2  16   -2.28    3.11   0
  26   2 -16    6.38    2.55   0
  26  -2 -16    4.91    3.07   0
 -26  -2  16    0.08    3.12   0
  24  -2 -16   24.96    3.11   0
 -24   2  16   36.04    3.29   0
  24   2 -16   26.08    2.73   0
  22  -2 -16   33.69    2.59   0
 -22   2  16   41.88    2.49   0
  22   2 -16   38.09    2.66   0
  20   2 -16   19.98    2.56   0
  20  -2 -16   21.17    3.30   0
 -20   2  16   17.24    2.38   0
  18  -2 -16   19.51    2.40   0
  18   2 -16   24.58    2.45   0
 -18   2  16   31.18    2.48   0
  16  -2 -16   33.65    2.46   0
  16   2 -16   40.11    2.52   0
 -16   2  16   36.25    2.44   0
  14  -2 -16    0.99    3.08   0
  14   2 -16    4.92    2.99   0
 -14   2  16    0.56    3.12   0
  12  -2 -16    3.15    3.20   0
  12   2 -16   -2.20    2.29   0
 -12   2  16   -0.74    2.24   0
  10   2 -16   44.25    4.03   0
  10  -2 -16  155.31    3.28   0
  10   2 -16  191.01    3.25   0
 -10   2  16  200.94    4.04   0
   8  -2 -16   -0.34    3.30   0
  -8   2  16    1.85    2.47   0
   8   2 -16   -1.16    2.29   0
   8   2 -16    0.82    4.59   0
   6   2 -16   32.94    2.64   0
   6  -2 -16   30.02    3.23   0
   6   2 -16   32.48    3.19   0
   4  -2 -16    0.82    2.65   0
   4  -2 -16   -0.56    3.21   0
   4   2 -16   -0.76    3.52   0
   4   2 -16    2.90    3.21   0
   2  -2 -16   17.69    2.70   0
   2  -2 -16   12.03    3.87   0
   2  -2 -16   13.22    4.59   0
   2   2 -16   18.48    2.63   0
   0   2 -16   75.83    3.02   0
   0  -2 -16   49.75    2.89   0
  -2   2 -16    6.04    2.77   0
  -2  -2 -16    3.67    3.19   0
  -4   2 -16    0.38    3.43   0
  -4  -2 -16   -2.77    2.52   0
  -6   2 -16   -0.98    3.41   0
  -6  -2 -16    1.53    2.38   0
   8  -2  16   36.41    3.73   0
  -8   2 -16   35.72    2.93   0
  -8  -2 -16   41.27    2.65   0
  10  -2  16   -3.43    2.28   0
 -10   2 -16   17.94    2.80   0
 -10  -2 -16   18.47    3.27   0
 -12  -2 -16   46.50    2.85   0
 -12   2 -16   57.71    3.88   0
  12  -2  16   37.83    3.20   0
  14  -2  16    6.55    2.86   0
 -14   2 -16    7.00    3.97   0
  14  -2  16    8.36    2.79   0
  16  -2  16    4.44    3.13   0
 -16   2 -16   13.68    3.73   0
  16  -2  16    8.67    3.63   0
 -25   3  16    3.99    2.58   0
  25  -3 -16   -2.50    2.70   0
  25   3 -16    1.88    3.33   0
  25   3 -16    2.59    2.62   0
 -23   3  16    1.91    2.57   0
  23   3 -16    3.18    3.57   0
  23  -3 -16    0.20    2.57   0
  23   3 -16    0.13    2.48   0
  21   3 -16   16.52    3.58   0
 -21   3  16   16.38    2.52   0
  21   3 -16   10.61    3.10   0
  21  -3 -16   23.56    3.35   0
 -19   3  16    8.61    2.92   0
  19   3 -16    3.42    2.52   0
  19   3 -16    3.24    3.17   0
  19  -3 -16    2.33    2.37   0
 -17   3  16   34.64    2.67   0
  17   3 -16   45.96    2.76   0
  17  -3 -16   43.87    2.66   0
  17   3 -16   34.41    3.71   0
 -15   3  16   78.62    3.53   0
  15   3 -16   72.88    3.67   0
  15  -3 -16   60.41    3.29   0
  15   3 -16   55.06    4.97   0
  13   3 -16    6.93    2.47   0
 -13   3  16    7.59    2.41   0
  13  -3 -16    4.50    3.16   0
  11   3 -16    9.84    2.49   0
  11   3 -16   17.72    3.47   0
 -11   3  16    0.99    2.08   0
  11  -3 -16   18.63    3.38   0
  -9   3  16  165.88    4.30   0
   9   3 -16  126.95    3.80   0
   9  -3 -16  148.83    4.23   0
   9   3 -16  159.46    3.26   0
   7   3 -16   -6.25    2.68   0
   7  -3 -16    2.25    3.13   0
   7   3 -16    2.66    3.15   0
  -7   3  16    3.52    3.00   0
   5  -3 -16   32.82    2.68   0
   5   3 -16   40.19    2.77   0
   5   3 -16   29.64    3.37   0
   5  -3 -16   22.30    3.61   0
   3  -3 -16    5.43    2.59   0
   3   3 -16    0.68    2.62   0
   1   3 -16   38.64    4.00   0
   1  -3 -16   56.95    2.82   0
  -1   3 -16    5.03    2.65   0
  -1  -3 -16    5.25    2.68   0
  -3   3 -16   74.49    3.09   0
  -3  -3 -16   82.03    3.14   0
  -5   3 -16   -3.18    2.67   0
  -5  -3 -16   -1.43    3.33   0
  -7   3 -16    7.12    3.37   0
  -7  -3 -16   13.11    3.32   0
   9  -3  16   35.82    3.88   0
  -9   3 -16   46.65    3.66   0
  -9  -3 -16   35.13    3.00   0
  11  -3  16    7.08    3.46   0
 -11   3 -16    6.12    2.97   0
 -11  -3 -16    7.62    2.90   0
 -13  -3 -16   60.81    3.79   0
 -13   3 -16   70.53    4.32   0
  13  -3  16   47.74    3.49   0
 -20   4  16    7.30    3.51   0
 -18   4  16    3.01    3.35   0
  18   4 -16    3.11    3.38   0
  18  -4 -16    0.74    2.73   0
  16   4 -16    7.06    3.25   0
 -16   4  16    3.76    3.15   0
  16  -4 -16    8.70    3.25   0
  16   4 -16    3.93    3.26   0
  14   4 -16    2.92    2.79   0
  14   4 -16    3.52    2.55   0
 -14   4  16    2.46    3.22   0
  14  -4 -16   -0.16    2.45   0
  12   4 -16    0.77    2.51   0
 -12   4  16    2.49    2.40   0
  12   4 -16    5.51    2.78   0
  12  -4 -16    0.86    3.52   0
  10   4 -16   10.82    3.64   0
  10  -4 -16   18.96    3.71   0
 -10   4  16   17.64    3.34   0
  10   4 -16   19.74    2.96   0
   8   4 -16    4.75    2.95   0
   8  -4 -16    3.40    4.02   0
   8   4 -16    5.40    2.83   0
  -8   4  16    4.31    3.34   0
   6  -4 -16   16.21    2.73   0
   6  -4 -16   10.89    4.35   0
   6   4 -16   19.30    3.86   0
   6   4 -16   15.75    2.81   0
  -6   4  16    9.58    3.60   0
   4  -4 -16    3.72    3.42   0
   4   4 -16    7.34    3.55   0
   2   4 -16   14.97    2.90   0
   2  -4 -16   19.11    3.49   0
   0   4 -16    1.31    2.89   0
   0  -4 -16   -0.26    2.65   0
  -2   4 -16   -1.79    3.48   0
  -2  -4 -16   -3.78    3.47   0
  -4   4 -16   15.14    3.59   0
  -4  -4 -16   14.74    3.50   0
  -6   4 -16    4.35    3.53   0
  -6  -4 -16    2.12    2.93   0
  -8   4 -16   63.56    4.04   0
  -8  -4 -16   82.88    3.59   0
  29  -1 -17   -4.36    2.56   0
 -29  -1  17    8.28    3.20   0
  29   1 -17    8.47    3.34   0
 -29   1  17   -3.22    3.13   0
  27  -1 -17   89.33    3.78   0
 -27  -1  17   89.77    2.88   0
  27   1 -17   95.06    3.06   0
 -27   1  17  109.32    3.74   0
  25  -1 -17   98.92    2.88   0
 -25  -1  17   95.71    2.94   0
  25   1 -17   85.62    2.96   0
 -25   1  17  108.41    2.85   0
  23  -1 -17  105.30    3.40   0
  23   1 -17  125.58    2.94   0
 -23  -1  17  105.74    3.64   0
 -23   1  17  128.07    3.34   0
 -21   1  17   35.10    2.42   0
 -21  -1  17   42.95    2.55   0
  21  -1 -17   35.92    2.46   0
  21   1 -17   42.04    2.61   0
 -19   1  17   -0.94    2.93   0
  19  -1 -17    9.55    2.89   0
 -19  -1  17    7.05    2.90   0
  19   1 -17    6.06    2.91   0
  17   1 -17  295.55    3.52   0
 -17   1  17  224.13    3.09   0
  17  -1 -17  217.04    3.09   0
  15   1 -17   16.38    2.35   0
  15  -1 -17   14.32    2.31   0
 -15   1  17   20.33    2.82   0
 -13   1  17  247.29    4.17   0
  13   1 -17  261.96    4.22   0
  13  -1 -17  212.28    3.32   0
 -11   1  17    7.66    3.07   0
  11   1 -17    3.82    2.43   0
  11  -1 -17   11.94    2.49   0
   9  -1 -17   -3.05    3.31   0
   9   1 -17   -2.13    2.23   0
   7   1 -17  752.53    7.01   0
   7   1 -17  774.94    5.05   0
   7  -1 -17  715.39    5.60   0
   5  -1 -17   95.77    3.07   0
   5   1 -17  123.63    3.94   0
   5   1 -17  120.76    2.88   0
   5   1 -17  117.68    3.93   0
   5  -1 -17  110.31    3.13   0
   3  -1 -17  260.79    4.22   0
   3  -1 -17  278.98    5.24   0
   3  -1 -17  253.77    4.69   0
   3   1 -17  268.36    3.89   0
   3   1 -17  268.49    3.47   0
   3   1 -17  256.42    4.90   0
   1   1 -17    1.31    2.72   0
   1  -1 -17    2.29    3.94   0
   1  -1 -17    4.14    3.09   0
   1   1 -17    4.16    2.31   0
   1   1 -17    5.06    3.01   0
   1  -1 -17    5.37    2.49   0
  -1   1 -17    4.58    2.77   0
  -1  -1 -17    4.88    3.43   0
  -1  -1 -17    5.85    2.86   0
  -1   1 -17    3.30    2.31   0
  -1  -1 -17    8.32    2.29   0
  -3   1 -17    7.33    2.83   0
  -3  -1 -17    4.86    3.32   0
  -3  -1 -17    7.08    2.25   0
  -3  -1 -17    3.49    2.91   0
  -5   1 -17    9.62    2.81   0
  -5  -1 -17   17.82    3.00   0
  -5  -1 -17   19.25    3.28   0
  -5  -1 -17   13.54    2.17   0
  -7  -1 -17    7.21    3.14   0
  -7   1 -17    8.28    3.80   0
  -7  -1 -17    7.95    2.39   0
  -7  -1 -17    7.74    3.06   0
   9  -1  17   31.75    3.78   0
  -9  -1 -17   29.83    3.40   0
  -9  -1 -17   31.41    3.29   0
  -9   1 -17   31.10    2.78   0
  -9  -1 -17   41.69    2.65   0
  11  -1  17   -1.09    3.32   0
 -11  -1 -17   -0.47    3.66   0
 -11   1 -17    2.36    2.65   0
  13  -1  17   10.83    2.74   0
 -13  -1 -17   10.91    3.53   0
 -13   1 -17    3.26    3.41   0
  15  -1  17   -0.88    3.37   0
  15   1  17    4.03    3.31   0
 -15  -1 -17   -0.11    3.36   0
 -15   1 -17    0.77    2.72   0
 -26   2  17   91.10    2.92   0
  26   2 -17   84.67    4.03   0
  26  -2 -17   73.44    3.83   0
  24  -2 -17    1.16    2.51   0
 -24   2  17   -0.33    2.42   0
  24   2 -17    4.41    3.25   0
  22  -2 -17   86.43    2.82   0
 -22   2  17   81.85    2.79   0
  22   2 -17   97.27    3.46   0
  20  -2 -17   13.21    3.00   0
  20   2 -17    9.38    3.11   0
 -20   2  17    9.16    2.42   0
  18  -2 -17   38.40    2.59   0
  18   2 -17   35.87    3.21   0
 -18   2  17   29.68    3.15   0
  16  -2 -17   32.82    2.48   0
  16   2 -17   40.63    2.52   0
 -16   2  17   44.50    3.40   0
 -14   2  17   70.66    3.41   0
  14  -2 -17   60.35    3.17   0
  14   2 -17   64.59    3.22   0
  12  -2 -17  378.41    4.56   0
 -12   2  17  417.00    4.74   0
  12   2 -17  400.45    4.05   0
  10   2 -17   39.64    4.15   0
  10  -2 -17   41.02    2.46   0
  10   2 -17   56.55    3.41   0
 -10   2  17   46.95    2.58   0
   8   2 -17    3.77    2.23   0
   8  -2 -17    4.45    3.10   0
   8   2 -17    3.36    2.35   0
   8   2 -17    2.39    4.53   0
  -8   2  17    4.75    3.07   0
   6   2 -17   22.66    3.27   0
   6  -2 -17   19.76    3.05   0
   6   2 -17   19.34    2.53   0
   4  -2 -17  235.80    3.67   0
   4  -2 -17  194.78    4.63   0
   4   2 -17  210.16    3.68   0
   4   2 -17  220.03    3.34   0
   2  -2 -17    1.79    3.67   0
   2   2 -17    1.07    3.48   0
   2  -2 -17    0.58    4.24   0
   2  -2 -17    0.87    3.23   0
   0   2 -17   49.45    2.83   0
   0  -2 -17   54.04    2.71   0
  -2   2 -17   20.64    3.55   0
  -2  -2 -17   24.52    3.14   0
  -4   2 -17    6.12    2.72   0
  -4  -2 -17    3.68    2.42   0
  -6   2 -17   58.83    3.08   0
  -6  -2 -17   52.59    2.77   0
  -8   2 -17   12.67    3.64   0
  -8  -2 -17   12.88    3.09   0
  10  -2  17   -1.36    2.34   0
 -10   2 -17   43.78    3.73   0
 -10  -2 -17   41.59    3.21   0
  12  -2  17   -0.60    3.58   0
 -12  -2 -17    1.10    3.18   0
 -12   2 -17   -1.04    2.79   0
  14  -2  17   33.41    4.25   0
 -14   2 -17   15.67    3.21   0
  23   3 -17    1.16    2.77   0
 -23   3  17    3.07    3.32   0
  23   3 -17    1.78    3.62   0
  23  -3 -17    6.04    3.35   0
  21   3 -17   40.11    3.00   0
 -21   3  17   44.46    2.80   0
  21   3 -17   35.72    3.52   0
  21  -3 -17   24.47    2.68   0
  19   3 -17    1.98    2.66   0
 -19   3  17    2.33    2.55   0
  19   3 -17    1.44    3.49   0
  19  -3 -17    2.16    3.10   0
 -17   3  17   10.89    3.14   0
  17   3 -17   12.95    2.62   0
  17  -3 -17   10.60    3.16   0
  17   3 -17    9.37    3.75   0
 -15   3  17   10.21    3.11   0
  15   3 -17    5.62    3.42   0
  15  -3 -17    1.34    2.54   0
  13   3 -17   80.57    2.87   0
 -13   3  17   60.94    2.71   0
  13  -3 -17   59.17    2.83   0
 -11   3  17   -0.45    2.49   0
  11   3 -17   -3.65    2.63   0
  11   3 -17    0.24    2.50   0
  11  -3 -17    2.27    3.05   0
   9   3 -17   -0.69    2.56   0
  -9   3  17    8.91    3.12   0
   9  -3 -17    6.32    2.57   0
   9   3 -17    8.13    3.30   0
   7   3 -17    0.19    2.82   0
  -7   3  17   -0.88    3.29   0
   7   3 -17    1.14    3.28   0
   7  -3 -17    2.35    3.12   0
   5  -3 -17   16.90    2.86   0
   5   3 -17   27.23    2.96   0
   5  -3 -17   23.49    4.61   0
   5   3 -17   25.97    3.44   0
   3  -3 -17    9.83    3.41   0
   3   3 -17    7.90    3.53   0
   1   3 -17  204.92    3.66   0
   1  -3 -17  206.84    4.10   0
  -1   3 -17   11.70    2.73   0
  -1  -3 -17    0.29    2.73   0
  -3   3 -17   37.70    3.54   0
  -3  -3 -17   34.65    2.77   0
  -5   3 -17    1.94    3.36   0
  -5  -3 -17    7.98    3.35   0
  -7   3 -17    7.91    2.71   0
  -7  -3 -17   17.12    2.78   0
  -9   3 -17   11.90    3.77   0
  -9  -3 -17   19.55    3.92   0
  11  -3  17   -0.71    3.66   0
 -11   3 -17    1.28    3.16   0
 -11  -3 -17    6.24    2.92   0
 -18   4  17    5.90    2.68   0
  18   4 -17    2.60    3.48   0
  18  -4 -17    5.45    3.33   0
  16   4 -17    4.28    2.78   0
 -16   4  17    1.86    3.27   0
  16  -4 -17   -2.13    3.24   0
  16   4 -17   -0.73    3.56   0
  14   4 -17  136.84    4.21   0
  14   4 -17   95.28    3.22   0
 -14   4  17  111.70    3.43   0
  14  -4 -17  132.86    4.21   0
  12   4 -17    0.16    2.71   0
  12   4 -17   -2.19    2.79   0
  12  -4 -17   -3.52    3.65   0
 -12   4  17    0.59    3.23   0
  10   4 -17   30.15    3.03   0
  10  -4 -17   17.71    3.55   0
  10   4 -17   24.67    3.58   0
 -10   4  17   24.22    3.65   0
   8  -4 -17   27.35    3.75   0
   8   4 -17   16.94    3.66   0
   8  -4 -17   27.67    4.45   0
   8   4 -17   26.09    3.92   0
  -8   4  17   24.32    4.18   0
   6   4 -17    4.65    2.79   0
   6  -4 -17    3.81    3.63   0
   6  -4 -17    4.07    5.84   0
   6   4 -17    7.29    2.80   0
   4  -4 -17  210.22    4.39   0
   4   4 -17  225.57    3.93   0
   4   4 -17  235.04    4.03   0
   2   4 -17   -2.74    2.91   0
   2  -4 -17    0.10    2.74   0
   0   4 -17   21.72    3.00   0
   0  -4 -17   32.06    2.95   0
  -2   4 -17    2.45    2.97   0
  -2  -4 -17    6.43    3.66   0
  -4   4 -17   22.97    3.08   0
  -4  -4 -17   35.96    3.84   0
  28   0 -18   46.12    3.43   0
 -28   0  18   45.10    2.81   0
  26   0 -18   14.63    3.06   0
 -26   0  18   12.35    2.41   0
  24   0 -18   11.15    2.94   0
 -24   0  18    8.10    2.26   0
  22   0 -18   32.62    2.43   0
 -22   0  18   28.67    2.40   0
 -20   0  18  173.41    2.97   0
  20   0 -18  163.81    2.93   0
 -18   0  18   26.67    3.01   0
  18   0 -18   22.67    2.86   0
 -16   0  18   93.28    3.23   0
  16   0 -18   83.33    2.68   0
 -14   0  18   74.35    2.54   0
  14   0 -18   82.32    2.53   0
  12   0 -18  389.30    3.78   0
  10   0 -18  131.17    3.45   0
   8   0 -18  527.02    4.46   0
   6   0 -18   27.07    3.60   0
   6   0 -18   29.37    3.32   0
   4   0 -18   85.63    3.92   0
   4   0 -18   76.90    3.67   0
   4   0 -18   87.76    3.58   0
   2   0 -18   17.09    3.90   0
   2   0 -18   18.23    3.35   0
   2   0 -18   17.15    3.27   0
   0   0 -18  226.38    4.87   0
   0   0 -18  201.60    4.07   0
   0   0 -18  201.02    3.96   0
  -2   0 -18  345.03    5.20   0
  -2   0 -18  299.63    3.76   0
  -2   0 -18  266.66    3.80   0
  -4   0 -18   49.57    2.95   0
  -4   0 -18   64.22    2.62   0
  -4   0 -18   61.29    3.31   0
  -6   0 -18   33.15    3.49   0
  -6   0 -18   30.48    3.16   0
  -8   0 -18   18.69    3.29   0
 -10   0 -18  142.86    4.24   0
  12   0  18    9.40    3.38   0
 -12   0 -18   13.88    2.72   0
  14   0  18   16.89    2.95   0
 -14   0 -18   25.33    3.53   0
 -27   1  18    4.50    2.43   0
  27  -1 -18   -0.76    2.45   0
  27   1 -18    1.58    3.52   0
 -27  -1  18    1.14    2.51   0
 -25   1  18    2.86    2.97   0
  25  -1 -18   -0.22    2.37   0
  25   1 -18    2.85    2.62   0
 -25  -1  18    0.67    2.44   0
 -23   1  18   14.24    2.33   0
  23  -1 -18   10.09    2.30   0
 -23  -1  18   14.40    2.90   0
  23   1 -18   18.99    3.18   0
 -21  -1  18   -0.98    2.39   0
 -21   1  18   -2.91    2.82   0
  21  -1 -18    2.39    2.89   0
  21   1 -18   -0.62    2.28   0
  19  -1 -18    3.06    2.87   0
 -19   1  18    5.64    3.00   0
  19   1 -18    7.31    2.27   0
  17   1 -18    5.62    2.37   0
  17  -1 -18    1.79    2.17   0
 -17   1  18    2.87    2.24   0
  15   1 -18    1.01    2.24   0
  15  -1 -18    3.39    2.28   0
 -15   1  18    1.65    2.23   0
  13   1 -18   26.73    3.24   0
  13  -1 -18   24.19    3.00   0
 -13   1  18   23.29    2.34   0
 -11   1  18    9.00    2.39   0
  11   1 -18   13.47    2.24   0
  11  -1 -18   13.65    3.02   0
   9   1 -18   32.02    3.36   0
   9  -1 -18   33.55    2.46   0
   9   1 -18   34.71    3.35   0
   7   1 -18   65.13    2.54   0
   7  -1 -18   80.89    3.45   0
   7   1 -18   50.84    2.99   0
   5  -1 -18   27.52    2.68   0
   5   1 -18   32.88    2.71   0
   5   1 -18   26.23    2.30   0
   5   1 -18   21.02    2.63   0
   5  -1 -18   22.94    2.38   0
   3  -1 -18   19.01    3.05   0
   3  -1 -18   14.58    2.84   0
   3   1 -18   22.18    3.45   0
   3   1 -18   19.21    3.00   0
   3   1 -18   23.19    3.34   0
   3  -1 -18   25.13    3.24   0
   1   1 -18    4.57    3.54   0
   1  -1 -18    1.29    3.66   0
   1  -1 -18    3.59    2.91   0
   1   1 -18    0.81    2.32   0
   1   1 -18   -0.69    3.02   0
   1  -1 -18    0.72    3.08   0
  -1   1 -18   40.63    3.11   0
  -1  -1 -18   28.68    3.73   0
  -1  -1 -18   37.71    3.31   0
  -1   1 -18   39.32    3.23   0
  -1  -1 -18   42.08    3.19   0
  -3   1 -18    1.62    2.74   0
  -3  -1 -18    2.72    3.77   0
  -3  -1 -18   -0.95    2.90   0
  -3  -1 -18   -0.17    2.78   0
  -5  -1 -18    6.15    3.46   0
  -5   1 -18    9.60    3.56   0
  -5  -1 -18    7.62    3.11   0
  -5  -1 -18    6.98    2.36   0
  -7   1 -18   28.00    2.97   0
  -7  -1 -18   23.32    2.55   0
  -7  -1 -18   19.04    3.18   0
  -7  -1 -18   16.25    3.24   0
  -9  -1 -18    2.86    3.41   0
  -9   1 -18    5.00    3.40   0
  -9  -1 -18    8.61    3.10   0
  -9  -1 -18    3.22    3.37   0
  11  -1  18    4.53    3.43   0
 -11  -1 -18    2.95    3.70   0
 -11  -1 -18    1.77    3.21   0
 -11   1 -18    3.15    3.39   0
  13  -1  18   14.71    2.94   0
 -13  -1 -18    9.86    3.49   0
 -13   1 -18   15.80    2.87   0
  15  -1  18   -2.04    3.61   0
 -15  -1 -18    3.53    3.32   0
 -15   1 -18    7.60    3.72   0
 -26   2  18   -3.49    3.08   0
  26   2 -18   -0.55    2.66   0
  26  -2 -18   -1.09    2.49   0
  24  -2 -18   69.11    2.88   0
 -24   2  18   78.75    2.88   0
  24   2 -18   63.96    3.04   0
  22  -2 -18   17.65    3.27   0
 -22   2  18   12.78    3.01   0
  22   2 -18   15.23    2.54   0
  20  -2 -18   83.15    2.81   0
  20   2 -18   79.91    2.95   0
 -20   2  18   95.36    2.82   0
  18  -2 -18    4.23    3.10   0
  18   2 -18    2.35    2.35   0
 -18   2  18    5.73    2.17   0
 -16   2  18    2.05    2.20   0
  16  -2 -18   -0.78    2.28   0
  16   2 -18    0.72    2.44   0
  14  -2 -18   16.31    2.44   0
 -14   2  18   20.36    3.00   0
  14   2 -18   20.16    2.45   0
  12  -2 -18   17.53    2.43   0
 -12   2  18   24.91    2.44   0
  12   2 -18   30.16    3.07   0
  10  -2 -18   45.85    2.59   0
  10   2 -18   58.23    2.59   0
 -10   2  18   44.36    2.64   0
  10   2 -18   41.13    4.17   0
   8   2 -18   37.16    2.65   0
   8  -2 -18   31.11    3.24   0
   8   2 -18   37.66    3.08   0
   8   2 -18   25.62    5.02   0
   6  -2 -18   13.55    3.26   0
   6   2 -18    5.34    2.51   0
   6  -2 -18    5.74    3.12   0
   6   2 -18   10.10    2.39   0
   4  -2 -18   -1.96    2.49   0
   4   2 -18   -0.54    2.26   0
   4  -2 -18   -0.86    3.97   0
   4  -2 -18    0.72    2.88   0
   4   2 -18    0.57    2.55   0
   2  -2 -18   13.69    3.74   0
   2   2 -18   16.12    3.61   0
   2  -2 -18    9.10    4.28   0
   2   2 -18   13.71    2.42   0
   2  -2 -18   18.51    3.16   0
   0   2 -18   20.14    2.60   0
   0  -2 -18   14.78    3.24   0
  -2   2 -18   85.82    4.06   0
  -2  -2 -18   69.35    2.77   0
  -4   2 -18    0.35    2.82   0
  -4  -2 -18   -4.68    2.50   0
  -6   2 -18    3.39    4.03   0
  -6  -2 -18    4.52    2.38   0
  -8   2 -18    3.98    2.88   0
  -8  -2 -18    8.75    3.29   0
  10  -2  18   77.71    4.09   0
 -10   2 -18  156.13    3.64   0
 -10  -2 -18  149.27    3.31   0
  12  -2  18    5.10    3.50   0
 -12  -2 -18   -0.75    3.25   0
 -12   2 -18    3.98    3.04   0
  23   3 -18    3.99    2.90   0
 -23   3  18    5.78    3.32   0
  23   3 -18    4.62    3.34   0
  23  -3 -18   -3.97    3.36   0
  21   3 -18  134.19    3.44   0
 -21   3  18  154.01    4.00   0
  21   3 -18   88.61    4.06   0
  21  -3 -18  125.08    3.22   0
  19   3 -18   44.86    2.85   0
 -19   3  18   54.85    3.35   0
  19   3 -18   35.17    3.61   0
  19  -3 -18   34.81    2.68   0
  17   3 -18  170.36    3.41   0
 -17   3  18  220.39    4.09   0
  17  -3 -18  136.72    3.26   0
  17   3 -18  125.20    5.51   0
  15   3 -18   -4.65    3.23   0
 -15   3  18    0.37    2.37   0
  15  -3 -18   -2.20    3.09   0
  13   3 -18   13.78    3.45   0
 -13   3  18   14.92    3.02   0
  13  -3 -18   12.17    3.01   0
  11   3 -18   88.58    2.98   0
  11   3 -18   92.58    3.54   0
 -11   3  18   92.62    3.69   0
  11  -3 -18   83.80    3.61   0
   9   3 -18   52.73    2.84   0
  -9   3  18   60.41    3.16   0
   9  -3 -18   76.41    3.81   0
   9   3 -18   86.15    3.02   0
   7  -3 -18   36.54    2.80   0
   7   3 -18   25.69    2.84   0
   7   3 -18   36.43    2.87   0
   7  -3 -18   30.60    3.48   0
   5  -3 -18   -1.86    3.63   0
   5   3 -18    5.91    2.75   0
   5   3 -18    0.18    3.37   0
   5  -3 -18    4.28    4.60   0
   3   3 -18   49.46    3.66   0
   3   3 -18   45.31    2.75   0
   3  -3 -18   44.30    2.94   0
   1   3 -18    5.04    2.83   0
   1  -3 -18    9.27    2.83   0
  -1   3 -18  140.21    4.03   0
  -1  -3 -18  166.29    3.99   0
  -3   3 -18    3.45    2.74   0
  -3  -3 -18    6.98    2.69   0
  -5   3 -18    0.34    2.74   0
  -5  -3 -18    1.70    3.33   0
  -7   3 -18    9.75    3.50   0
  -7  -3 -18   13.64    2.78   0
  -9   3 -18   85.36    3.46   0
  -9  -3 -18   75.72    3.26   0
  16   4 -18    2.24    2.80   0
 -16   4  18    4.77    2.70   0
  16  -4 -18    3.71    3.34   0
  16   4 -18    8.62    4.03   0
  14   4 -18    3.38    3.51   0
  14   4 -18   -4.59    2.97   0
  14  -4 -18   -1.41    3.43   0
 -14   4  18   -0.66    2.85   0
  12   4 -18   29.56    3.04   0
  12   4 -18  114.07    4.08   0
  12  -4 -18   97.90    4.18   0
 -12   4  18  116.42    4.23   0
  10   4 -18   10.42    2.97   0
  10  -4 -18   10.95    3.59   0
 -10   4  18   14.59    3.49   0
  10   4 -18   17.59    2.93   0
   8  -4 -18    5.33    2.65   0
   8   4 -18   -3.53    2.89   0
   8   4 -18    5.27    3.51   0
   8  -4 -18   -0.85    4.03   0
  -8   4  18    0.56    4.01   0
   6   4 -18   -2.26    3.48   0
   6  -4 -18    2.08    2.85   0
   6   4 -18   -1.43    2.78   0
   4   4 -18   14.93    2.87   0
   4   4 -18    1.51    3.67   0
   4  -4 -18   25.98    2.81   0
   2   4 -18    6.28    3.69   0
   2  -4 -18    4.91    2.87   0
   0   4 -18    2.48    3.15   0
   0  -4 -18    6.46    2.92   0
  -2   4 -18   -1.77    2.92   0
  -2  -4 -18    1.59    3.66   0
  27  -1 -19   58.87    2.82   0
 -27   1  19   62.65    2.76   0
 -27  -1  19   51.75    3.36   0
  27   1 -19   49.33    2.95   0
  25  -1 -19  117.55    3.65   0
 -25   1  19  109.56    3.00   0
 -25  -1  19  118.21    3.13   0
  25   1 -19  123.85    4.02   0
  23  -1 -19    0.77    2.33   0
 -23   1  19    0.70    2.29   0
  23   1 -19   -3.34    2.41   0
 -23  -1  19   -0.46    3.00   0
  21  -1 -19   48.70    3.29   0
 -21   1  19   43.76    3.16   0
  21   1 -19   49.64    3.26   0
  19  -1 -19    2.06    2.31   0
 -19   1  19    1.53    2.86   0
  19   1 -19    0.39    2.95   0
  17   1 -19   29.29    2.32   0
  17  -1 -19   30.23    3.16   0
 -17   1  19   29.15    2.33   0
  15   1 -19   97.59    2.61   0
  15  -1 -19   90.03    2.82   0
 -15   1  19  106.65    3.50   0
  13   1 -19   34.57    2.94   0
  13  -1 -19   33.13    2.41   0
 -13   1  19   37.19    3.31   0
  11   1 -19   21.05    2.73   0
  11  -1 -19   14.02    2.26   0
   9   1 -19  141.82    4.19   0
   9  -1 -19  137.97    3.03   0
   9   1 -19  157.34    2.84   0
   7  -1 -19  169.37    4.06   0
   7   1 -19  164.76    3.71   0
   7   1 -19  169.78    3.61   0
   7  -1 -19  172.87    3.71   0
   7   1 -19  173.07    4.27   0
   5  -1 -19    6.27    3.14   0
   5   1 -19    0.40    2.54   0
   5   1 -19    7.64    2.28   0
   5   1 -19    3.82    3.07   0
   5  -1 -19    4.69    2.15   0
   3  -1 -19  167.77    4.04   0
   3  -1 -19  177.74    4.81   0
   3   1 -19  182.62    4.28   0
   3   1 -19  180.62    3.79   0
   3   1 -19  177.01    4.17   0
   3  -1 -19  179.49    3.82   0
   1   1 -19   46.48    3.19   0
   1  -1 -19   46.22    3.32   0
   1   1 -19   32.00    2.96   0
   1  -1 -19   52.46    4.09   0
   1   1 -19   40.52    2.72   0
   1  -1 -19   43.30    3.18   0
  -1   1 -19   13.46    3.73   0
  -1  -1 -19    6.11    3.46   0
  -1  -1 -19    7.03    3.00   0
  -1   1 -19    8.19    3.02   0
  -1   1 -19    9.20    2.36   0
  -1  -1 -19    9.11    2.28   0
  -3   1 -19   26.99    2.86   0
  -3  -1 -19   24.62    3.76   0
  -3  -1 -19   23.36    3.05   0
  -3  -1 -19   25.35    3.11   0
  -5  -1 -19   37.30    3.86   0
  -5   1 -19   45.53    3.92   0
  -5  -1 -19   27.95    2.57   0
  -5  -1 -19   30.77    3.62   0
  -7  -1 -19   31.64    3.31   0
  -7   1 -19   27.42    2.88   0
  -7  -1 -19   25.55    2.77   0
  -7  -1 -19   36.43    4.00   0
  -9  -1 -19   -1.25    3.14   0
  -9  -1 -19   -0.62    3.26   0
  -9   1 -19    1.82    2.71   0
  -9  -1 -19    2.71    3.05   0
 -11  -1 -19   16.74    3.97   0
 -11  -1 -19   16.96    3.48   0
 -11   1 -19   16.88    2.83   0
  13  -1  19    0.69    2.91   0
 -13  -1 -19    1.50    3.31   0
 -13  -1 -19    1.17    3.91   0
 -13   1 -19    2.95    3.52   0
  24  -2 -19  138.40    3.79   0
  24   2 -19  112.45    3.20   0
 -24   2  19  174.48    4.10   0
  22  -2 -19    9.51    2.47   0
 -22   2  19    6.02    3.07   0
  22   2 -19    1.15    2.62   0
 -20   2  19   -0.65    2.39   0
  20  -2 -19    1.77    2.95   0
  20   2 -19    1.84    2.56   0
  18  -2 -19   17.82    2.47   0
 -18   2  19   20.79    2.47   0
  18   2 -19   21.12    2.44   0
  16  -2 -19   65.29    3.41   0
  16   2 -19   66.36    2.78   0
 -16   2  19   67.70    2.76   0
  14  -2 -19   76.89    3.25   0
  14   2 -19   79.40    2.81   0
 -14   2  19   84.97    3.40   0
  12   2 -19    2.74    3.63   0
  12  -2 -19    5.40    3.04   0
 -12   2  19    7.78    3.03   0
  12   2 -19   15.41    2.33   0
 -10   2  19    0.81    2.88   0
  10   2 -19    5.91    2.84   0
  10  -2 -19   -1.30    3.28   0
  10   2 -19    1.94    3.65   0
   8   2 -19    4.74    2.46   0
   8  -2 -19   14.42    3.07   0
   8   2 -19   14.40    3.02   0
   8   2 -19   12.31    4.68   0
   6  -2 -19   13.91    2.48   0
   6   2 -19   32.54    2.39   0
   6   2 -19   28.33    3.45   0
   6  -2 -19   23.72    3.47   0
   4  -2 -19    2.88    2.41   0
   4  -2 -19    5.94    3.61   0
   4  -2 -19    7.94    3.06   0
   4   2 -19    9.02    3.22   0
   4   2 -19    8.60    2.31   0
   2  -2 -19   20.65    3.76   0
   2   2 -19   25.84    3.52   0
   2   2 -19   21.61    3.10   0
   2  -2 -19   22.43    4.47   0
   2  -2 -19   24.04    2.59   0
   0   2 -19   11.31    2.72   0
   0  -2 -19    7.40    2.50   0
  -2   2 -19  103.27    4.08   0
  -2  -2 -19  101.25    3.05   0
  -4   2 -19    5.48    2.82   0
  -4  -2 -19   10.42    2.48   0
  -6   2 -19  156.52    3.77   0
  -6  -2 -19  117.88    3.06   0
  -8   2 -19   13.40    4.08   0
  -8  -2 -19    3.37    3.22   0
 -10   2 -19   -1.70    3.80   0
 -10  -2 -19    1.77    2.56   0
  21   3 -19   45.87    3.56   0
 -21   3  19   45.24    3.51   0
  21   3 -19   22.19    3.63   0
  21  -3 -19   32.12    3.38   0
  19   3 -19    3.35    2.75   0
 -19   3  19   -0.66    2.53   0
  19   3 -19    0.70    3.62   0
  19  -3 -19    0.60    3.09   0
  17   3 -19   13.68    7.08   0
  17   3 -19   23.12    2.69   0
  17  -3 -19   30.72    3.23   0
 -17   3  19   30.85    3.30   0
 -15   3  19    1.12    3.06   0
  15   3 -19    1.33    2.65   0
  15  -3 -19   -0.92    2.41   0
  13   3 -19   29.62    2.84   0
 -13   3  19   42.26    3.25   0
  13  -3 -19   31.60    2.72   0
  13   3 -19   38.42    2.91   0
  11   3 -19    6.01    2.48   0
  11   3 -19    4.24    2.41   0
 -11   3  19    2.18    3.09   0
  11  -3 -19    2.43    2.63   0
  -9   3  19    6.83    3.23   0
   9   3 -19    5.45    2.65   0
   9   3 -19    2.09    2.52   0
   9  -3 -19    2.49    3.55   0
   7  -3 -19   22.62    2.81   0
   7   3 -19   36.63    2.90   0
   7   3 -19   51.25    2.83   0
   7  -3 -19   43.02    4.13   0
   5  -3 -19    4.38    2.71   0
   5   3 -19    4.58    3.55   0
   5   3 -19    7.02    2.74   0
   5  -3 -19    3.71    6.57   0
   5  -3 -19    3.25    6.68   0
   3   3 -19   30.18    3.45   0
   3   3 -19   29.51    2.80   0
   3  -3 -19   29.16    3.42   0
   1   3 -19    0.57    2.66   0
   1  -3 -19   -1.96    2.60   0
  -1   3 -19   -2.23    3.48   0
  -1  -3 -19   -1.61    3.35   0
  -3   3 -19    5.98    2.82   0
  -3  -3 -19    5.41    2.68   0
  -5   3 -19    0.43    3.52   0
  -5  -3 -19    2.82    3.20   0
  -7   3 -19   22.95    3.04   0
  -7  -3 -19    7.76    2.95   0
  14   4 -19   -1.24    2.89   0
  14  -4 -19    2.09    2.98   0
  14   4 -19    3.03    2.96   0
 -14   4  19    7.36    3.58   0
  12   4 -19   -1.26    3.01   0
  12   4 -19    2.12    3.02   0
 -12   4  19    4.88    3.40   0
  12  -4 -19    4.26    3.54   0
  10  -4 -19    3.83    2.88   0
  10   4 -19    7.16    3.11   0
  10  -4 -19   11.77    4.45   0
 -10   4  19    5.37    4.11   0
  10   4 -19   -3.99    4.15   0
   8   4 -19   21.74    3.16   0
   8  -4 -19   17.60    3.67   0
   8   4 -19   27.92    3.17   0
   8  -4 -19   15.06    5.60   0
   6  -4 -19   71.61    3.80   0
   6   4 -19   59.15    4.07   0
   6   4 -19   66.91    4.37   0
   4   4 -19   31.97    4.04   0
   4   4 -19   29.57    3.26   0
   4  -4 -19   40.68    3.77   0
   2   4 -19   46.65    3.36   0
   2  -4 -19   46.27    3.80   0
   0   4 -19    4.86    2.96   0
 -26   0  20   21.24    2.57   0
  26   0 -20   18.65    2.63   0
 -24   0  20   51.25    2.66   0
  24   0 -20   57.48    2.75   0
  22   0 -20   47.05    2.61   0
 -22   0  20   45.38    2.55   0
 -20   0  20  308.85    3.67   0
  20   0 -20  295.69    3.58   0
 -18   0  20   -1.71    2.90   0
  18   0 -20   -4.65    2.93   0
  16   0 -20    5.01    2.25   0
  14   0 -20  115.63    2.75   0
  12   0 -20   63.86    2.60   0
  10   0 -20  192.90    3.21   0
   8   0 -20  253.04    3.84   0
   8   0 -20  286.96    3.64   0
   6   0 -20    3.75    2.50   0
   6   0 -20    2.25    2.20   0
   6   0 -20    1.60    2.36   0
   4   0 -20  793.43    6.35   0
   4   0 -20  793.74    6.00   0
   4   0 -20  608.01    5.27   0
   2   0 -20  449.02    4.97   0
   2   0 -20  315.24    4.77   0
   2   0 -20  447.98    5.17   0
   0   0 -20   68.38    3.37   0
   0   0 -20   74.92    2.82   0
   0   0 -20   73.16    2.76   0
  -2   0 -20   90.91    3.67   0
  -2   0 -20   89.51    3.42   0
  -2   0 -20   83.80    3.42   0
  -4   0 -20   12.54    3.52   0
  -4   0 -20   11.12    3.11   0
  -4   0 -20   12.60    3.06   0
  -6   0 -20    2.41    3.05   0
  -6   0 -20    2.93    3.31   0
  -8   0 -20   26.54    3.66   0
 -10   0 -20   27.99    2.95   0
 -12   0 -20   29.37    4.10   0
  25  -1 -20    4.94    2.63   0
 -25   1  20    8.65    2.53   0
  25   1 -20    5.23    2.75   0
 -25  -1  20    5.21    2.73   0
  23  -1 -20   -3.25    2.99   0
 -23   1  20    0.16    3.02   0
  23   1 -20    3.96    3.00   0
  21  -1 -20   27.39    2.56   0
 -21   1  20   31.87    2.55   0
  21   1 -20   29.92    2.50   0
 -19   1  20   13.64    2.95   0
  19  -1 -20   17.45    2.97   0
  19   1 -20   21.38    3.25   0
  17   1 -20    8.53    2.29   0
  17  -1 -20    5.21    2.34   0
 -17   1  20   12.59    2.35   0
  15   1 -20   21.43    2.32   0
  15  -1 -20   26.76    3.08   0
 -15   1  20   24.19    3.12   0
  13   1 -20   11.34    2.23   0
  13  -1 -20   17.22    3.06   0
  11   1 -20   68.33    2.51   0
  11  -1 -20   59.55    2.60   0
   9   1 -20   64.06    3.75   0
   9  -1 -20   58.38    2.72   0
   9   1 -20   59.33    3.15   0
   7  -1 -20  125.87    3.18   0
   7   1 -20  189.37    4.00   0
   7   1 -20  181.10    3.86   0
   7  -1 -20  160.03    3.29   0
   7   1 -20  177.51    4.55   0
   5  -1 -20    3.68    3.03   0
   5  -1 -20   -1.62    3.47   0
   5   1 -20    0.93    2.58   0
   5   1 -20    3.82    2.98   0
   5   1 -20    2.99    3.02   0
   5  -1 -20    0.55    3.09   0
   3  -1 -20   -1.40    2.25   0
   3  -1 -20    3.74    3.64   0
   3   1 -20    0.61    2.88   0
   3   1 -20    1.14    2.95   0
   3  -1 -20    0.23    3.07   0
   3   1 -20    3.90    2.36   0
   1  -1 -20   14.58    3.11   0
   1   1 -20   25.96    2.90   0
   1  -1 -20   19.61    4.19   0
   1   1 -20   17.53    2.39   0
   1   1 -20   14.11    3.43   0
   1  -1 -20   17.25    2.44   0
  -1  -1 -20    7.55    3.30   0
  -1   1 -20    7.41    3.87   0
  -1  -1 -20    7.70    3.39   0
  -1   1 -20   10.83    2.51   0
  -1  -1 -20    7.59    3.26   0
  -3   1 -20   75.63    3.39   0
  -3  -1 -20   62.09    3.64   0
  -3  -1 -20   72.83    4.56   0
  -3  -1 -20   60.14    2.77   0
  -5   1 -20    2.58    3.91   0
  -5  -1 -20    3.45    2.45   0
  -5  -1 -20   -1.83    3.58   0
  -5  -1 -20   -1.88    2.93   0
  -7  -1 -20   15.79    3.54   0
  -7   1 -20    9.54    3.58   0
  -7  -1 -20   10.83    2.51   0
  -7  -1 -20   17.70    3.99   0
  -9  -1 -20   -0.07    3.39   0
  -9  -1 -20    1.24    3.71   0
  -9  -1 -20    1.29    3.21   0
  -9   1 -20   -0.55    3.01   0
 -11  -1 -20    2.23    3.84   0
 -11  -1 -20    2.91    3.80   0
 -11   1 -20   -1.88    3.57   0
 -24   2  20   38.17    2.87   0
  24  -2 -20   39.63    2.81   0
  24   2 -20   36.84    3.57   0
  22  -2 -20    6.64    3.22   0
 -22   2  20   12.15    3.55   0
  22   2 -20   13.79    2.55   0
  20  -2 -20   42.61    2.62   0
  20   2 -20   51.98    2.86   0
 -20   2  20   54.85    2.69   0
  18  -2 -20   50.56    3.19   0
  18   2 -20   42.60    2.78   0
 -18   2  20   51.49    3.27   0
  16  -2 -20   -3.80    2.43   0
  16   2 -20    4.88    2.42   0
 -16   2  20    0.11    3.06   0
  14  -2 -20    4.66    2.42   0
 -14   2  20    7.71    3.31   0
  14   2 -20    5.37    2.47   0
  12  -2 -20   10.29    2.47   0
  12   2 -20   12.48    2.41   0
 -12   2  20   12.72    3.33   0
  12   2 -20   12.18    3.72   0
  10   2 -20   67.55    2.93   0
  10   2 -20   80.41    2.80   0
  10  -2 -20   73.18    3.38   0
  10   2 -20   58.58    4.65   0
   8  -2 -20    4.83    2.58   0
   8   2 -20    4.73    2.56   0
   8  -2 -20    4.03    3.07   0
   8   2 -20    7.17    2.29   0
   6  -2 -20    2.81    3.21   0
   6   2 -20    0.77    2.59   0
   6  -2 -20    0.46    3.17   0
   6   2 -20   -2.90    2.91   0
   4  -2 -20    0.26    2.96   0
   4  -2 -20    0.69    3.57   0
   4   2 -20    0.09    2.59   0
   4   2 -20    0.05    3.26   0
   4  -2 -20   -0.61    3.20   0
   2  -2 -20   32.78    4.01   0
   2   2 -20   37.84    2.83   0
   2   2 -20   43.21    2.58   0
   2  -2 -20   28.43    4.48   0
   2  -2 -20   43.32    3.51   0
   0   2 -20    6.26    2.97   0
   0  -2 -20    4.64    3.13   0
  -2   2 -20   58.95    4.03   0
  -2  -2 -20   69.01    3.34   0
  -4   2 -20    3.75    2.96   0
  -4  -2 -20    2.82    2.34   0
  -6   2 -20    6.61    2.88   0
  -6  -2 -20   -0.79    2.59   0
  -8   2 -20   -8.94    3.14   0
  -8  -2 -20   -4.00    3.40   0
  19   3 -20   22.06    2.91   0
  19  -3 -20   18.14    2.76   0
  19   3 -20    1.71    4.09   0
 -19   3  20   23.22    3.44   0
 -17   3  20    2.65    2.47   0
  17   3 -20   -0.45    2.63   0
  17  -3 -20   -1.11    2.49   0
 -15   3  20   53.42    3.54   0
  15   3 -20   49.04    2.97   0
  15  -3 -20   49.14    3.66   0
  13   3 -20   -1.89    2.72   0
 -13   3  20   -3.53    2.69   0
  13  -3 -20    0.03    3.11   0
  13   3 -20    6.69    3.32   0
  11   3 -20  121.28    4.27   0
  11   3 -20  110.64    4.08   0
 -11   3  20  132.10    4.36   0
  11  -3 -20  110.86    3.99   0
   9  -3 -20   64.17    3.02   0
   9   3 -20   42.89    2.99   0
   9   3 -20   42.74    2.85   0
   9  -3 -20   41.50    3.73   0
   7  -3 -20    9.33    3.68   0
   7   3 -20   13.74    2.78   0
   7   3 -20   10.18    2.91   0
   7  -3 -20   11.60    4.01   0
   5  -3 -20    7.75    2.75   0
   5   3 -20   10.25    2.82   0
   5   3 -20    7.99    3.37   0
   3   3 -20  103.16    3.94   0
   3   3 -20   90.79    3.34   0
   3  -3 -20   96.21    3.23   0
   1   3 -20   73.66    3.30   0
   1  -3 -20  188.43    4.33   0
  -1   3 -20   15.67    2.89   0
  -1  -3 -20   13.42    2.76   0
  -3   3 -20   17.69    3.08   0
  -3  -3 -20   28.39    3.53   0
  -5   3 -20   17.98    3.17   0
  -5  -3 -20   13.42    3.64   0
  25  -1 -21    4.83    3.09   0
  25   1 -21   -1.92    2.65   0
 -25   1  21    2.12    3.13   0
  23  -1 -21   16.44    2.60   0
  23   1 -21   16.09    3.08   0
 -23   1  21   16.77    2.62   0
 -21   1  21    2.53    2.41   0
  21  -1 -21   -2.39    2.43   0
  21   1 -21   -1.12    2.37   0
  19  -1 -21   24.69    3.14   0
 -19   1  21   20.87    2.47   0
  19   1 -21   23.95    3.03   0
  17   1 -21  107.47    2.85   0
 -17   1  21  111.27    2.88   0
  17  -1 -21  102.69    2.84   0
  15   1 -21    6.25    2.33   0
  15  -1 -21    7.71    2.41   0
 -15   1  21    5.99    2.45   0
  13   1 -21   48.32    2.58   0
  13  -1 -21   47.29    3.15   0
  11   1 -21    2.38    3.26   0
  11   1 -21    3.44    2.85   0
  11  -1 -21    1.77    2.21   0
   9  -1 -21    4.68    2.66   0
   9  -1 -21   14.27    2.43   0
   9   1 -21   15.93    3.25   0
   9   1 -21   13.06    2.57   0
   7  -1 -21    5.05    2.64   0
   7   1 -21    5.14    3.13   0
   7   1 -21    4.65    2.56   0
   7  -1 -21    3.93    2.93   0
   7   1 -21    6.38    3.40   0
   5  -1 -21  112.33    4.61   0
   5   1 -21   65.48    3.24   0
   5   1 -21  102.97    3.64   0
   5   1 -21   92.55    3.92   0
   5  -1 -21  101.66    3.61   0
   5  -1 -21   62.27    2.89   0
   3  -1 -21    5.91    2.41   0
   3   1 -21    3.75    3.63   0
   3  -1 -21    6.10    3.86   0
   3   1 -21    2.30    3.04   0
   3   1 -21    3.24    3.29   0
   3  -1 -21    8.88    3.18   0
   1  -1 -21    7.88    3.06   0
   1   1 -21    2.40    2.95   0
   1  -1 -21    2.82    3.03   0
   1   1 -21    5.64    3.07   0
   1   1 -21    2.05    2.38   0
   1  -1 -21   -1.79    2.40   0
  -1   1 -21    2.23    2.41   0
  -1  -1 -21   -0.34    3.03   0
  -1   1 -21    0.64    2.91   0
  -1  -1 -21    1.39    3.52   0
  -1  -1 -21    2.34    2.40   0
  -3  -1 -21   65.69    3.95   0
  -3   1 -21   77.58    3.99   0
  -3  -1 -21   69.18    4.06   0
  -3  -1 -21   76.13    2.83   0
  -3   1 -21   71.61    3.52   0
  -5   1 -21   40.56    3.86   0
  -5  -1 -21   35.68    3.61   0
  -5  -1 -21   39.54    2.81   0
  -5  -1 -21   40.98    4.32   0
  -7  -1 -21   24.84    3.72   0
  -7   1 -21   36.76    3.90   0
  -7  -1 -21   26.12    2.68   0
  -7  -1 -21   30.18    4.12   0
  -9  -1 -21   10.86    3.77   0
  -9  -1 -21   12.20    4.09   0
  -9  -1 -21   13.19    2.80   0
  -9   1 -21    8.47    3.63   0
  22  -2 -21   -0.59    2.69   0
 -22   2  21    0.87    3.62   0
  22   2 -21    7.79    3.33   0
  20   2 -21    2.10    2.62   0
  20  -2 -21    2.83    3.11   0
 -20   2  21   -1.05    3.46   0
  18  -2 -21   62.45    2.88   0
  18   2 -21   74.81    2.92   0
 -18   2  21   79.69    2.93   0
  16  -2 -21   -0.65    3.03   0
  16   2 -21    2.74    3.33   0
 -16   2  21   -3.01    3.10   0
  14   2 -21   -0.60    4.08   0
  14  -2 -21   52.35    3.31   0
 -14   2  21   61.89    3.46   0
  14   2 -21   53.18    3.17   0
  12  -2 -21    8.50    3.08   0
  12   2 -21    8.28    2.41   0
  12   2 -21    5.35    3.36   0
  10   2 -21   24.79    2.49   0
  10   2 -21   21.22    3.33   0
  10  -2 -21   16.97    2.51   0
  10   2 -21   19.85    4.52   0
   8  -2 -21   -1.45    2.57   0
   8   2 -21    1.44    2.58   0
   8  -2 -21    1.34    3.02   0
   8   2 -21    3.11    2.39   0
   6  -2 -21  133.16    3.80   0
   6  -2 -21  110.66    5.04   0
   6   2 -21  128.34    3.95   0
   6  -2 -21   85.65    3.79   0
   6   2 -21  112.99    3.78   0
   4  -2 -21    6.08    3.72   0
   4   2 -21   -0.46    2.78   0
   4  -2 -21    7.21    4.35   0
   4   2 -21    4.36    2.49   0
   4  -2 -21   11.92    3.16   0
   2   2 -21   -4.19    3.21   0
   2  -2 -21    3.47    3.64   0
   2   2 -21    0.57    2.88   0
   2  -2 -21    1.26    4.04   0
   2  -2 -21   -0.74    2.60   0
   0   2 -21    3.99    2.96   0
   0   2 -21    2.75    2.66   0
   0  -2 -21    4.11    2.55   0
  -2   2 -21   44.31    4.24   0
  -2  -2 -21   26.78    2.78   0
  -4   2 -21   29.89    3.83   0
  -4  -2 -21   25.02    3.31   0
  -6   2 -21   -2.06    3.20   0
  -6  -2 -21    1.28    2.66   0
  17   3 -21    2.25    2.88   0
 -17   3  21    5.59    3.28   0
  17  -3 -21    1.53    3.24   0
  15   3 -21   -1.94    3.45   0
  15   3 -21    6.00    3.42   0
  15  -3 -21    3.37    3.16   0
 -15   3  21    0.02    2.67   0
  13   3 -21   14.55    3.88   0
  13  -3 -21    9.46    3.42   0
  13   3 -21   15.01    2.88   0
 -13   3  21   16.45    2.95   0
  11   3 -21   13.05    2.76   0
  11   3 -21   20.81    2.62   0
  11  -3 -21   15.35    3.32   0
   9  -3 -21   20.80    2.91   0
   9   3 -21   16.92    3.44   0
   9   3 -21   21.28    3.29   0
   9  -3 -21   10.66    3.50   0
   7  -3 -21   11.10    2.86   0
   7  -3 -21   13.61    4.50   0
   7   3 -21   19.21    2.90   0
   7  -3 -21   11.55    3.96   0
   7   3 -21   23.90    2.70   0
   5   3 -21   16.66    2.95   0
   5   3 -21   14.31    2.82   0
   5  -3 -21   18.17    3.35   0
   3   3 -21    1.40    3.50   0
   3   3 -21    3.67    3.64   0
   3  -3 -21   -4.88    3.41   0
   1   3 -21    8.84    2.96   0
   1   3 -21   32.72    3.92   0
   1  -3 -21   29.04    2.96   0
  -1   3 -21   -2.21    3.08   0
  -1  -3 -21   -0.77    2.79   0
  -3   3 -21    4.41    3.79   0
  -3  -3 -21    2.61    4.04   0
  24   0 -22    6.37    3.09   0
 -24   0  22   -0.05    2.46   0
  22   0 -22  108.31    3.69   0
 -22   0  22  109.89    3.52   0
  20   0 -22   57.39    3.32   0
  18   0 -22   41.55    3.43   0
  16   0 -22    5.46    3.09   0
  14   0 -22   27.61    2.57   0
  12   0 -22   55.33    3.18   0
  10   0 -22  107.30    4.12   0
  10   0 -22  106.75    2.99   0
   8   0 -22    1.30    3.09   0
   8   0 -22   -1.17    3.01   0
   6   0 -22  141.24    3.58   0
   6   0 -22  209.62    3.45   0
   6   0 -22  215.30    3.78   0
   4   0 -22   16.13    3.72   0
   4   0 -22   16.14    2.39   0
   4   0 -22   16.95    3.05   0
   2   0 -22   32.61    3.13   0
   2   0 -22   36.40    3.29   0
   2   0 -22   29.18    3.29   0
   0   0 -22  123.23    3.80   0
   0   0 -22  145.47    4.61   0
   0   0 -22  132.06    3.23   0
  -2   0 -22   21.55    3.61   0
  -2   0 -22   14.10    2.51   0
  -2   0 -22   18.76    3.53   0
  -4   0 -22   -2.18    2.88   0
  -4   0 -22   -4.37    3.07   0
  -4   0 -22    3.56    3.14   0
  -6   0 -22    0.16    2.70   0
  -6   0 -22    3.43    3.54   0
  -8   0 -22   14.76    2.88   0
  -8   0 -22   12.56    2.99   0
  23  -1 -22    2.53    2.50   0
 -23   1  22    4.37    3.13   0
  23   1 -22    2.79    2.48   0
  21  -1 -22    6.57    3.49   0
 -21   1  22    5.30    3.17   0
  21   1 -22    7.75    2.55   0
 -19   1  22   -1.71    2.34   0
  19  -1 -22   -2.55    2.33   0
  19   1 -22    1.19    3.20   0
  17   1 -22    0.46    2.24   0
  17  -1 -22    4.23    2.95   0
 -17   1  22    5.75    2.42   0
  15   1 -22    8.82    2.86   0
  15  -1 -22    0.66    2.31   0
  13   1 -22    1.69    2.60   0
  13   1 -22   25.83    2.51   0
  13  -1 -22   29.37    3.21   0
  11   1 -22   -0.46    3.32   0
  11   1 -22   -0.01    2.32   0
  11  -1 -22   -1.21    2.37   0
   9  -1 -22   20.85    2.61   0
   9   1 -22   19.96    2.71   0
   9   1 -22   18.26    3.03   0
   9  -1 -22   20.25    3.23   0
   9   1 -22   18.23    3.47   0
   7  -1 -22   15.81    3.50   0
   7  -1 -22   16.80    3.51   0
   7   1 -22   18.16    2.68   0
   7  -1 -22   15.12    3.10   0
   7   1 -22   16.37    3.37   0
   7   1 -22   18.37    3.20   0
   5  -1 -22    3.07    3.63   0
   5   1 -22   -0.83    3.45   0
   5   1 -22    4.63    2.29   0
   5   1 -22    2.25    3.02   0
   5  -1 -22    4.18    2.32   0
   5  -1 -22    3.49    2.53   0
   3   1 -22   17.61    3.71   0
   3  -1 -22    9.64    3.72   0
   3   1 -22   12.54    2.40   0
   3   1 -22   12.28    3.06   0
   3  -1 -22    5.60    2.50   0
   3  -1 -22    9.71    2.43   0
   1   1 -22   38.42    3.55   0
   1  -1 -22   36.75    3.25   0
   1   1 -22   41.12    3.89   0
   1  -1 -22   41.16    4.36   0
   1   1 -22   30.48    3.38   0
   1  -1 -22   37.47    3.50   0
  -1  -1 -22   28.75    3.45   0
  -1   1 -22   44.60    4.27   0
  -1  -1 -22   36.14    4.17   0
  -1   1 -22   42.62    2.74   0
  -1  -1 -22   42.54    3.32   0
  -3  -1 -22   -0.82    3.57   0
  -3   1 -22    2.68    2.52   0
  -3   1 -22   -1.62    3.66   0
  -3  -1 -22    1.75    3.32   0
  -3  -1 -22    0.32    3.41   0
  -5   1 -22    2.10    2.75   0
  -5  -1 -22    8.20    3.85   0
  -5   1 -22    5.69    3.75   0
  -5  -1 -22    8.09    3.29   0
  -5  -1 -22    4.71    3.56   0
  -7  -1 -22   14.47    4.15   0
  -7   1 -22    5.76    3.01   0
  -7  -1 -22    9.74    3.91   0
  -7  -1 -22    1.84    2.87   0
 -20   2  22    1.55    3.27   0
  20   2 -22    1.00    2.55   0
  20  -2 -22    3.91    2.67   0
  18  -2 -22   62.46    2.80   0
  18   2 -22   73.17    3.46   0
 -18   2  22   95.37    3.63   0
 -16   2  22   -0.07    2.55   0
  16  -2 -22    4.07    3.32   0
  16   2 -22    1.69    2.43   0
  14  -2 -22   30.26    3.46   0
  14   2 -22   27.97    2.67   0
  14   2 -22   21.38    4.11   0
  12   2 -22   14.91    2.59   0
  12  -2 -22   11.44    3.12   0
  12   2 -22   23.64    3.30   0
  12   2 -22    6.45    3.86   0
  10  -2 -22   40.93    3.81   0
  10   2 -22   37.01    2.77   0
  10  -2 -22   23.98    3.26   0
  10   2 -22   15.60    4.81   0
  10   2 -22   33.98    2.47   0
   8  -2 -22   18.08    2.81   0
   8   2 -22   24.49    3.50   0
   8  -2 -22   17.96    2.70   0
   8   2 -22   23.85    2.55   0
   6  -2 -22   13.84    3.45   0
   6  -2 -22   10.71    3.88   0
   6   2 -22    6.02    2.85   0
   6  -2 -22   10.91    3.28   0
   6   2 -22    9.47    3.22   0
   4   2 -22   67.06    2.99   0
   4  -2 -22   60.41    4.35   0
   4   2 -22   74.43    4.16   0
   4  -2 -22   61.34    5.16   0
   4  -2 -22   85.85    3.09   0
   2  -2 -22    9.84    4.32   0
   2   2 -22    4.61    4.12   0
   2  -2 -22    4.12    4.60   0
   2   2 -22   13.99    2.60   0
   2  -2 -22   14.54    2.67   0
   0   2 -22   96.16    3.16   0
   0   2 -22  134.67    4.81   0
   0  -2 -22  108.59    4.05   0
  -2   2 -22    4.55    3.79   0
  -2   2 -22   12.43    2.77   0
  -2  -2 -22    5.93    2.76   0
  -4   2 -22    3.04    3.89   0
  -4  -2 -22    1.64    3.24   0
  15   3 -22    3.57    2.88   0
  15   3 -22   -0.94    2.74   0
  15  -3 -22   -1.57    3.73   0
 -15   3  22    4.07    3.43   0
  13   3 -22   46.35    3.06   0
 -13   3  22   94.66    4.15   0
  13  -3 -22   76.70    4.07   0
  13   3 -22   75.18    4.11   0
  11  -3 -22    5.03    2.79   0
  11   3 -22    0.39    2.69   0
  11   3 -22    4.22    2.86   0
  11  -3 -22    8.19    3.67   0
   9  -3 -22   15.85    2.86   0
   9   3 -22   18.19    3.72   0
   9   3 -22   27.28    3.37   0
   9  -3 -22   17.16    4.33   0
   7  -3 -22    4.64    2.84   0
   7  -3 -22    1.38    5.22   0
   7   3 -22    4.80    3.56   0
   7  -3 -22    2.72    4.72   0
   7   3 -22    2.91    2.65   0
   5   3 -22   29.05    2.85   0
   5   3 -22   18.59    3.66   0
   5  -3 -22   20.69    2.88   0
   3   3 -22    4.75    3.66   0
   3   3 -22    6.52    2.89   0
   3  -3 -22    7.89    2.84   0
   1   3 -22   18.20    3.33   0
   1   3 -22   31.37    3.28   0
   1  -3 -22   35.20    3.80   0
  21  -1 -23   25.05    3.47   0
 -21   1  23   27.18    3.51   0
  21   1 -23   30.91    2.68   0
  19  -1 -23   -2.03    2.51   0
 -19   1  23    0.84    2.58   0
  19   1 -23    4.01    3.04   0
  17   1 -23  157.67    3.37   0
  17  -1 -23  152.24    3.99   0
  15   1 -23    0.68    2.50   0
  15  -1 -23    3.99    3.11   0
  13   1 -23    2.14    3.23   0
  13   1 -23    1.34    3.10   0
  13  -1 -23    1.24    2.43   0
  11  -1 -23    0.82    2.62   0
  11   1 -23    0.93    2.35   0
  11  -1 -23    2.07    2.96   0
  11   1 -23    0.09    3.16   0
   9  -1 -23  126.77    3.99   0
   9   1 -23  128.82    3.38   0
   9   1 -23  123.20    3.18   0
   9  -1 -23  117.07    3.25   0
   9   1 -23  112.49    4.10   0
   7  -1 -23   48.47    4.15   0
   7   1 -23   52.88    3.01   0
   7  -1 -23   43.82    3.28   0
   7   1 -23   47.19    3.66   0
   7   1 -23   45.08    3.21   0
   7  -1 -23   23.02    2.74   0
   5   1 -23  112.70    3.01   0
   5  -1 -23  106.82    4.54   0
   5   1 -23  113.17    4.54   0
   5   1 -23   87.45    4.00   0
   5  -1 -23   94.64    3.80   0
   5  -1 -23   97.49    3.10   0
   3   1 -23    1.66    2.97   0
   3  -1 -23    0.35    3.77   0
   3   1 -23    3.05    3.10   0
   3   1 -23    0.73    3.13   0
   3  -1 -23    4.16    2.44   0
   3  -1 -23    0.38    3.10   0
   1  -1 -23   14.46    3.15   0
   1   1 -23   14.47    3.11   0
   1  -1 -23   12.74    3.70   0
   1   1 -23   16.09    3.30   0
   1   1 -23   17.13    3.17   0
   1  -1 -23   14.69    2.55   0
  -1  -1 -23  139.52    4.46   0
  -1   1 -23  155.21    3.54   0
  -1   1 -23  141.37    4.01   0
  -1  -1 -23  144.47    5.17   0
  -1  -1 -23  166.70    3.56   0
  -3  -1 -23    5.90    3.69   0
  -3   1 -23    3.66    2.99   0
  -3  -1 -23    3.43    3.60   0
  -3  -1 -23   -2.19    2.68   0
  -3   1 -23    2.96    2.59   0
  -5  -1 -23   84.99    5.02   0
  -5   1 -23   93.72    3.73   0
  -5  -1 -23   94.99    4.02   0
  -5   1 -23   81.05    3.42   0
  -5  -1 -23   72.13    4.65   0
  18  -2 -23   70.15    3.69   0
 -18   2  23   70.45    3.18   0
  18   2 -23   64.97    2.99   0
  16   2 -23    1.39    3.80   0
  16  -2 -23   -5.00    3.48   0
  16   2 -23    8.46    2.53   0
 -16   2  23   -1.32    3.61   0
  14  -2 -23    1.98    3.34   0
  14   2 -23    2.50    2.43   0
  14   2 -23   -0.31    3.77   0
  12   2 -23    5.45    2.60   0
  12  -2 -23    4.50    3.23   0
  12   2 -23    7.02    2.42   0
  12   2 -23    3.27    4.50   0
  10  -2 -23   44.99    3.72   0
  10   2 -23   36.94    2.93   0
  10  -2 -23   38.55    3.49   0
  10   2 -23   35.93    2.70   0
   8  -2 -23   58.39    2.95   0
   8   2 -23   48.92    3.25   0
   8   2 -23   62.12    2.85   0
   8  -2 -23   50.47    3.84   0
   6  -2 -23    5.87    3.38   0
   6  -2 -23    2.70    4.74   0
   6   2 -23    2.93    3.66   0
   6   2 -23    6.57    2.58   0
   6  -2 -23    6.98    3.87   0
   4  -2 -23   30.23    4.26   0
   4   2 -23   50.51    3.21   0
   4  -2 -23   28.01    4.68   0
   4  -2 -23   43.21    3.02   0
   4   2 -23   33.58    3.43   0
   2  -2 -23    1.72    5.03   0
   2   2 -23    0.98    3.10   0
   2   2 -23    4.53    3.35   0
   2  -2 -23    2.71    5.24   0
   2  -2 -23    1.99    3.41   0
   0   2 -23   24.26    3.92   0
   0   2 -23    6.95    3.24   0
   0  -2 -23   27.64    2.85   0
  -2   2 -23   17.00    3.72   0
  -2   2 -23   17.83    3.34   0
  -2  -2 -23   20.32    3.60   0
   7   3 -23    1.21    3.69   0
  20   0 -24   27.32    3.32   0
  18   0 -24    8.75    2.51   0
  16   0 -24   37.10    2.68   0
  14   0 -24   26.26    2.51   0
  12   0 -24   66.36    3.43   0
  12   0 -24   47.33    3.61   0
  10   0 -24   38.34    3.43   0
  10   0 -24   40.79    3.47   0
   8   0 -24   63.82    3.96   0
   8   0 -24   68.53    3.42   0
   8   0 -24   57.56    2.94   0
   6   0 -24   -1.33    3.75   0
   6   0 -24    1.00    2.40   0
   6   0 -24    3.62    2.44   0
   4   0 -24   10.13    3.76   0
   4   0 -24    6.60    2.39   0
   4   0 -24   13.96    3.10   0
   2   0 -24   33.36    4.24   0
   2   0 -24   27.20    3.37   0
   2   0 -24   29.09    3.38   0
   0   0 -24    6.04    4.33   0
   0   0 -24   22.36    3.53   0
   0   0 -24   17.44    3.44   0
  -2   0 -24   -0.62    3.09   0
  -2   0 -24   -0.79    3.01   0
  -2   0 -24    1.83    3.24   0
  19  -1 -24   15.48    2.64   0
  19   1 -24    3.36    2.77   0
  17   1 -24    7.72    3.10   0
  17  -1 -24    8.63    2.53   0
  15   1 -24   70.18    4.23   0
  15   1 -24   81.21    3.60   0
  15  -1 -24   89.15    3.80   0
  13   1 -24    2.44    3.19   0
  13   1 -24    3.66    2.39   0
  13  -1 -24    2.39    2.42   0
  11  -1 -24    8.11    3.54   0
  11   1 -24    3.09    3.42   0
  11   1 -24   10.27    3.06   0
  11  -1 -24    8.12    2.44   0
  11   1 -24   10.29    3.31   0
   9  -1 -24    4.72    2.79   0
   9   1 -24    4.83    2.70   0
   9   1 -24   -0.12    2.38   0
   9  -1 -24    1.60    3.16   0
   9   1 -24    0.10    3.12   0
   7  -1 -24    3.81    3.79   0
   7   1 -24    6.08    2.86   0
   7  -1 -24    4.24    3.11   0
   7   1 -24    4.96    2.39   0
   7   1 -24    3.05    3.13   0
   7  -1 -24    6.03    2.70   0
   5   1 -24   28.53    3.52   0
   5  -1 -24   19.30    3.26   0
   5   1 -24   32.90    4.06   0
   5   1 -24   24.76    3.32   0
   5  -1 -24   27.92    2.80   0
   5  -1 -24   33.94    2.91   0
   3   1 -24   83.64    3.18   0
   3   1 -24   76.19    3.73   0
   3  -1 -24   60.29    4.47   0
   3   1 -24   88.72    3.91   0
   3  -1 -24   94.23    3.25   0
   3  -1 -24   83.83    3.87   0
   1   1 -24    5.90    3.92   0
   1  -1 -24    1.03    3.69   0
   1   1 -24    8.94    2.57   0
   1  -1 -24    5.27    2.67   0
   1  -1 -24    4.15    3.45   0
  -1  -1 -24   -0.34    3.28   0
  -1   1 -24   -1.30    4.26   0
  -1  -1 -24    1.30    3.59   0
  -1  -1 -24   -1.37    3.38   0
  -1   1 -24   -0.77    2.63   0
  16  -2 -24    8.16    3.36   0
  16   2 -24   10.74    2.61   0
  16   2 -24    3.66    3.97   0
  14   2 -24    6.22    2.91   0
  14  -2 -24    6.73    3.25   0
  14   2 -24    7.66    3.31   0
  14   2 -24    3.50    4.33   0
  12  -2 -24    0.43    2.87   0
  12   2 -24    2.24    2.82   0
  12  -2 -24    7.94    3.31   0
  12   2 -24    2.56    2.75   0
  12   2 -24    0.94    4.69   0
  10  -2 -24    2.16    2.79   0
  10   2 -24    0.28    3.63   0
  10  -2 -24    1.37    3.19   0
  10   2 -24    5.13    3.24   0
   8  -2 -24    0.97    2.86   0
   8   2 -24    1.46    3.22   0
   8  -2 -24    3.42    4.42   0
   8  -2 -24    2.74    3.28   0
   8   2 -24    0.62    3.63   0
   6  -2 -24    8.71    3.89   0
   6   2 -24    2.70    3.05   0
   6  -2 -24    3.37    4.59   0
   6   2 -24    8.63    2.61   0
   6  -2 -24    6.51    3.57   0
   4  -2 -24    7.25    4.36   0
   4   2 -24   14.66    4.19   0
   4  -2 -24    4.35    4.59   0
   4   2 -24   14.11    2.82   0
   4  -2 -24    3.29    2.81   0
   2   2 -24   21.30    2.87   0
   2   2 -24   26.32    3.32   0
   2  -2 -24   18.37    2.82   0
  17   1 -25   44.61    2.84   0
  17  -1 -25   37.95    2.92   0
  15   1 -25   35.69    4.01   0
  15   1 -25   44.13    2.76   0
  15  -1 -25   41.10    2.98   0
  13  -1 -25   11.83    3.63   0
  13   1 -25    2.53    3.23   0
  13  -1 -25    4.81    3.20   0
  13   1 -25    5.14    3.44   0
  11  -1 -25    8.63    2.96   0
  11   1 -25   14.95    2.94   0
  11   1 -25   28.15    3.21   0
  11  -1 -25   22.43    3.57   0
  11   1 -25   26.57    3.55   0
   9  -1 -25    2.51    4.05   0
   9   1 -25    6.32    3.64   0
   9   1 -25    0.15    2.60   0
   9  -1 -25   -1.49    3.11   0
   9   1 -25   -1.81    3.27   0
   9  -1 -25    5.09    3.72   0
   7  -1 -25   72.88    4.65   0
   7   1 -25   73.66    3.58   0
   7   1 -25   62.01    2.99   0
   7  -1 -25   71.46    3.81   0
   7   1 -25   43.21    3.79   0
   7  -1 -25   76.38    3.87   0
   5   1 -25    8.98    3.86   0
   5  -1 -25   -3.58    3.29   0
   5   1 -25   -0.53    3.63   0
   5  -1 -25   -1.46    3.24   0
   5   1 -25   -0.36    2.49   0
   5  -1 -25    0.38    2.56   0
   3   1 -25   28.00    2.83   0
   3   1 -25   27.46    4.19   0
   3  -1 -25   15.55    3.31   0
   3   1 -25   23.10    3.96   0
   3  -1 -25   25.10    2.90   0
   3  -1 -25   20.23    3.52   0
   1  -1 -25    1.97    3.81   0
   1  -1 -25    2.26    3.44   0
  14   0 -26   94.56    4.17   0
  14   0 -26   68.71    3.22   0
  12   0 -26   29.26    3.77   0
  12   0 -26   34.88    2.92   0
  10   0 -26    5.70    3.23   0
  10   0 -26    1.70    3.05   0
  10   0 -26    2.39    2.76   0
   8   0 -26   -1.28    3.46   0
   8   0 -26   -1.13    4.01   0
   8   0 -26    1.70    3.39   0
   6   0 -26  107.97    5.33   0
   6   0 -26  145.78    4.30   0
   6   0 -26  123.17    4.44   0
   9  -1 -26    0.55    4.08   0
;
_shelx_hkl_checksum     12220
_shelx_res_file
;
TITL ncs160a in C2/c
    shelx.res
    created by SHELXL-2016/6 at 14:16:40 on 22-May-2018
CELL  0.71073  25.5310   4.8522  20.8610   90.000  107.810   90.000
ZERR     8.00   0.0060   0.0010   0.0040    0.000    0.030    0.000
LATT   7
SYMM  - X,   Y, 1/2 - Z
SFAC  C    H    N    O    S
UNIT  104 80 16 16 16
MERG   2
EQIV $1 -x, -y+2, -z+1
HTAB C2 O2
HTAB C2 O2_$1
FMAP   2
PLAN   -5
SIZE     0.041   0.463   0.482
ACTA
BOND   $H
CONF
L.S.  25
TEMP  -103.00
WGHT    0.055700    1.302200
FVAR       0.23082
S1    5    0.065863    1.173319    0.384306    11.00000    0.02627    0.03196 =
         0.02956    0.00569    0.00865    0.00388
S2    5    0.161890    0.807899    0.435504    11.00000    0.02727    0.03360 =
         0.02996    0.00463    0.01523    0.00575
O1    4    0.146293    1.127442    0.329547    11.00000    0.04039    0.04846 =
         0.02994    0.00841    0.01810    0.00365
O2    4    0.041983    0.713377    0.562600    11.00000    0.02509    0.03235 =
         0.03483    0.00340    0.01428    0.00614
N1    3    0.095763    0.359050    0.617081    11.00000    0.02059    0.02499 =
         0.02622   -0.00102    0.00986   -0.00107
N2    3    0.167337    0.459310    0.542392    11.00000    0.02055    0.02520 =
         0.02818   -0.00129    0.00964    0.00011
C1    1    0.128504    1.051181    0.374180    11.00000    0.02866    0.03135 =
         0.02723    0.00106    0.00892    0.00035
C2    1    0.068732    0.974229    0.453741    11.00000    0.02277    0.02961 =
         0.02600    0.00033    0.00870   -0.00016
C3    1    0.111626    0.803214    0.477087    11.00000    0.02210    0.02534 =
         0.02449   -0.00292    0.00853   -0.00059
C4    1    0.122609    0.602232    0.531988    11.00000    0.02198    0.02386 =
         0.02367   -0.00288    0.00829   -0.00028
C5    1    0.083243    0.569203    0.571044    11.00000    0.02016    0.02624 =
         0.02513   -0.00367    0.00806   -0.00152
C6    1    0.144443    0.209086    0.631009    11.00000    0.02004    0.02280 =
         0.02604   -0.00384    0.00651   -0.00055
C7    1    0.159218    0.008050    0.681432    11.00000    0.02679    0.02621 =
         0.02687   -0.00092    0.00963   -0.00303
AFIX  43
H7    2    0.135972   -0.028724    0.708326    11.00000   -1.20000
AFIX   0
C8    1    0.207573   -0.136405    0.691968    11.00000    0.02934    0.02380 =
         0.02765    0.00177    0.00478    0.00066
AFIX  43
H8    2    0.217320   -0.273223    0.726147    11.00000   -1.20000
AFIX   0
C9    1    0.242478   -0.085164    0.653284    11.00000    0.02547    0.02780 =
         0.03402   -0.00162    0.00673    0.00654
AFIX  43
H9    2    0.275622   -0.187017    0.661099    11.00000   -1.20000
AFIX   0
C10   1    0.228852    0.112393    0.603991    11.00000    0.02229    0.03151 =
         0.02871   -0.00219    0.00881    0.00161
AFIX  43
H10   2    0.252595    0.147249    0.577626    11.00000   -1.20000
AFIX   0
C11   1    0.179966    0.263267    0.592346    11.00000    0.02257    0.02427 =
         0.02468   -0.00214    0.00774   -0.00095
C12   1    0.055902    0.297155    0.653493    11.00000    0.02256    0.02819 =
         0.03569    0.00099    0.01725   -0.00104
AFIX  23
H12A  2    0.054369    0.095209    0.659446    11.00000   -1.20000
H12B  2    0.018905    0.359079    0.625995    11.00000   -1.20000
AFIX   0
C13   1    0.070388    0.435205    0.722025    11.00000    0.03616    0.04010 =
         0.03656   -0.00318    0.02145   -0.00391
AFIX 137
H13A  2    0.108738    0.394349    0.747326    11.00000   -1.50000
H13B  2    0.046176    0.365385    0.746832    11.00000   -1.50000
H13C  2    0.065600    0.634974    0.716145    11.00000   -1.50000
AFIX   0
H2    2    0.038725    0.987080    0.471642    11.00000    0.02772
HKLF 4
REM  ncs160a in C2/c
REM R1 =  0.0430 for    2052 Fo > 4sig(Fo)  and  0.0585 for all    2599 data
REM    177 parameters refined using      0 restraints
END
WGHT      0.0568      1.1292
REM Highest difference peak  0.387,  deepest hole -0.436,  1-sigma level  0.070
Q1    1   0.1136  0.6934  0.5000  11.00000  0.05    0.39
Q2    1   0.1458  0.9365  0.4022  11.00000  0.05    0.38
Q3    1   0.2256 -0.3113  0.7419  11.00000  0.05    0.36
Q4    1   0.1723  0.3570  0.4780  11.00000  0.05    0.28
Q5    1   0.0515  1.3282  0.3510  11.00000  0.05    0.28
;
_shelx_res_checksum     52879
