# Supplementary material for: Crystal structure of 1-ethyl-3-(2-oxo-1,3-di­thiol-4-yl)quinoxalin-2(1H)-one
Source: Acta Crystallogr E Crystallogr Commun. 2018 Jun 8;74(Pt 7):901–4. doi: 10.1107/S2056989018007892 (PMC6038617; doi:10.1107/S2056989018007892)
Supplement: Supplementary file 2 [file e-74-00901-Isup2.hkl]

data_I                                                                          
_shelx_title ' ncs160a in C2/c'                                                 
_shelx_refln_list_code          4                                               
_shelx_F_calc_maximum      421.16                                               
_exptl_crystal_F_000      1200.00                                               
_reflns_d_resolution_high  0.7900                                               
                                                                                
loop_                                                                           
 _space_group_symop_operation_xyz                                               
 'x, y, z'                                                                      
 '-x, y, -z+1/2'                                                                
 'x+1/2, y+1/2, z'                                                              
 '-x+1/2, y+1/2, -z+1/2'                                                        
 '-x, -y, -z'                                                                   
 'x, -y, z-1/2'                                                                 
 '-x+1/2, -y+1/2, -z'                                                           
 'x+1/2, -y+1/2, z-1/2'                                                         
                                                                                
_cell_length_a    25.5310                                                       
_cell_length_b     4.8522                                                       
_cell_length_c    20.8610                                                       
_cell_angle_alpha  90.000                                                       
_cell_angle_beta  107.810                                                       
_cell_angle_gamma  90.000                                                       
                                                                                
_shelx_F_squared_multiplier     1.000                                           
                                                                                
loop_                                                                           
 _refln_index_h                                                                 
 _refln_index_k                                                                 
 _refln_index_l                                                                 
 _refln_F_squared_calc                                                          
 _refln_F_squared_meas                                                          
 _refln_F_squared_sigma                                                         
 _refln_observed_status                                                         
   2   0   0          8.89         46.03        36.64 o                         
   4   0   0      74918.75      78430.62      2568.04 o                         
   6   0   0       3225.05       3107.25       166.29 o                         
   8   0   0      19599.56      19916.06       835.21 o                         
  10   0   0      51704.11      56219.12      2519.43 o                         
  12   0   0       7944.01       7957.25       385.79 o                         
  14   0   0       3953.98       4135.98       240.05 o                         
  16   0   0          0.30        -31.87        31.87 o                         
  18   0   0       5897.77       6320.49       417.89 o                         
  20   0   0        241.27        326.81        59.50 o                         
  22   0   0       5178.28       5472.69       823.48 o                         
  24   0   0         42.06         30.64        30.32 o                         
  26   0   0         14.68          4.11        27.63 o                         
  28   0   0         60.73        101.60        26.93 o                         
  30   0   0       1359.13       1391.42       184.89 o                         
   1   1   0       1726.71       1678.43        47.27 o                         
   3   1   0      11242.64      10741.79       174.90 o                         
   5   1   0       3222.28       2997.87        48.98 o                         
   7   1   0       1160.37       1107.29        26.90 o                         
   9   1   0        806.29        781.31        24.24 o                         
  11   1   0       9872.01      10729.87       422.82 o                         
  13   1   0       4424.45       5064.40       186.34 o                         
  15   1   0       1112.24       1117.07       133.80 o                         
  17   1   0        210.87        198.52        24.09 o                         
  19   1   0        234.09        253.59        23.48 o                         
  21   1   0        151.96        108.47        20.27 o                         
  23   1   0       2622.22       2750.57       283.86 o                         
  25   1   0          1.63         27.10        21.74 o                         
  27   1   0         11.00         28.83        20.85 o                         
  29   1   0        278.69        217.90        33.17 o                         
   0   2   0       7239.78       7215.73       120.50 o                         
   2   2   0        815.41        836.91        32.54 o                         
   4   2   0          5.76        -24.80        28.43 o                         
   6   2   0       1179.23       1138.08        28.30 o                         
   8   2   0       3292.46       3125.41       130.65 o                         
  10   2   0       1558.50       1516.17        77.72 o                         
  12   2   0        379.43        457.30        24.22 o                         
  14   2   0        200.68        175.92        21.08 o                         
  16   2   0        143.95        109.46        22.41 o                         
  18   2   0       1502.16       1608.77        65.16 o                         
  20   2   0       1003.02        877.67        47.65 o                         
  22   2   0         51.69         80.32        20.56 o                         
  24   2   0        614.99        553.13        49.64 o                         
  26   2   0          5.15          8.24        26.14 o                         
  28   2   0        122.13         97.13        25.08 o                         
   1   3   0       1787.50       1585.48        31.55 o                         
   3   3   0       5918.33       5804.02       390.14 o                         
   5   3   0        310.21        339.90        26.29 o                         
   7   3   0          0.14        -16.18        22.00 o                         
   9   3   0       3312.69       2764.68       383.33 o                         
  11   3   0          0.39         22.04        21.80 o                         
  13   3   0       5527.57       5513.11       498.71 o                         
  15   3   0        116.76        106.20        24.94 o                         
  17   3   0        268.54        196.15        42.67 o                         
  19   3   0        662.99        625.99        72.86 o                         
  21   3   0       2245.06       2188.06        90.84 o                         
  23   3   0       1527.55       1386.49       139.60 o                         
  25   3   0         19.50         74.22        22.42 o                         
   0   4   0        172.44        278.02        46.30 o                         
   2   4   0         72.63         47.97        29.80 o                         
   4   4   0        144.50        214.93        26.56 o                         
   6   4   0       2508.27       2642.16       135.66 o                         
   8   4   0        574.62        589.61        26.62 o                         
  10   4   0        601.86        568.98        26.90 o                         
  12   4   0        163.26        143.80        23.19 o                         
  14   4   0        299.47        312.51        28.45 o                         
  16   4   0         11.24         22.99        28.20 o                         
  18   4   0         77.66         32.83        32.46 o                         
  20   4   0          0.46        -31.43        31.43 o                         
  22   4   0          1.90         49.94        26.44 o                         
   1   5   0       1848.22       1884.60        79.21 o                         
   3   5   0       1351.41       1340.26       129.63 o                         
   5   5   0       1286.11       1317.82        65.28 o                         
   7   5   0        385.45        381.72        39.95 o                         
   9   5   0        833.11        941.83        40.09 o                         
  11   5   0        386.21        393.50        27.28 o                         
  13   5   0       1045.05        880.90       137.89 o                         
  15   5   0         82.93         80.79        29.31 o                         
  17   5   0          1.08          7.31        30.08 o                         
   0   6   0        392.91        397.71        43.43 o                         
   2   6   0        164.08        104.13        29.69 o                         
   4   6   0        130.04        108.54        26.09 o                         
   6   6   0         17.08         19.59        28.10 o                         
 -29   1   1        305.92        224.74        55.25 o                         
 -27   1   1       2295.53       2453.83       204.24 o                         
 -25   1   1        430.27        516.54        69.01 o                         
 -23   1   1       3339.19       3340.04       384.15 o                         
 -21   1   1        322.78        323.60        30.53 o                         
 -19   1   1         15.17         38.00        24.26 o                         
 -17   1   1       5278.12       5449.92       165.45 o                         
 -15   1   1       5363.82       5225.86       452.80 o                         
 -13   1   1       3199.70       2988.59       235.86 o                         
 -11   1   1       7597.60       8593.64       119.86 o                         
  -9   1   1       2347.76       2094.33       136.04 o                         
  -7   1   1       4059.77       3926.02        85.30 o                         
  -5   1   1       3277.65       2814.98        89.22 o                         
  -3   1   1       4553.72       3556.51       167.72 o                         
  -1   1   1        189.19        161.41        41.33 o                         
   1   1   1          7.15          2.24        26.64 o                         
   3   1   1        896.39        896.95        54.62 o                         
   5   1   1       4762.98       3929.53       109.03 o                         
   7   1   1       1064.64       1107.01        29.58 o                         
   9   1   1       4805.13       4536.76       470.42 o                         
  11   1   1          4.52         12.74        21.98 o                         
  13   1   1       2177.56       1811.99        65.95 o                         
  15   1   1       2814.02       2633.63        57.02 o                         
  17   1   1       6048.01       5955.93       211.75 o                         
  19   1   1        803.33        698.03        84.89 o                         
  21   1   1         79.92         85.18        20.50 o                         
  23   1   1       6338.21       5947.45       210.43 o                         
  25   1   1        785.25        790.48        88.08 o                         
  27   1   1       3337.81       3597.15       336.70 o                         
  29   1   1        524.56        495.62        47.79 o                         
 -28   2   1       1095.60       1011.30       143.75 o                         
 -26   2   1       2924.00       2690.54       204.00 o                         
 -24   2   1        293.60        357.13        29.03 o                         
 -22   2   1        428.16        342.37        21.26 o                         
 -20   2   1        209.84        205.85        22.30 o                         
 -18   2   1       1134.50       1136.49        32.38 o                         
 -16   2   1       6712.16       6813.19       281.01 o                         
 -14   2   1        364.65        401.64        27.77 o                         
 -12   2   1       4289.38       4118.17        62.06 o                         
 -10   2   1        957.30       1139.92        41.53 o                         
  -8   2   1       2458.12       2372.61        87.10 o                         
  -6   2   1       1835.98       1928.95        78.88 o                         
  -4   2   1       3767.58       3433.02        52.31 o                         
  -2   2   1       1039.27        997.70        54.05 o                         
   0   2   1      13914.14      13218.36       620.79 o                         
   2   2   1        157.33        170.07        32.71 o                         
   4   2   1       8614.52       8259.03       966.65 o                         
   6   2   1       4517.45       4554.31       125.34 o                         
   8   2   1        171.86        200.84        22.80 o                         
  10   2   1       2510.01       2393.67       110.39 o                         
  12   2   1       2989.39       2852.54        46.80 o                         
  14   2   1       8837.88       8568.77       313.34 o                         
  16   2   1         44.72         37.31        23.52 o                         
  18   2   1       2582.60       2623.06       112.69 o                         
  20   2   1       1481.92       1393.11       100.93 o                         
  22   2   1        386.09        384.25        39.04 o                         
  24   2   1        336.55        289.94        27.10 o                         
  26   2   1          0.21        -24.21        24.21 o                         
  28   2   1          0.12          1.99        23.85 o                         
 -27   3   1          9.71         -0.80        28.85 o                         
 -25   3   1         14.81         30.39        28.59 o                         
 -23   3   1         17.37         -0.10        22.86 o                         
 -21   3   1        456.40        366.82        24.48 o                         
 -19   3   1          0.16         10.56        23.54 o                         
 -17   3   1       4036.24       3965.87       220.46 o                         
 -15   3   1        295.32        282.05        24.99 o                         
 -13   3   1        221.62        167.46        28.61 o                         
 -11   3   1        344.78        321.12        26.99 o                         
  -9   3   1       1115.17       1163.12        30.13 o                         
  -7   3   1       4215.19       4114.66       132.86 o                         
  -5   3   1        330.51        312.66        35.92 o                         
  -3   3   1       2642.71       2633.43       145.83 o                         
  -1   3   1        737.90        723.05        73.36 o                         
   1   3   1         43.24          5.49        24.65 o                         
   3   3   1       2512.28       2798.62        62.93 o                         
   5   3   1       1340.95       1301.21        57.19 o                         
   7   3   1        159.86        146.74        28.03 o                         
   9   3   1       1127.34       1115.67        90.73 o                         
  11   3   1        134.10        144.70        24.26 o                         
  13   3   1        150.97        162.62        40.83 o                         
  15   3   1          1.58        -22.46        22.46 o                         
  17   3   1       2447.58       2283.14       181.29 o                         
  19   3   1          1.85        -25.88        25.88 o                         
  21   3   1          1.78         -5.23        26.57 o                         
  23   3   1         20.06         21.05        23.36 o                         
  25   3   1          1.85          4.21        23.04 o                         
 -22   4   1        176.70        107.68        31.24 o                         
 -20   4   1        184.06        114.71        27.49 o                         
 -18   4   1        815.41        689.50        67.18 o                         
 -16   4   1       1496.64       1664.52       101.16 o                         
 -14   4   1         51.36         50.56        33.05 o                         
 -12   4   1       1280.32       1369.72        74.25 o                         
 -10   4   1         10.40         47.41        26.74 o                         
  -8   4   1       1636.96       1553.26        62.24 o                         
  -6   4   1         93.58        147.20        27.55 o                         
  -4   4   1       3380.99       3272.03       165.87 o                         
  -2   4   1         14.61         35.76        23.86 o                         
   0   4   1          0.87        -26.62        28.05 o                         
   2   4   1       3104.73       3209.01       117.92 o                         
   4   4   1       1152.55       1055.81        59.44 o                         
   6   4   1       7004.29       7346.75       334.40 o                         
   8   4   1       1154.70       1105.05       105.66 o                         
  10   4   1        654.96        538.42        79.49 o                         
  12   4   1        552.11        533.48        83.73 o                         
  14   4   1       2018.68       2128.91       418.47 o                         
  16   4   1          8.67         -2.73        21.90 o                         
  18   4   1        130.78        111.30        29.99 o                         
  20   4   1         23.40         20.26        26.59 o                         
  22   4   1        234.12        268.19        29.32 o                         
 -17   5   1        275.98        314.39        45.67 o                         
 -15   5   1       1010.20        981.89        52.20 o                         
 -13   5   1         13.46         33.40        26.90 o                         
 -11   5   1        290.38        357.10        28.69 o                         
  -9   5   1       1363.23       1529.75        52.90 o                         
  -7   5   1       1210.68       1118.31        48.45 o                         
  -5   5   1       3009.99       2586.64       245.71 o                         
  -3   5   1        580.80        566.59        77.14 o                         
  -1   5   1         87.16        112.95        28.41 o                         
   1   5   1        409.76        405.58        29.12 o                         
   3   5   1       1009.43       1089.40        49.85 o                         
   5   5   1       1467.79       1577.10       106.61 o                         
   7   5   1          7.57         11.91        24.65 o                         
   9   5   1        148.10        144.21        25.04 o                         
  11   5   1         74.82         78.43        33.73 o                         
  13   5   1        625.69        701.58        59.27 o                         
  15   5   1        211.56        284.40        71.87 o                         
  17   5   1         40.89         55.66        35.85 o                         
  -6   6   1         43.70         50.80        26.87 o                         
  -4   6   1        771.95        749.40        69.67 o                         
  -2   6   1         73.69         76.50        27.95 o                         
   0   6   1        101.64         60.01        30.49 o                         
   2   6   1        510.20        434.88        45.78 o                         
   4   6   1        122.61         77.37        27.89 o                         
 -30   0   2        972.26       1284.11       197.82 o                         
 -28   0   2         31.98         68.51        49.27 o                         
 -26   0   2       2392.81       2697.48       507.23 o                         
 -24   0   2       7619.39       8333.23       952.33 o                         
 -22   0   2         98.27        141.44        30.64 o                         
 -20   0   2      17591.84      19043.00      1484.05 o                         
 -18   0   2         71.31         87.27        36.66 o                         
 -16   0   2       5050.22       5838.59       301.15 o                         
 -14   0   2       1997.34       1869.11       201.95 o                         
 -12   0   2      16649.52      16852.10        79.57 o                         
 -10   0   2       2705.66       3014.84       158.69 o                         
  -8   0   2       9702.86      10244.86       363.65 o                         
  -6   0   2      21169.45      24448.34       636.92 o                         
  -4   0   2      21622.99      24485.87       142.60 o                         
  -2   0   2       5133.63       4863.21       151.46 o                         
   0   0   2      29376.58      27344.83       332.21 o                         
   2   0   2         28.08         54.18        32.18 o                         
   4   0   2       4302.79       3882.07        92.83 o                         
   6   0   2       2277.09       2440.12       157.56 o                         
   8   0   2       2123.50       2034.16        80.80 o                         
  10   0   2       6382.90       5687.62        62.69 o                         
  12   0   2       1385.03       1483.27       126.50 o                         
  14   0   2      10976.39      12828.00       856.14 o                         
  16   0   2       1029.30       1402.50       183.65 o                         
  18   0   2       9359.40       9331.20       706.46 o                         
  20   0   2       2638.53       2733.95       200.91 o                         
  22   0   2        490.79        480.22        61.64 o                         
  24   0   2        176.17        249.61        53.62 o                         
  26   0   2         53.12         42.40        28.25 o                         
  28   0   2       1317.07       1504.01       117.26 o                         
 -29   1   2        693.01        671.03        64.59 o                         
 -27   1   2        896.27        855.92        62.84 o                         
 -25   1   2        393.67        412.42        55.39 o                         
 -23   1   2        221.01        184.16        30.85 o                         
 -21   1   2        134.73        108.93        22.24 o                         
 -19   1   2        991.45       1005.91        52.11 o                         
 -17   1   2         13.48          3.80        27.25 o                         
 -15   1   2        300.38        352.26        24.84 o                         
 -13   1   2       1192.48       1221.51        56.61 o                         
 -11   1   2       2797.50       2730.12        78.54 o                         
  -9   1   2        981.17       1081.15        54.44 o                         
  -7   1   2      12117.70      12586.77       189.08 o                         
  -5   1   2        155.40        201.09        28.21 o                         
  -3   1   2      22646.34      20370.30       170.97 o                         
  -1   1   2       4029.20       3332.65       664.27 o                         
   1   1   2       3911.31       3685.57       109.31 o                         
   3   1   2     113224.67     114234.94      1227.51 o                         
   5   1   2       3148.25       3140.32        39.62 o                         
   7   1   2       1936.73       2154.68        52.84 o                         
   9   1   2       3713.73       3707.43        66.58 o                         
  11   1   2       1505.49       1455.98        38.84 o                         
  13   1   2        119.48        132.04        23.35 o                         
  15   1   2        628.30        654.82        22.85 o                         
  17   1   2       1591.20       1639.51        62.41 o                         
  19   1   2        845.75        839.50        22.64 o                         
  21   1   2        116.22        126.50        25.77 o                         
  23   1   2       1067.56       1075.57        63.39 o                         
  25   1   2        112.17        120.70        21.83 o                         
  27   1   2         14.96        -11.53        21.97 o                         
  29   1   2         38.17         79.31        22.14 o                         
 -28   2   2         84.57         63.46        24.85 o                         
 -26   2   2          1.98         69.88        22.95 o                         
 -24   2   2       2823.85       2683.10       283.44 o                         
 -22   2   2         39.74         85.31        20.58 o                         
 -20   2   2       1930.55       1804.01        81.85 o                         
 -18   2   2        142.89        145.27        23.78 o                         
 -16   2   2        251.82        253.03        24.22 o                         
 -14   2   2       9227.28       9205.34       535.87 o                         
 -12   2   2       1985.37       1708.85       104.35 o                         
 -10   2   2       1279.12       1102.48        58.24 o                         
  -8   2   2         52.00        167.11        32.93 o                         
  -6   2   2       2033.31       2171.28        54.78 o                         
  -4   2   2          2.08        -21.51        30.59 o                         
  -2   2   2       1050.46        898.53        31.58 o                         
   0   2   2       3397.12       2941.66       344.29 o                         
   2   2   2        603.32        448.48       112.94 o                         
   4   2   2       2147.43       2167.26       192.35 o                         
   6   2   2        618.60        582.92        34.34 o                         
   8   2   2          1.65         11.63        22.40 o                         
  10   2   2       8507.58       7258.26       499.68 o                         
  12   2   2        741.92        731.16        26.98 o                         
  14   2   2       1497.61       1549.31        57.95 o                         
  16   2   2        544.38        583.82        31.21 o                         
  18   2   2        667.26        692.12        34.65 o                         
  20   2   2       4736.31       4112.79       510.10 o                         
  22   2   2        623.00        652.24        33.05 o                         
  24   2   2       1488.11       1370.18        55.83 o                         
  26   2   2        898.32        783.87        65.10 o                         
  28   2   2        115.52         74.15        33.28 o                         
 -27   3   2         54.19         33.66        23.29 o                         
 -25   3   2        550.34        534.79        38.34 o                         
 -23   3   2         11.05         -9.15        30.18 o                         
 -21   3   2       4559.24       3920.25       350.30 o                         
 -19   3   2          3.58          0.20        21.84 o                         
 -17   3   2       1968.74       1958.61       146.64 o                         
 -15   3   2       1612.22       1430.58       183.69 o                         
 -13   3   2        586.57        671.61        75.58 o                         
 -11   3   2       9613.26       9331.83       345.73 o                         
  -9   3   2        319.88        310.78        23.87 o                         
  -7   3   2        155.80        140.47        30.72 o                         
  -5   3   2         60.34         41.04        28.87 o                         
  -3   3   2      21625.62      19913.35      3028.54 o                         
  -1   3   2       1375.49       1169.37        73.56 o                         
   1   3   2       4307.48       4154.61       152.02 o                         
   3   3   2       1682.66       1615.65       145.39 o                         
   5   3   2        347.36        338.98        67.11 o                         
   7   3   2       6788.21       6665.17       255.99 o                         
   9   3   2       2098.59       1950.81       154.67 o                         
  11   3   2       2426.66       2508.72        89.63 o                         
  13   3   2        861.40        980.28        29.49 o                         
  15   3   2       2219.13       2151.89        75.77 o                         
  17   3   2          9.40         50.86        23.94 o                         
  19   3   2       2912.16       2920.80       179.01 o                         
  21   3   2        340.38        339.59        28.29 o                         
  23   3   2        218.08        190.48        48.65 o                         
  25   3   2         20.64         15.14        25.89 o                         
 -22   4   2          2.72        -11.56        25.60 o                         
 -20   4   2        253.34        270.71        31.01 o                         
 -18   4   2          0.33          4.23        24.45 o                         
 -16   4   2         26.52         73.63        29.51 o                         
 -14   4   2        187.78        154.81        23.27 o                         
 -12   4   2        233.58        253.31        25.91 o                         
 -10   4   2       1305.18       1382.69        65.05 o                         
  -8   4   2       1154.52       1115.07        66.76 o                         
  -6   4   2        122.95        121.45        27.84 o                         
  -4   4   2          3.93         -6.99        27.71 o                         
  -2   4   2        198.89        193.67        30.16 o                         
   0   4   2        548.39        564.44        30.81 o                         
   2   4   2        263.11        278.01        34.30 o                         
   4   4   2         81.82         59.34        26.12 o                         
   6   4   2          0.03          1.88        22.91 o                         
   8   4   2       4999.66       4943.11       253.82 o                         
  10   4   2        557.66        609.71        24.61 o                         
  12   4   2        243.60        209.90        33.80 o                         
  14   4   2        319.97        386.36        33.89 o                         
  16   4   2          5.64         39.39        22.38 o                         
  18   4   2         15.01          3.88        29.13 o                         
  20   4   2          1.02         23.83        28.00 o                         
  22   4   2         71.72         24.58        28.37 o                         
 -17   5   2        351.34        270.02        30.68 o                         
 -15   5   2        353.35        384.32        46.36 o                         
 -13   5   2         77.28         59.95        39.36 o                         
 -11   5   2       1039.15       1046.45       141.77 o                         
  -9   5   2         84.47        104.00        26.38 o                         
  -7   5   2        282.68        318.22        27.77 o                         
  -5   5   2       2445.92       2524.34        53.03 o                         
  -3   5   2        869.58        873.09        29.84 o                         
  -1   5   2         59.49         54.51        33.10 o                         
   1   5   2       2526.29       2428.82       194.74 o                         
   3   5   2        261.55        245.46        30.26 o                         
   5   5   2        466.39        483.81        32.29 o                         
   7   5   2        701.79        616.57       123.46 o                         
   9   5   2         34.73         45.09        22.88 o                         
  11   5   2        869.29        894.13        69.67 o                         
  13   5   2         12.89         26.94        25.79 o                         
  15   5   2        164.65        193.28        53.71 o                         
  -6   6   2        370.94        319.87        34.80 o                         
  -4   6   2        146.14        166.15        25.66 o                         
  -2   6   2        436.97        453.77        32.43 o                         
   0   6   2          9.65          3.41        27.25 o                         
   2   6   2        606.70        579.69        52.01 o                         
   4   6   2        197.78        186.61        28.35 o                         
 -31   1   3          1.46         19.76        23.97 o                         
 -29   1   3        653.73        711.97        57.31 o                         
 -27   1   3        638.72        721.24        52.40 o                         
 -25   1   3        361.61        372.71        23.63 o                         
 -23   1   3        399.40        468.92        21.46 o                         
 -21   1   3        703.98        784.01        56.27 o                         
 -19   1   3       4592.26       4895.71       154.11 o                         
 -17   1   3        853.69        932.42        24.84 o                         
 -15   1   3      10794.72      11256.77       632.56 o                         
 -13   1   3          2.00         25.87        24.70 o                         
 -11   1   3         46.78         50.85        29.02 o                         
  -9   1   3       2011.48       2368.38        43.18 o                         
  -7   1   3      19434.01      18589.07      1124.82 o                         
  -5   1   3       5338.97       4927.41        94.31 o                         
  -3   1   3         64.05         74.71        47.84 o                         
  -1   1   3      13501.34      11632.18       883.55 o                         
   1   1   3      21927.62      21682.61      1438.33 o                         
   3   1   3     177378.48     180137.11      3236.81 o                         
   5   1   3      12586.16      11564.33       410.70 o                         
   7   1   3       6155.84       5762.09       285.04 o                         
   9   1   3        441.95        493.80        27.30 o                         
  11   1   3      12465.67      10482.24      1150.81 o                         
  13   1   3       5287.18       5298.41       211.32 o                         
  15   1   3       6822.21       6373.93       236.75 o                         
  17   1   3         86.34         87.64        25.17 o                         
  19   1   3        234.12        168.38        27.75 o                         
  21   1   3        395.96        380.22        27.81 o                         
  23   1   3         13.05          9.29        23.48 o                         
  25   1   3        734.95        722.87        64.72 o                         
  27   1   3        162.61        148.43        26.14 o                         
  29   1   3         99.34         98.43        31.78 o                         
 -28   2   3        207.90        244.12        33.85 o                         
 -26   2   3         28.89         27.06        23.93 o                         
 -24   2   3        571.54        625.52        59.63 o                         
 -22   2   3         47.01         19.18        20.80 o                         
 -20   2   3        426.63        526.55        40.42 o                         
 -18   2   3        347.76        283.66        23.78 o                         
 -16   2   3       1968.06       1846.16        63.70 o                         
 -14   2   3         53.34         78.04        20.89 o                         
 -12   2   3       3895.29       4298.11       141.60 o                         
 -10   2   3       3060.00       3086.34       302.60 o                         
  -8   2   3       9427.53       8559.05       972.84 o                         
  -6   2   3         65.64         38.14        23.56 o                         
  -4   2   3        919.28        891.72        41.78 o                         
  -2   2   3         49.69         60.85        29.35 o                         
   0   2   3       3393.75       3404.46       545.90 o                         
   2   2   3      11657.17      10657.03       672.87 o                         
   4   2   3        302.10        305.89        51.35 o                         
   6   2   3       5640.00       5560.50       155.93 o                         
   8   2   3       1471.16       1469.19       113.59 o                         
  10   2   3        211.84        171.81        22.70 o                         
  12   2   3       2920.97       2627.26       194.91 o                         
  14   2   3        453.54        423.45        29.92 o                         
  16   2   3       2859.52       2786.96       164.53 o                         
  18   2   3         13.84          9.05        23.61 o                         
  20   2   3        937.17        829.66        25.23 o                         
  22   2   3         57.07         16.31        24.42 o                         
  24   2   3       1710.15       1666.18        78.91 o                         
  26   2   3       3232.47       2972.34       248.72 o                         
 -27   3   3         87.78         97.66        25.36 o                         
 -25   3   3        274.44        234.32        28.63 o                         
 -23   3   3         49.85         29.27        21.14 o                         
 -21   3   3         89.24         36.68        25.50 o                         
 -19   3   3        278.19        261.97        40.66 o                         
 -17   3   3        284.73        282.66        24.09 o                         
 -15   3   3         31.06         40.79        25.06 o                         
 -13   3   3       1024.36       1031.00        73.90 o                         
 -11   3   3         10.57         52.59        26.42 o                         
  -9   3   3         86.92         71.18        25.03 o                         
  -7   3   3       3584.43       3541.00       238.60 o                         
  -5   3   3          7.45         39.41        27.16 o                         
  -3   3   3       6436.33       6783.38       420.16 o                         
  -1   3   3       1272.85       1439.73        34.25 o                         
   1   3   3         59.97         54.28        38.40 o                         
   3   3   3        482.61        474.86        26.96 o                         
   5   3   3       1164.95       1140.24        34.61 o                         
   7   3   3         56.31         63.06        24.51 o                         
   9   3   3        240.95        208.56        23.33 o                         
  11   3   3       1159.84       1211.09        31.14 o                         
  13   3   3         23.19         47.89        23.78 o                         
  15   3   3        504.36        532.04        28.02 o                         
  17   3   3        306.94        293.95        25.57 o                         
  19   3   3          7.80        -12.92        27.85 o                         
  21   3   3        880.28        917.22        26.65 o                         
  23   3   3         14.73         -3.44        27.53 o                         
  25   3   3         17.14         32.97        32.59 o                         
 -24   4   3         94.58        116.40        27.54 o                         
 -22   4   3         18.36        -25.36        25.36 o                         
 -20   4   3       1361.45       1418.91        74.25 o                         
 -18   4   3       1208.23       1318.20        96.96 o                         
 -16   4   3       2035.94       2190.45       102.89 o                         
 -14   4   3       1134.51        957.45        59.79 o                         
 -12   4   3        267.41        229.35        39.14 o                         
 -10   4   3       1550.95       1611.87        42.21 o                         
  -8   4   3       1044.06       1102.78        63.41 o                         
  -6   4   3       5990.04       6102.98       495.75 o                         
  -4   4   3        138.86        163.65        26.63 o                         
  -2   4   3        538.08        591.09        32.13 o                         
   0   4   3         24.94          8.95        25.23 o                         
   2   4   3       5173.88       4657.47       377.40 o                         
   4   4   3        569.79        531.08        89.10 o                         
   6   4   3       9910.62       9967.85       570.59 o                         
   8   4   3       1847.55       1737.81       139.15 o                         
  10   4   3        245.18        245.11        36.77 o                         
  12   4   3        272.23        290.85        25.56 o                         
  14   4   3       2291.16       2380.72       210.09 o                         
  16   4   3       2492.73       2488.65       133.40 o                         
  18   4   3          9.57         -6.32        26.85 o                         
  20   4   3         64.77         57.52        26.91 o                         
 -17   5   3        720.64        671.11        31.80 o                         
 -15   5   3        400.47        438.74        44.81 o                         
 -13   5   3        147.31        131.71        36.14 o                         
 -11   5   3        358.54        384.68        36.44 o                         
  -9   5   3        770.85        755.83        76.71 o                         
  -7   5   3         17.38         14.73        25.41 o                         
  -5   5   3         41.69         27.12        26.87 o                         
  -3   5   3         11.96         -3.02        28.21 o                         
  -1   5   3         45.32         59.21        28.08 o                         
   1   5   3         50.71         56.71        24.43 o                         
   3   5   3        127.44        228.00        33.55 o                         
   5   5   3         84.54        129.49        26.50 o                         
   7   5   3         13.07         25.65        23.82 o                         
   9   5   3        573.67        583.31        26.30 o                         
  11   5   3        351.40        362.89        27.46 o                         
  13   5   3        276.04        191.00        42.17 o                         
  15   5   3        126.67        131.11        37.09 o                         
  -6   6   3        117.99         82.73        26.80 o                         
  -4   6   3        611.67        543.93        77.18 o                         
  -2   6   3       1211.31       1096.84        36.25 o                         
   0   6   3        140.10        138.43        29.86 o                         
   2   6   3        179.11        120.75        27.28 o                         
   4   6   3          0.07          6.22        24.22 o                         
 -30   0   4          0.57         36.31        35.59 o                         
 -28   0   4       1341.04       1340.69       251.22 o                         
 -26   0   4        271.27        284.46        83.62 o                         
 -24   0   4      13467.73      14731.80      2037.35 o                         
 -22   0   4       1374.23       1585.36       150.90 o                         
 -20   0   4      18930.08      20954.08      1734.05 o                         
 -18   0   4        176.59        247.89        40.45 o                         
 -16   0   4        988.56       1019.49        58.28 o                         
 -14   0   4       8453.94       9472.38       527.03 o                         
 -12   0   4       1273.79       1466.77        77.52 o                         
 -10   0   4      37886.47      45316.52      1341.50 o                         
  -8   0   4        563.75        829.03        47.01 o                         
  -6   0   4        831.46        788.24        52.60 o                         
  -4   0   4        393.70        428.95        53.77 o                         
  -2   0   4       3564.91       2904.38        83.33 o                         
   0   0   4      63488.17      53662.63       322.64 o                         
   2   0   4       5337.10       4789.32        67.56 o                         
   4   0   4        208.18        145.46        32.60 o                         
   6   0   4       9925.81       9067.15       239.54 o                         
   8   0   4       1506.53       1242.88        68.09 o                         
  10   0   4         69.17         70.94        29.21 o                         
  12   0   4      10149.00      11688.08       423.19 o                         
  14   0   4       1198.21       1305.95        67.11 o                         
  16   0   4        545.08        373.37        48.50 o                         
  18   0   4         49.33         75.66        31.77 o                         
  20   0   4       7196.99       6739.48       654.68 o                         
  22   0   4         18.07         43.85        29.64 o                         
  24   0   4         11.61         61.48        26.50 o                         
  26   0   4       1031.98        985.31        84.02 o                         
  28   0   4       1064.75        902.96       315.15 o                         
 -31   1   4        345.97        376.00        52.94 o                         
 -29   1   4         40.90         21.78        28.38 o                         
 -27   1   4         97.37         74.77        20.78 o                         
 -25   1   4        925.88        930.32        51.21 o                         
 -23   1   4       5468.97       5924.10       244.16 o                         
 -21   1   4        205.03        172.30        32.62 o                         
 -19   1   4          8.60        -11.11        31.75 o                         
 -17   1   4        277.70        357.68        27.70 o                         
 -15   1   4       1555.30       1761.72        55.21 o                         
 -13   1   4       8268.22       9429.94       252.29 o                         
 -11   1   4      15296.21      16149.02      1351.35 o                         
  -9   1   4       3235.32       3369.09       124.18 o                         
  -7   1   4       3075.85       3043.63       102.51 o                         
  -5   1   4       1154.41       1019.66        48.01 o                         
  -3   1   4        154.08        170.81        36.84 o                         
  -1   1   4      47785.60      45596.92      1468.37 o                         
   1   1   4       4040.92       4216.19        58.70 o                         
   3   1   4      12631.10      12733.71       651.43 o                         
   5   1   4        443.36        498.72        24.63 o                         
   7   1   4       1033.63        948.99        26.84 o                         
   9   1   4         49.97         16.74        19.89 o                         
  11   1   4        201.39        231.34        21.85 o                         
  13   1   4          0.26         -1.79        22.15 o                         
  15   1   4        647.78        555.04        24.45 o                         
  17   1   4       3463.13       3681.71       195.24 o                         
  19   1   4       1626.55       1550.44       137.53 o                         
  21   1   4        928.27        916.37        45.77 o                         
  23   1   4       1134.10       1101.64        49.41 o                         
  25   1   4        186.40        166.73        25.93 o                         
  27   1   4        173.26        115.98        35.74 o                         
 -30   2   4         93.43         92.27        26.22 o                         
 -28   2   4         45.94         55.28        23.08 o                         
 -26   2   4        263.27        319.28        41.78 o                         
 -24   2   4       1448.97       1445.21        76.24 o                         
 -22   2   4        554.14        664.46        50.92 o                         
 -20   2   4       1562.90       1486.71       168.69 o                         
 -18   2   4          2.49        -20.48        20.48 o                         
 -16   2   4        240.39        269.99        23.85 o                         
 -14   2   4       7287.53       7443.72       346.91 o                         
 -12   2   4        686.62        815.68        46.41 o                         
 -10   2   4       5739.35       5845.01       292.96 o                         
  -8   2   4       8002.93       8282.04       334.57 o                         
  -6   2   4       2962.41       2621.65       201.22 o                         
  -4   2   4       5325.71       5084.65       138.25 o                         
  -2   2   4       6635.10       5738.29       978.59 o                         
   0   2   4       7997.43       5969.23      1046.20 o                         
   2   2   4          8.75        -22.69        28.79 o                         
   4   2   4       1010.64        872.46        40.04 o                         
   6   2   4       1760.50       2075.10        56.56 o                         
   8   2   4       8216.19       8324.37       221.69 o                         
  10   2   4        267.11        239.63        22.94 o                         
  12   2   4       1286.88       1288.76        74.68 o                         
  14   2   4          2.00          5.91        22.25 o                         
  16   2   4        727.72        717.30        26.54 o                         
  18   2   4        380.36        414.83        20.98 o                         
  20   2   4       1820.04       1794.33        57.80 o                         
  22   2   4          8.19         -3.75        20.94 o                         
  24   2   4        331.79        351.64        35.54 o                         
  26   2   4        897.45        923.18        70.23 o                         
 -27   3   4        586.96        497.38        25.32 o                         
 -25   3   4          7.77         19.03        25.84 o                         
 -23   3   4       3713.20       3760.59       476.49 o                         
 -21   3   4         51.42         58.51        29.71 o                         
 -19   3   4         29.07        -25.47        25.47 o                         
 -17   3   4        222.64        273.43        23.41 o                         
 -15   3   4       2101.59       2088.41        98.50 o                         
 -13   3   4       3559.46       3529.77       125.43 o                         
 -11   3   4        546.47        524.39        47.76 o                         
  -9   3   4       2797.93       2642.47       124.72 o                         
  -7   3   4        171.08        201.93        22.85 o                         
  -5   3   4        119.72         93.22        23.84 o                         
  -3   3   4        544.23        538.02        34.52 o                         
  -1   3   4       2947.71       2345.82       151.52 o                         
   1   3   4          0.03        -13.08        27.35 o                         
   3   3   4        150.33        111.92        29.27 o                         
   5   3   4         12.15          5.47        26.05 o                         
   7   3   4       2957.22       2964.51        57.96 o                         
   9   3   4       1673.35       1588.47       160.56 o                         
  11   3   4       1628.98       1621.19        51.93 o                         
  13   3   4       1242.77       1283.69        64.31 o                         
  15   3   4       2586.14       2390.16        90.78 o                         
  17   3   4       1284.44       1251.45        67.48 o                         
  19   3   4        357.81        396.69        29.52 o                         
  21   3   4        551.42        498.51        68.32 o                         
  23   3   4         46.95         22.99        24.07 o                         
 -24   4   4          0.11         18.31        34.05 o                         
 -22   4   4        174.95        188.81        31.59 o                         
 -20   4   4         18.72         49.05        27.40 o                         
 -18   4   4         83.76         79.96        25.30 o                         
 -16   4   4        401.03        406.76        54.16 o                         
 -14   4   4         94.64         84.71        25.75 o                         
 -12   4   4       1887.19       1912.70        58.14 o                         
 -10   4   4         21.31         23.14        25.50 o                         
  -8   4   4        238.25        251.54        22.58 o                         
  -6   4   4          0.66        -10.20        24.30 o                         
  -4   4   4         25.41         30.19        29.34 o                         
  -2   4   4        219.20        215.51        24.38 o                         
   0   4   4        516.35        470.98        51.21 o                         
   2   4   4        763.67        863.46        35.20 o                         
   4   4   4        305.89        285.50        25.29 o                         
   6   4   4       4518.56       4371.60       477.07 o                         
   8   4   4          3.56         21.82        21.76 o                         
  10   4   4          0.01          9.27        25.95 o                         
  12   4   4         66.50         76.64        28.17 o                         
  14   4   4        367.94        365.35        27.05 o                         
  16   4   4          8.97         -3.56        28.26 o                         
  18   4   4         58.13         16.65        28.00 o                         
  20   4   4        118.78        101.77        29.16 o                         
 -17   5   4       2514.71       2260.67       136.82 o                         
 -15   5   4        855.36        827.40        35.14 o                         
 -13   5   4       1068.02       1039.47        36.52 o                         
 -11   5   4        840.38        888.75        57.03 o                         
  -9   5   4        151.06        141.17        39.10 o                         
  -7   5   4       1316.74       1378.61        56.12 o                         
  -5   5   4       1071.35        900.17        73.04 o                         
  -3   5   4        351.16        341.06        24.98 o                         
  -1   5   4       1491.17       1414.27        50.66 o                         
   1   5   4        805.67        751.51        48.79 o                         
   3   5   4        137.62        137.97        24.57 o                         
   5   5   4        586.81        653.78        33.67 o                         
   7   5   4       1348.77       1355.54       118.95 o                         
   9   5   4       1187.05       1040.35        69.07 o                         
  11   5   4       1689.36       1744.39       104.64 o                         
  13   5   4         22.41         44.27        28.29 o                         
  15   5   4          2.24          6.32        30.34 o                         
  -6   6   4        136.96        135.16        37.90 o                         
  -4   6   4        235.22        251.97        44.25 o                         
  -2   6   4       2579.02       2382.97        62.50 o                         
   0   6   4        151.03        100.33        31.99 o                         
   2   6   4         77.65         60.43        30.33 o                         
 -31   1   5        728.96        715.92        72.30 o                         
 -29   1   5        234.20        212.09        24.57 o                         
 -27   1   5       2837.00       3028.85       274.77 o                         
 -25   1   5         11.63         27.33        26.56 o                         
 -23   1   5        371.42        410.78        31.26 o                         
 -21   1   5       3705.04       4063.82       174.87 o                         
 -19   1   5       4571.18       4981.62       151.65 o                         
 -17   1   5       5426.38       5674.18       166.93 o                         
 -15   1   5       1818.98       1888.08        73.51 o                         
 -13   1   5       2381.18       2733.96        72.90 o                         
 -11   1   5       5659.36       6558.44       314.98 o                         
  -9   1   5      16971.68      16951.28      1113.30 o                         
  -7   1   5         64.40         68.56        25.99 o                         
  -5   1   5       8247.17       7969.05       173.10 o                         
  -3   1   5       8003.74       5868.15      3666.11 o                         
  -1   1   5      13253.20      12225.49       405.83 o                         
   1   1   5       6984.44       7158.19       552.71 o                         
   3   1   5      24749.36      23045.91      2725.15 o                         
   5   1   5       1859.98       1568.01        68.16 o                         
   7   1   5       7551.03       6979.45       511.53 o                         
   9   1   5         29.51         86.71        22.14 o                         
  11   1   5        428.57        379.53        25.55 o                         
  13   1   5       9247.42       8597.88       230.23 o                         
  15   1   5         58.98         69.62        30.39 o                         
  17   1   5        166.90        164.80        28.92 o                         
  19   1   5        247.97        264.01        20.23 o                         
  21   1   5       3333.67       3020.53       287.57 o                         
  23   1   5       2772.42       2717.63       144.62 o                         
  25   1   5       1281.04       1173.39        85.15 o                         
  27   1   5        604.65        527.43        76.23 o                         
 -30   2   5        433.52        406.59        49.75 o                         
 -28   2   5        602.33        541.01        42.56 o                         
 -26   2   5        681.23        623.63        88.22 o                         
 -24   2   5          6.00        -15.13        26.35 o                         
 -22   2   5        934.12        940.36        62.97 o                         
 -20   2   5        841.27        792.26        66.23 o                         
 -18   2   5       4240.90       4084.07       319.77 o                         
 -16   2   5        522.58        551.50        41.83 o                         
 -14   2   5       1137.02       1198.08        36.00 o                         
 -12   2   5       1814.32       2197.94       101.19 o                         
 -10   2   5       3472.09       3361.88       160.62 o                         
  -8   2   5       2952.68       2734.09       161.32 o                         
  -6   2   5       3324.29       2867.55       173.26 o                         
  -4   2   5         40.46         -3.79        27.19 o                         
  -2   2   5       1281.48       1296.65        46.43 o                         
   0   2   5      32252.90      29933.44      4247.73 o                         
   2   2   5        260.60        328.63        33.97 o                         
   4   2   5       9395.25       8584.56       726.42 o                         
   6   2   5      10179.65      10783.04       693.82 o                         
   8   2   5       2127.82       2188.82        57.51 o                         
  10   2   5       1208.96       1135.44        44.98 o                         
  12   2   5       4122.96       4113.78       108.09 o                         
  14   2   5       1414.67       1211.70       103.80 o                         
  16   2   5        115.67        109.19        22.81 o                         
  18   2   5        582.30        567.81        24.31 o                         
  20   2   5        244.17        256.00        27.12 o                         
  22   2   5        604.64        546.27        31.13 o                         
  24   2   5        663.73        540.82        34.28 o                         
  26   2   5        339.25        296.16        23.13 o                         
 -27   3   5        234.37        194.49        25.83 o                         
 -25   3   5         10.21         23.60        21.12 o                         
 -23   3   5         65.17         44.66        21.04 o                         
 -21   3   5        543.50        558.19        38.47 o                         
 -19   3   5         61.94         79.44        26.62 o                         
 -17   3   5        345.24        320.00        33.92 o                         
 -15   3   5        156.71        177.21        24.52 o                         
 -13   3   5         70.41        102.53        27.09 o                         
 -11   3   5        359.39        348.49        35.52 o                         
  -9   3   5          2.83        -11.92        27.53 o                         
  -7   3   5        767.22        764.44        31.21 o                         
  -5   3   5        673.69        815.90        29.60 o                         
  -3   3   5         55.63         66.79        26.87 o                         
  -1   3   5        645.71        555.23        38.77 o                         
   1   3   5        229.86        232.36        40.74 o                         
   3   3   5       1244.82       1189.50        70.88 o                         
   5   3   5         17.94         15.22        26.01 o                         
   7   3   5         17.15          0.16        26.17 o                         
   9   3   5       1986.88       1920.78       167.43 o                         
  11   3   5       3683.67       3680.55       128.83 o                         
  13   3   5         72.18         80.13        26.75 o                         
  15   3   5        239.36        212.71        35.96 o                         
  17   3   5        737.10        683.03        72.11 o                         
  19   3   5         16.66         24.93        28.97 o                         
  21   3   5        259.69        231.79        32.81 o                         
  23   3   5          0.31        -23.97        27.10 o                         
 -24   4   5         26.69         -0.66        28.35 o                         
 -22   4   5        178.90        214.96        29.49 o                         
 -20   4   5        487.76        469.76        27.83 o                         
 -18   4   5       5142.14       4625.81       519.95 o                         
 -16   4   5        229.47        210.53        39.81 o                         
 -14   4   5       2330.00       2365.34        67.97 o                         
 -12   4   5         40.36         44.62        23.71 o                         
 -10   4   5        965.72        941.88        46.19 o                         
  -8   4   5       3947.04       3915.92       100.13 o                         
  -6   4   5       2212.16       2395.04        54.30 o                         
  -4   4   5        626.52        607.20        30.57 o                         
  -2   4   5        224.94        214.58        25.13 o                         
   0   4   5       3380.07       3385.29        87.13 o                         
   2   4   5         77.21         73.15        28.18 o                         
   4   4   5       2598.18       2686.60        41.55 o                         
   6   4   5        165.80        180.75        35.12 o                         
   8   4   5       1650.12       1759.83        77.56 o                         
  10   4   5       1004.09       1086.42        87.70 o                         
  12   4   5       1324.49       1347.78        86.73 o                         
  14   4   5        573.90        605.97        40.14 o                         
  16   4   5        780.97        690.50       102.59 o                         
  18   4   5       1436.63       1249.55       115.83 o                         
  20   4   5        113.34        113.89        30.02 o                         
 -17   5   5         71.08         40.68        29.17 o                         
 -15   5   5        294.48        347.45        27.52 o                         
 -13   5   5         35.85         37.09        26.52 o                         
 -11   5   5        385.51        443.98        27.94 o                         
  -9   5   5       1211.13       1185.50        87.12 o                         
  -7   5   5        116.97        104.43        27.39 o                         
  -5   5   5       1365.31       1423.77        35.40 o                         
  -3   5   5        708.44        763.73        30.90 o                         
  -1   5   5        368.51        360.28        29.40 o                         
   1   5   5         38.04         41.09        26.04 o                         
   3   5   5        338.03        385.18        26.64 o                         
   5   5   5       1065.54       1121.98        32.31 o                         
   7   5   5          0.04         23.78        24.77 o                         
   9   5   5        120.63         50.91        26.90 o                         
  11   5   5         19.69          5.53        26.95 o                         
  13   5   5        248.00        191.35        43.89 o                         
  15   5   5         34.08        -19.33        83.33 o                         
  -4   6   5        797.35        732.90        51.15 o                         
  -2   6   5        700.19        664.58        35.68 o                         
   0   6   5        157.06        121.50        40.83 o                         
 -32   0   6         15.03        -38.13        38.13 o                         
 -30   0   6        511.69        694.88       199.79 o                         
 -28   0   6         49.66         44.07        93.75 o                         
 -26   0   6        321.04        370.92        35.44 o                         
 -24   0   6       1103.73        980.07        37.19 o                         
 -22   0   6       3302.17       3518.91       147.43 o                         
 -20   0   6       6669.03       7209.45       321.98 o                         
 -18   0   6       1400.17       1488.88       147.80 o                         
 -16   0   6       5043.91       5800.55        79.11 o                         
 -14   0   6       7681.11       9308.02       312.03 o                         
 -12   0   6      17092.71      18544.37       680.84 o                         
 -10   0   6       1218.25       1573.10        41.21 o                         
  -8   0   6      18659.44      21842.94       942.57 o                         
  -6   0   6       9598.78      10976.84       802.84 o                         
  -4   0   6       6615.48       5477.06       250.28 o                         
  -2   0   6         11.31         30.97        55.18 o                         
   0   0   6       5253.68       4268.96       444.35 o                         
   2   0   6       8618.76       8377.41       187.11 o                         
   4   0   6       8221.14       7173.54       571.25 o                         
   6   0   6       2517.54       1986.13       137.85 o                         
   8   0   6      11425.59      10148.33       719.00 o                         
  10   0   6        388.66        334.67        36.44 o                         
  12   0   6        704.56        730.18       105.54 o                         
  14   0   6       9036.96       8689.97       534.05 o                         
  16   0   6        220.36        184.42        34.22 o                         
  18   0   6       4723.10       4142.55       447.10 o                         
  20   0   6        223.25        246.86        28.16 o                         
  22   0   6       1065.19        965.82        46.93 o                         
  24   0   6          8.61         26.99        31.98 o                         
  26   0   6        176.16        120.59        32.58 o                         
 -31   1   6       1381.32       1389.85       103.23 o                         
 -29   1   6         35.26         36.11        22.28 o                         
 -27   1   6        170.80        143.21        24.10 o                         
 -25   1   6        417.36        443.97        42.59 o                         
 -23   1   6        844.84        898.22        54.06 o                         
 -21   1   6       1489.93       1665.49        88.15 o                         
 -19   1   6       1026.88       1107.46        44.81 o                         
 -17   1   6        711.05        777.45        26.48 o                         
 -15   1   6          5.72         22.32        22.91 o                         
 -13   1   6        396.72        357.39        22.24 o                         
 -11   1   6       3716.38       4402.17       185.68 o                         
  -9   1   6        372.79        418.50        24.03 o                         
  -7   1   6        182.04        181.61        25.77 o                         
  -5   1   6        601.68        615.39        35.27 o                         
  -3   1   6       1336.59        893.14       731.61 o                         
  -1   1   6          0.22          7.77        36.45 o                         
   1   1   6      11385.84      10944.97       805.49 o                         
   3   1   6       1027.89        890.59        71.51 o                         
   5   1   6        496.09        471.11        22.05 o                         
   7   1   6        506.56        506.32        23.24 o                         
   9   1   6        247.32        261.18        19.70 o                         
  11   1   6       1214.78       1196.25        62.68 o                         
  13   1   6       1611.31       1533.82        38.14 o                         
  15   1   6         19.58         40.90        21.21 o                         
  17   1   6       1782.07       1760.33       102.08 o                         
  19   1   6        133.55        145.79        20.77 o                         
  21   1   6         11.25         40.44        20.77 o                         
  23   1   6        380.74        361.02        29.94 o                         
  25   1   6         17.99         34.85        31.27 o                         
  27   1   6        267.30        279.52        32.90 o                         
 -30   2   6         12.96         11.24        26.17 o                         
 -28   2   6         12.09         15.85        21.47 o                         
 -26   2   6       1682.51       1626.03        74.35 o                         
 -24   2   6        715.39        685.54        32.48 o                         
 -22   2   6        997.02       1109.92        26.83 o                         
 -20   2   6        312.67        323.16        21.12 o                         
 -18   2   6          5.23         32.24        20.03 o                         
 -16   2   6       2158.50       2045.01        87.70 o                         
 -14   2   6        306.87        346.52        24.29 o                         
 -12   2   6       3173.24       3309.42       217.89 o                         
 -10   2   6       3958.51       4031.50       183.20 o                         
  -8   2   6       1041.62       1034.31        67.16 o                         
  -6   2   6        515.04        533.28        28.25 o                         
  -4   2   6      12958.53      11255.16      3250.22 o                         
  -2   2   6       2485.93       2264.77       194.66 o                         
   0   2   6       4791.69       4921.72       249.78 o                         
   2   2   6      12432.38      13760.49      1402.64 o                         
   4   2   6       8172.44       8532.33       151.91 o                         
   6   2   6      22094.66      20553.54      2683.82 o                         
   8   2   6       5085.02       5011.17       442.33 o                         
  10   2   6       1955.43       1692.60        55.76 o                         
  12   2   6        189.32        235.48        22.49 o                         
  14   2   6       3445.23       3427.53        86.65 o                         
  16   2   6          9.49          4.40        21.17 o                         
  18   2   6       1365.58       1262.20        89.19 o                         
  20   2   6         48.53         61.40        21.75 o                         
  22   2   6          3.85         11.28        20.87 o                         
  24   2   6         56.41         24.82        22.27 o                         
 -27   3   6        602.26        640.46        30.62 o                         
 -25   3   6        594.36        614.73        62.25 o                         
 -23   3   6        591.41        643.21        55.32 o                         
 -21   3   6       3077.95       2945.84       192.99 o                         
 -19   3   6         74.00         77.96        24.00 o                         
 -17   3   6        424.05        498.95        35.95 o                         
 -15   3   6        116.53        129.14        34.65 o                         
 -13   3   6       6518.01       6143.24       525.31 o                         
 -11   3   6       1660.32       1370.00       229.92 o                         
  -9   3   6        948.00       1007.69       178.28 o                         
  -7   3   6         25.33         15.20        24.50 o                         
  -5   3   6       8461.98       8657.07       283.78 o                         
  -3   3   6       4179.33       3756.61       724.64 o                         
  -1   3   6        684.52        650.33        27.99 o                         
   1   3   6        228.01        188.03        33.08 o                         
   3   3   6        816.36        860.50        32.53 o                         
   5   3   6       9277.33       9136.12       805.97 o                         
   7   3   6          0.57         -3.16        30.07 o                         
   9   3   6      15018.33      15546.11       879.93 o                         
  11   3   6        553.87        544.09        44.67 o                         
  13   3   6        149.34        115.26        23.96 o                         
  15   3   6        113.48        101.92        28.45 o                         
  17   3   6       3249.44       2740.94       274.91 o                         
  19   3   6       1317.53       1146.13        80.86 o                         
  21   3   6         60.77         59.06        30.08 o                         
  23   3   6          0.03          5.39        28.15 o                         
 -24   4   6         36.35         -6.23        26.25 o                         
 -22   4   6         13.20         81.54        32.89 o                         
 -20   4   6        629.51        752.28        73.85 o                         
 -18   4   6         41.34         67.69        29.86 o                         
 -16   4   6        972.19        957.40        59.79 o                         
 -14   4   6       1469.73       1662.40       125.40 o                         
 -12   4   6        661.93        565.39        98.61 o                         
 -10   4   6        224.98        233.05        32.67 o                         
  -8   4   6         28.31         26.39        27.21 o                         
  -6   4   6        755.88        764.51        35.68 o                         
  -4   4   6        129.41        102.08        25.71 o                         
  -2   4   6          0.13          8.14        28.35 o                         
   0   4   6        238.68        245.92        30.35 o                         
   2   4   6        465.55        576.17        53.61 o                         
   4   4   6        243.06        276.55        31.59 o                         
   6   4   6         81.35        128.13        23.19 o                         
   8   4   6          4.85         18.85        23.84 o                         
  10   4   6         12.79         23.15        25.69 o                         
  12   4   6         48.83         48.01        26.73 o                         
  14   4   6        743.27        684.62        71.78 o                         
  16   4   6        238.52        232.98        61.59 o                         
  18   4   6        601.27        404.72        34.92 o                         
  20   4   6        176.70        108.64        60.65 o                         
 -17   5   6        855.36        892.57        51.59 o                         
 -15   5   6        248.10        254.70        57.65 o                         
 -13   5   6       2198.49       2021.93       322.08 o                         
 -11   5   6        104.64        127.10        44.52 o                         
  -9   5   6        237.77        284.94        32.16 o                         
  -7   5   6         71.60        101.85        24.81 o                         
  -5   5   6       1168.28       1179.60        65.71 o                         
  -3   5   6        118.13        100.02        25.52 o                         
  -1   5   6        435.95        408.58        49.77 o                         
   1   5   6         77.22         57.77        26.61 o                         
   3   5   6          6.28         -9.65        25.44 o                         
   5   5   6        787.44        890.93        33.35 o                         
   7   5   6        536.97        603.85        48.41 o                         
   9   5   6       1148.33       1094.63        98.78 o                         
  11   5   6          6.02         33.69        28.40 o                         
  13   5   6        110.16        108.97        54.67 o                         
 -31   1   7        624.55        669.00        55.86 o                         
 -29   1   7       1559.61       1668.76       151.79 o                         
 -27   1   7        588.45        684.40        79.78 o                         
 -25   1   7        224.82        251.75        22.27 o                         
 -23   1   7        541.04        585.13        43.45 o                         
 -21   1   7      10163.67      10071.13       597.59 o                         
 -19   1   7       1324.99       1556.73        54.29 o                         
 -17   1   7      15080.39      16421.78       526.50 o                         
 -15   1   7          5.23         20.64        22.35 o                         
 -13   1   7       4595.25       5235.21       288.80 o                         
 -11   1   7      10002.49      10259.63       451.17 o                         
  -9   1   7      13012.63      12056.61       665.12 o                         
  -7   1   7      25393.12      26519.78       967.53 o                         
  -5   1   7       1055.63       1157.73        68.10 o                         
  -3   1   7       2994.78       2254.28       769.90 o                         
  -1   1   7       6086.76       5945.13       194.59 o                         
   1   1   7      12834.97      12482.97       201.83 o                         
   3   1   7      22612.81      20385.70      2325.27 o                         
   5   1   7       2898.90       2741.94        72.42 o                         
   7   1   7       1721.11       1661.66        48.55 o                         
   9   1   7       1487.35       1317.80        63.47 o                         
  11   1   7       3036.40       2841.45       149.05 o                         
  13   1   7          0.45        -22.33        22.33 o                         
  15   1   7       4333.98       4351.93       241.26 o                         
  17   1   7         19.14          9.45        22.08 o                         
  19   1   7        204.09        123.65        20.45 o                         
  21   1   7        521.49        468.10        44.05 o                         
  23   1   7       2007.70       1682.12       196.93 o                         
  25   1   7         61.33         57.63        22.21 o                         
 -30   2   7        820.58        771.79        51.65 o                         
 -28   2   7        287.99        303.54        55.49 o                         
 -26   2   7          0.14          4.07        25.88 o                         
 -24   2   7        269.62        277.25        22.71 o                         
 -22   2   7        416.16        459.81        33.32 o                         
 -20   2   7       6321.53       6806.16       236.47 o                         
 -18   2   7        326.60        347.52        32.39 o                         
 -16   2   7        832.96        789.37        44.67 o                         
 -14   2   7        223.93        302.52        22.05 o                         
 -12   2   7       3178.59       3242.41       286.54 o                         
 -10   2   7       3319.66       3423.71        76.67 o                         
  -8   2   7      10257.95      10361.23       659.62 o                         
  -6   2   7       2362.67       2447.82       124.91 o                         
  -4   2   7         10.89        -11.21        64.58 o                         
  -2   2   7       1838.65       1835.16       382.28 o                         
   0   2   7       3358.95       3238.70       193.67 o                         
   2   2   7      23696.82      23483.14       756.90 o                         
   4   2   7      12071.85      13033.58       232.22 o                         
   6   2   7       4375.35       4724.23       146.94 o                         
   8   2   7        116.54        156.96        30.90 o                         
  10   2   7        580.94        485.84        26.41 o                         
  12   2   7        853.69        730.44        63.42 o                         
  14   2   7          2.92        -13.90        25.57 o                         
  16   2   7       2649.76       2395.58       149.56 o                         
  18   2   7        500.77        498.71        21.58 o                         
  20   2   7        434.10        412.67        23.80 o                         
  22   2   7       1173.59       1148.10        52.62 o                         
  24   2   7        215.85        170.58        33.83 o                         
 -27   3   7         67.04         30.81        26.29 o                         
 -25   3   7        135.96        201.82        42.78 o                         
 -23   3   7         52.74         44.09        28.51 o                         
 -21   3   7        746.20        621.50        76.18 o                         
 -19   3   7         58.04         38.28        22.01 o                         
 -17   3   7        677.31        704.38        48.19 o                         
 -15   3   7         69.30         29.66        25.24 o                         
 -13   3   7        291.90        309.20        53.20 o                         
 -11   3   7        591.13        534.37        49.49 o                         
  -9   3   7          0.47         20.90        32.35 o                         
  -7   3   7       2382.85       2443.19        54.93 o                         
  -5   3   7       1314.41       1214.19        51.77 o                         
  -3   3   7          7.23         46.09        45.77 o                         
  -1   3   7         25.46         21.87        26.23 o                         
   1   3   7       1486.41       1400.38        64.09 o                         
   3   3   7        120.42        125.77        26.28 o                         
   5   3   7        101.24         88.97        35.28 o                         
   7   3   7         65.11         87.30        35.79 o                         
   9   3   7       4971.41       5390.78       191.95 o                         
  11   3   7       2829.44       2733.71       294.07 o                         
  13   3   7         83.97         75.18        25.28 o                         
  15   3   7          2.89         13.86        26.04 o                         
  17   3   7        294.93        259.18        28.80 o                         
  19   3   7          3.48        -13.87        28.63 o                         
  21   3   7        294.02        308.20        35.57 o                         
 -24   4   7         98.75        113.51        28.53 o                         
 -22   4   7        408.48        316.33        53.80 o                         
 -20   4   7        366.78        364.41        54.78 o                         
 -18   4   7       1367.43       1325.25        87.48 o                         
 -16   4   7         36.14         22.17        25.76 o                         
 -14   4   7       3758.16       3738.45       223.70 o                         
 -12   4   7       2915.63       2525.06       285.59 o                         
 -10   4   7        458.25        497.10       101.62 o                         
  -8   4   7       2894.58       2856.00       224.92 o                         
  -6   4   7          3.10         22.03        31.14 o                         
  -4   4   7       1608.51       1263.26       345.71 o                         
  -2   4   7        309.38        325.06        28.15 o                         
   0   4   7       2019.16       2098.89        66.02 o                         
   2   4   7       1042.84        823.42        53.74 o                         
   4   4   7       1594.63       1824.10        88.51 o                         
   6   4   7        360.69        311.49        26.33 o                         
   8   4   7        132.09        196.97        36.61 o                         
  10   4   7       1776.83       2083.60       191.67 o                         
  12   4   7         84.21         54.72        44.79 o                         
  14   4   7       1061.80       1157.90       125.47 o                         
  16   4   7         61.76          5.54        42.79 o                         
  18   4   7        237.85        136.97        41.67 o                         
 -17   5   7        490.48        447.62        51.28 o                         
 -15   5   7        305.35        314.50        28.70 o                         
 -13   5   7         81.40         47.17        32.16 o                         
 -11   5   7        227.23        249.42        29.65 o                         
  -9   5   7        107.14         68.53        26.97 o                         
  -7   5   7        677.82        686.30        78.91 o                         
  -5   5   7          6.09         21.21        28.26 o                         
  -3   5   7        484.91        388.29        58.34 o                         
  -1   5   7        172.16        143.17        29.37 o                         
   1   5   7        237.78        228.56        28.04 o                         
   3   5   7        164.80        150.34        25.68 o                         
   5   5   7          0.90         -6.09        25.74 o                         
   7   5   7          0.02         19.62        34.23 o                         
   9   5   7        862.41        873.52        53.17 o                         
  11   5   7        127.67        144.49        37.58 o                         
  13   5   7         52.68         96.85        31.52 o                         
 -32   0   8        154.07        158.49        78.08 o                         
 -30   0   8        129.49         68.58        70.38 o                         
 -28   0   8         37.26         61.31        32.63 o                         
 -26   0   8         42.27         50.05        31.09 o                         
 -24   0   8      11313.24      12961.48      1094.69 o                         
 -22   0   8        992.66       1153.58       131.38 o                         
 -20   0   8        164.15        193.37        62.88 o                         
 -18   0   8        303.60        323.81        33.80 o                         
 -16   0   8       8524.54       8700.63       115.24 o                         
 -14   0   8        115.88         63.34        34.49 o                         
 -12   0   8       9072.06      10869.72        88.40 o                         
 -10   0   8       4282.37       3818.62       197.35 o                         
  -8   0   8      18795.97      20100.65       358.39 o                         
  -6   0   8      35177.98      34329.04      1232.55 o                         
  -4   0   8        312.68        203.54        34.77 o                         
  -2   0   8       2785.40       2693.51        77.52 o                         
   0   0   8       4129.50       3657.68        55.82 o                         
   2   0   8      10688.12       9520.59       595.83 o                         
   4   0   8          0.03        -21.63        28.29 o                         
   6   0   8      22840.14      22144.23       344.42 o                         
   8   0   8        146.44        132.34        37.51 o                         
  10   0   8       3296.72       3423.65        69.20 o                         
  12   0   8        332.18        280.04        30.38 o                         
  14   0   8       2350.43       2249.89       100.75 o                         
  16   0   8      10224.30       8300.35      1685.52 o                         
  18   0   8        799.67        754.94        69.75 o                         
  20   0   8       1545.56       1701.06       104.75 o                         
  22   0   8        254.29        246.85        30.76 o                         
  24   0   8       3254.23       3149.35       278.51 o                         
  26   0   8       2033.36       1841.63       235.34 o                         
 -31   1   8         80.53         98.34        29.69 o                         
 -29   1   8         60.58         78.28        27.78 o                         
 -27   1   8         13.48        -18.72        23.49 o                         
 -25   1   8        117.08        141.89        24.06 o                         
 -23   1   8        165.94        206.32        24.07 o                         
 -21   1   8        151.33        182.63        28.80 o                         
 -19   1   8       5029.66       5431.22       157.15 o                         
 -17   1   8       4026.16       4197.75       140.47 o                         
 -15   1   8       1624.23       1738.05        78.23 o                         
 -13   1   8          4.07          0.15        24.45 o                         
 -11   1   8       2970.72       3464.29       145.45 o                         
  -9   1   8        502.59        470.63        26.25 o                         
  -7   1   8       2830.79       2563.94        35.60 o                         
  -5   1   8       1392.66       1532.23        53.12 o                         
  -3   1   8       2296.91       1891.19       148.19 o                         
  -1   1   8        684.81        719.54        55.09 o                         
   1   1   8       1133.72       1252.85        69.56 o                         
   3   1   8       1774.29       1710.35       218.45 o                         
   5   1   8       6620.56       6990.77       189.36 o                         
   7   1   8        305.43        265.77        19.56 o                         
   9   1   8       1371.68       1345.42        37.33 o                         
  11   1   8         23.23         29.39        26.29 o                         
  13   1   8        580.62        584.93        23.08 o                         
  15   1   8        405.85        392.22        21.75 o                         
  17   1   8         82.56         68.48        19.96 o                         
  19   1   8        301.35        316.16        32.86 o                         
  21   1   8         48.74         21.93        20.54 o                         
  23   1   8         67.07         62.66        22.41 o                         
  25   1   8         32.96         45.36        24.75 o                         
 -30   2   8         94.19         97.58        26.28 o                         
 -28   2   8        446.19        459.13        26.06 o                         
 -26   2   8        553.50        587.85        28.96 o                         
 -24   2   8       2769.91       3013.41       148.60 o                         
 -22   2   8          0.04        -20.85        20.85 o                         
 -20   2   8          1.35         36.40        31.10 o                         
 -18   2   8         28.99         37.83        31.01 o                         
 -16   2   8       6243.88       6685.46       378.98 o                         
 -14   2   8        951.68        973.10        61.97 o                         
 -12   2   8       1255.67       1251.74        63.35 o                         
 -10   2   8         63.92         78.44        22.95 o                         
  -8   2   8       1464.47       1649.46        75.72 o                         
  -6   2   8        507.25        369.25        46.03 o                         
  -4   2   8       4189.03       3229.48       749.86 o                         
  -2   2   8        734.70        581.03        34.10 o                         
   0   2   8        259.34        319.74        36.22 o                         
   2   2   8        536.08        536.90        47.62 o                         
   4   2   8       8941.77       9390.32       596.40 o                         
   6   2   8       6023.76       5891.97       257.99 o                         
   8   2   8        167.89        197.77        24.01 o                         
  10   2   8        877.51        930.67        70.63 o                         
  12   2   8       4588.11       4472.78       164.45 o                         
  14   2   8       2665.70       2532.41       181.33 o                         
  16   2   8         56.31         37.96        22.01 o                         
  18   2   8        201.51        201.52        45.84 o                         
  20   2   8        217.86        148.01        25.46 o                         
  22   2   8        377.73        360.68        29.03 o                         
  24   2   8        559.22        601.18        55.38 o                         
 -27   3   8        529.40        470.51        28.29 o                         
 -25   3   8        728.41        673.80        31.24 o                         
 -23   3   8       1713.27       1507.18       125.02 o                         
 -21   3   8          1.17         18.67        22.76 o                         
 -19   3   8        158.36        165.05        25.61 o                         
 -17   3   8       2028.04       1950.15        98.15 o                         
 -15   3   8       4580.42       4358.47       253.65 o                         
 -13   3   8         42.17        102.31        34.11 o                         
 -11   3   8       4534.63       4794.73       211.03 o                         
  -9   3   8       2411.71       2598.78       134.83 o                         
  -7   3   8       1355.28       1077.54       136.07 o                         
  -5   3   8        306.28        156.50        96.40 o                         
  -3   3   8       6766.21       6643.72        54.84 o                         
  -1   3   8        384.15        357.86        29.61 o                         
   1   3   8        368.67        256.82        40.69 o                         
   3   3   8       2781.97       3095.01        49.78 o                         
   5   3   8       1523.72       1582.39        45.04 o                         
   7   3   8       4793.82       5363.52       313.97 o                         
   9   3   8          1.89         -6.77        50.25 o                         
  11   3   8          4.43        -38.19        38.19 o                         
  13   3   8          0.01         17.96        36.46 o                         
  15   3   8       1585.85       1715.23       207.77 o                         
  17   3   8        198.71        216.11        34.08 o                         
  19   3   8        745.57        763.14        27.80 o                         
  21   3   8          0.02        -29.36        29.36 o                         
 -24   4   8        117.49          0.10        29.24 o                         
 -22   4   8        167.43        184.25        42.51 o                         
 -20   4   8          2.80         39.55        24.61 o                         
 -18   4   8       2542.80       2289.07       256.65 o                         
 -16   4   8         90.12         66.53        27.13 o                         
 -14   4   8       1212.04       1318.48        64.37 o                         
 -12   4   8       1459.86       1464.49       148.09 o                         
 -10   4   8        368.07        328.33        75.42 o                         
  -8   4   8        888.08        931.40       117.60 o                         
  -6   4   8        203.91        245.18        39.53 o                         
  -4   4   8         99.18         93.25        33.31 o                         
  -2   4   8        378.19        503.64        35.45 o                         
   0   4   8        840.36        602.96        95.68 o                         
   2   4   8        463.81        442.58        43.47 o                         
   4   4   8        154.60        104.59        29.37 o                         
   6   4   8        228.12        279.07        27.50 o                         
   8   4   8        207.98        242.73        29.88 o                         
  10   4   8        194.42        238.51        76.83 o                         
  12   4   8         70.83         69.48        32.30 o                         
  14   4   8        154.78        228.25        31.96 o                         
  16   4   8          0.24         20.76        37.09 o                         
  18   4   8         26.73         40.23        76.48 o                         
 -17   5   8          0.04         42.46        36.90 o                         
 -15   5   8       1838.17       1964.27        76.15 o                         
 -13   5   8       1119.94       1195.27       106.90 o                         
 -11   5   8        232.11        214.98        30.18 o                         
  -9   5   8        321.52        335.26        32.49 o                         
  -7   5   8        223.73        213.50        28.36 o                         
  -5   5   8       1056.15        974.88       191.06 o                         
  -3   5   8        513.68        564.78        57.65 o                         
  -1   5   8        258.32        210.04        35.04 o                         
   1   5   8          1.13         -0.25        28.84 o                         
   3   5   8        727.30        736.00        59.00 o                         
   5   5   8          1.95        -15.26        27.48 o                         
   7   5   8        595.92        536.42       165.26 o                         
   9   5   8         48.83         19.82        33.55 o                         
  11   5   8        140.87        140.70        43.94 o                         
 -31   1   9       2452.62       2541.86       234.52 o                         
 -29   1   9       1236.10       1461.73       134.18 o                         
 -27   1   9        163.56        199.50        23.50 o                         
 -25   1   9          6.63         -8.51        23.12 o                         
 -23   1   9       1301.06       1298.69        66.70 o                         
 -21   1   9        595.82        621.27        62.09 o                         
 -19   1   9        312.25        325.42        26.43 o                         
 -17   1   9        410.17        415.80        24.55 o                         
 -15   1   9         39.33         68.13        23.07 o                         
 -13   1   9       2359.52       2395.10       163.03 o                         
 -11   1   9       3617.62       3624.23       206.05 o                         
  -9   1   9       3684.70       3850.80        84.36 o                         
  -7   1   9       4830.55       4896.13       101.72 o                         
  -5   1   9       7438.97       8069.46        84.94 o                         
  -3   1   9       2211.78       2019.18        42.39 o                         
  -1   1   9       6724.54       6638.44       325.49 o                         
   1   1   9      17082.36      17206.23       765.93 o                         
   3   1   9       9702.72       9086.02       864.80 o                         
   5   1   9        426.23        369.14        24.19 o                         
   7   1   9        383.19        373.88        21.81 o                         
   9   1   9         51.21         31.84        19.48 o                         
  11   1   9       6935.11       6244.24       457.18 o                         
  13   1   9        204.75        171.40        24.76 o                         
  15   1   9        332.86        363.50        24.71 o                         
  17   1   9       1347.59       1315.50        34.23 o                         
  19   1   9       1886.33       1768.89       121.65 o                         
  21   1   9        678.93        680.21        40.03 o                         
  23   1   9        282.82        300.78        25.56 o                         
  25   1   9        242.55        238.08        27.35 o                         
 -30   2   9          1.75        -22.94        22.94 o                         
 -28   2   9       2740.64       2774.02       118.66 o                         
 -26   2   9          0.21         -6.35        19.09 o                         
 -24   2   9        382.63        389.53        55.26 o                         
 -22   2   9          0.84        -19.54        19.54 o                         
 -20   2   9       3718.94       3855.28       198.48 o                         
 -18   2   9       4361.95       4634.35       218.78 o                         
 -16   2   9       1898.74       1898.53       105.51 o                         
 -14   2   9         50.43         63.70        27.80 o                         
 -12   2   9         49.04         41.43        25.45 o                         
 -10   2   9       7083.87       7190.40       204.53 o                         
  -8   2   9        127.69        149.95        27.11 o                         
  -6   2   9        932.11        912.36        96.13 o                         
  -4   2   9          5.06         -4.29        29.90 o                         
  -2   2   9       1216.93       1138.33        44.11 o                         
   0   2   9       1158.08       1213.89        40.41 o                         
   2   2   9        123.04        102.95        31.60 o                         
   4   2   9        891.73       1031.92        39.20 o                         
   6   2   9       3669.57       3702.09       128.26 o                         
   8   2   9       1447.77       1335.56       142.73 o                         
  10   2   9          0.99         29.67        24.69 o                         
  12   2   9       9618.22       9550.80       527.12 o                         
  14   2   9         53.01         39.03        24.40 o                         
  16   2   9        165.24        193.47        24.97 o                         
  18   2   9        895.33        875.37        55.40 o                         
  20   2   9       1903.57       1848.71       112.57 o                         
  22   2   9          2.34         11.55        23.25 o                         
 -27   3   9          5.59        -17.08        25.74 o                         
 -25   3   9          1.14         44.61        29.65 o                         
 -23   3   9          0.76          0.00        24.04 o                         
 -21   3   9          6.23         34.16        24.08 o                         
 -19   3   9         18.24        -16.46        22.57 o                         
 -17   3   9       3001.39       2828.36       216.24 o                         
 -15   3   9         84.62         43.76        23.00 o                         
 -13   3   9        997.94       1008.72        73.74 o                         
 -11   3   9       1043.96       1012.57        29.68 o                         
  -9   3   9         64.03         41.47        33.16 o                         
  -7   3   9       2761.20       2443.24       320.07 o                         
  -5   3   9        851.72        537.49       184.82 o                         
  -3   3   9        297.07        305.95        32.97 o                         
  -1   3   9          1.25          7.33        28.95 o                         
   1   3   9         37.65         29.38        75.36 o                         
   3   3   9        190.35        211.49        33.70 o                         
   5   3   9       4860.96       5412.78       230.70 o                         
   7   3   9       4363.61       4354.21       370.48 o                         
   9   3   9       1986.82       1855.57       227.59 o                         
  11   3   9       3007.11       3138.98       584.94 o                         
  13   3   9        126.56        121.43        23.73 o                         
  15   3   9        234.72        263.35        29.23 o                         
  17   3   9         27.54         26.23        24.60 o                         
  19   3   9        111.24         95.49        24.60 o                         
  21   3   9        265.94        225.13        33.89 o                         
 -24   4   9        471.32        421.87        30.55 o                         
 -22   4   9         60.63         67.47        27.96 o                         
 -20   4   9       2483.48       2392.53       313.73 o                         
 -18   4   9       1052.08        939.30        62.20 o                         
 -16   4   9        297.78        321.45        35.38 o                         
 -14   4   9        233.08        264.70        47.98 o                         
 -12   4   9       2128.41       2109.72       110.96 o                         
 -10   4   9       6424.59       6023.67       482.15 o                         
  -8   4   9        104.02        164.70        39.85 o                         
  -6   4   9        328.03        202.26        89.16 o                         
  -4   4   9        628.48        653.49       120.65 o                         
  -2   4   9       3655.96       3405.39       582.35 o                         
   0   4   9         16.90        -31.61        47.53 o                         
   2   4   9        606.98        558.91        31.44 o                         
   4   4   9        106.90        146.24        37.39 o                         
   6   4   9         61.14         -6.97        33.68 o                         
   8   4   9       1192.78       1306.07        87.60 o                         
  10   4   9       1092.76       1202.15        34.76 o                         
  12   4   9       1428.18       1734.81        43.09 o                         
  14   4   9          0.11        -31.68        31.68 o                         
  16   4   9        179.03        155.60        45.70 o                         
 -17   5   9        155.43        130.09        33.00 o                         
 -15   5   9          0.05        -18.01        30.57 o                         
 -13   5   9        573.72        596.64        48.66 o                         
 -11   5   9        113.73        104.54        26.77 o                         
  -9   5   9        959.59        959.87        55.94 o                         
  -7   5   9          1.70         38.67        31.19 o                         
  -5   5   9         24.15         32.65        26.69 o                         
  -3   5   9        274.75        250.24        35.43 o                         
  -1   5   9        196.10        257.03        60.14 o                         
   1   5   9          0.05        -11.28        27.30 o                         
   3   5   9         28.61         -4.97        34.21 o                         
   5   5   9        193.61        168.49        40.98 o                         
   7   5   9        145.47        115.34        38.96 o                         
   9   5   9         15.64         35.98        37.83 o                         
 -32   0  10        260.60        259.95        48.89 o                         
 -30   0  10        243.89        314.60        38.27 o                         
 -28   0  10        749.20        789.86       108.95 o                         
 -26   0  10        279.78        314.13        77.61 o                         
 -24   0  10       2589.31       3020.99       303.40 o                         
 -22   0  10        649.74        631.11       100.98 o                         
 -20   0  10        667.73        743.80        34.04 o                         
 -18   0  10       6349.10       6507.78        49.30 o                         
 -16   0  10        939.93       1005.63       115.99 o                         
 -14   0  10      20208.50      20623.17      1072.07 o                         
 -12   0  10       1572.50       1714.62        36.42 o                         
 -10   0  10      14685.49      18452.84       498.12 o                         
  -8   0  10       3305.41       3397.94       118.06 o                         
  -6   0  10      25937.89      25666.90       530.03 o                         
  -4   0  10       9861.28       8177.38        89.34 o                         
  -2   0  10         43.14         27.52        33.13 o                         
   0   0  10       4104.59       4222.92       367.21 o                         
   2   0  10        965.20       1056.53       115.24 o                         
   4   0  10      18875.28      18333.36       433.76 o                         
   6   0  10        840.34        966.40        47.03 o                         
   8   0  10       4097.30       4276.87        51.05 o                         
  10   0  10       3593.04       3616.15        81.89 o                         
  12   0  10        452.88        395.41        35.76 o                         
  14   0  10       1438.03       1302.74        35.04 o                         
  16   0  10        439.55        424.43        33.74 o                         
  18   0  10        974.88        978.99        58.84 o                         
  20   0  10         60.04         42.41        31.49 o                         
  22   0  10         47.27         67.47        29.79 o                         
  24   0  10       1364.44       1287.11       106.78 o                         
 -31   1  10          0.12         -6.19        45.51 o                         
 -29   1  10        161.27        184.40        32.24 o                         
 -27   1  10        277.38        309.84        26.28 o                         
 -25   1  10          3.31         18.52        23.78 o                         
 -23   1  10       1244.25       1266.48        33.21 o                         
 -21   1  10       1060.66       1095.09        56.11 o                         
 -19   1  10       1661.88       1658.47        59.98 o                         
 -17   1  10        188.22        147.56        28.59 o                         
 -15   1  10       1082.90       1120.39        29.23 o                         
 -13   1  10        116.84         67.34        22.17 o                         
 -11   1  10        307.76        366.68        22.56 o                         
  -9   1  10        633.05        757.79        29.63 o                         
  -7   1  10        122.81        153.80        30.38 o                         
  -5   1  10         15.40          7.73        30.41 o                         
  -3   1  10       5374.33       5348.10        57.10 o                         
  -1   1  10        761.46        841.51        31.71 o                         
   1   1  10       2758.37       2745.02       234.02 o                         
   3   1  10       1148.25        897.86       136.05 o                         
   5   1  10       1802.17       1586.75        56.68 o                         
   7   1  10        606.25        511.86        28.71 o                         
   9   1  10        127.23         98.80        21.09 o                         
  11   1  10         99.64         72.59        20.92 o                         
  13   1  10        669.63        564.20        54.10 o                         
  15   1  10        503.85        579.67        27.12 o                         
  17   1  10        430.94        359.85        36.51 o                         
  19   1  10       1438.76       1323.46        67.39 o                         
  21   1  10          5.79          2.99        21.95 o                         
  23   1  10          5.51         31.87        21.89 o                         
 -30   2  10        295.19        266.84        48.84 o                         
 -28   2  10       1102.16       1101.76        76.86 o                         
 -26   2  10        538.58        587.09        82.47 o                         
 -24   2  10        329.61        289.85        26.21 o                         
 -22   2  10        221.40        295.33        22.61 o                         
 -20   2  10       1654.00       1703.66        92.08 o                         
 -18   2  10       3212.57       3309.34       234.17 o                         
 -16   2  10       4476.43       4560.10       252.18 o                         
 -14   2  10       4623.87       4896.30       220.19 o                         
 -12   2  10         94.49        129.68        28.52 o                         
 -10   2  10       1332.00       1431.45        47.79 o                         
  -8   2  10        379.20        410.68        28.08 o                         
  -6   2  10       8338.69       7018.16      1973.51 o                         
  -4   2  10       4820.84       4547.24       285.97 o                         
  -2   2  10        194.17        162.06        32.40 o                         
   0   2  10        109.06        143.08        37.04 o                         
   2   2  10        453.01        490.87        36.95 o                         
   4   2  10       3811.70       4026.47        58.30 o                         
   6   2  10        160.70        146.40        28.95 o                         
   8   2  10       2462.01       2180.48       356.75 o                         
  10   2  10        455.96        543.31        54.50 o                         
  12   2  10        808.95        766.57        44.05 o                         
  14   2  10       1627.98       1721.68        73.34 o                         
  16   2  10        489.01        524.62        39.01 o                         
  18   2  10        433.09        379.44        51.91 o                         
  20   2  10        290.13        277.39        25.24 o                         
  22   2  10         19.99         38.39        23.55 o                         
 -27   3  10       2226.06       2062.39       216.32 o                         
 -25   3  10         17.81         37.22        26.63 o                         
 -23   3  10       1256.98       1206.28        34.62 o                         
 -21   3  10         82.38         76.59        24.36 o                         
 -19   3  10       1123.81       1177.42        72.01 o                         
 -17   3  10        385.93        324.80        35.73 o                         
 -15   3  10       7568.10       7679.71       277.89 o                         
 -13   3  10         41.09         19.03        25.62 o                         
 -11   3  10       5430.57       5644.87       286.26 o                         
  -9   3  10       5296.14       5101.49       378.58 o                         
  -7   3  10        544.97        465.94       120.90 o                         
  -5   3  10      10251.05      10383.82       299.18 o                         
  -3   3  10        945.15        960.79       152.80 o                         
  -1   3  10       2159.20       2033.90       101.51 o                         
   1   3  10         12.43          0.96        50.75 o                         
   3   3  10       6923.15       7182.43       430.53 o                         
   5   3  10       3339.11       3414.48       283.07 o                         
   7   3  10      12568.02      13847.76       551.07 o                         
   9   3  10       1757.66       1842.44        50.36 o                         
  11   3  10          0.32        -33.11        33.11 o                         
  13   3  10        820.37        819.64        43.56 o                         
  15   3  10        727.57        793.34        55.91 o                         
  17   3  10       1836.12       1778.71       184.00 o                         
  19   3  10         17.65          3.56        33.24 o                         
 -22   4  10         67.75         69.52        30.11 o                         
 -20   4  10         59.33         49.87        25.14 o                         
 -18   4  10         34.66         37.06        23.73 o                         
 -16   4  10        510.14        508.21        42.90 o                         
 -14   4  10        529.60        573.98        27.69 o                         
 -12   4  10         28.50         39.92        25.38 o                         
 -10   4  10        115.78        117.86        25.64 o                         
  -8   4  10        136.24        177.09        28.42 o                         
  -6   4  10       1524.37       1389.97       246.64 o                         
  -4   4  10         71.21         86.69        28.74 o                         
  -2   4  10        825.58        619.69       178.58 o                         
   0   4  10        392.74        427.22        48.52 o                         
   2   4  10        123.39         45.41        43.53 o                         
   4   4  10        113.93         56.07        33.72 o                         
   6   4  10          0.01         38.10        37.78 o                         
   8   4  10        259.42        268.54        44.55 o                         
  10   4  10        142.19        133.79        26.85 o                         
  12   4  10        424.25        442.46        78.80 o                         
  14   4  10        153.63        202.10        34.40 o                         
  16   4  10         10.68        -21.03        41.28 o                         
 -17   5  10         24.75         54.95        29.46 o                         
 -15   5  10         73.16         52.48        28.88 o                         
 -13   5  10         10.82         -0.59        28.93 o                         
 -11   5  10         66.19         28.46        27.31 o                         
  -9   5  10        119.95        101.57        28.23 o                         
  -7   5  10          9.14         99.28        30.95 o                         
  -5   5  10        987.79        910.54       143.75 o                         
  -3   5  10        349.63        293.62        36.26 o                         
  -1   5  10        266.01        265.67        41.03 o                         
   1   5  10         15.61         22.77        31.42 o                         
   3   5  10        990.71        900.47        98.16 o                         
   5   5  10        106.51        108.20        40.13 o                         
   7   5  10        679.40        698.21        34.14 o                         
   9   5  10        552.67        643.81        41.09 o                         
 -31   1  11       2324.04       2241.14       130.89 o                         
 -29   1  11         24.63         36.85        36.27 o                         
 -27   1  11        577.44        616.99        48.56 o                         
 -25   1  11          9.33         76.77        23.85 o                         
 -23   1  11       1509.38       1594.09        65.03 o                         
 -21   1  11      11246.68      11583.27       378.83 o                         
 -19   1  11       2336.28       2434.10       172.11 o                         
 -17   1  11       1231.72       1401.36        41.51 o                         
 -15   1  11       1102.68       1188.07        42.99 o                         
 -13   1  11       8442.00       7826.71       559.45 o                         
 -11   1  11         24.94         -2.78        26.59 o                         
  -9   1  11       7831.06       8730.44       362.04 o                         
  -7   1  11          4.25          8.97        25.77 o                         
  -5   1  11          0.14         38.70        29.07 o                         
  -3   1  11       2244.11       2019.86        60.34 o                         
  -1   1  11       2866.04       2701.43        56.73 o                         
   1   1  11        186.80        122.12        25.02 o                         
   3   1  11         24.49         20.55        18.63 o                         
   5   1  11        665.59        553.43        33.00 o                         
   7   1  11        915.21        926.56        23.19 o                         
   9   1  11       8122.47       8027.56       336.00 o                         
  11   1  11         23.72         34.85        24.14 o                         
  13   1  11        306.49        297.14        29.33 o                         
  15   1  11       2563.40       2661.90        44.99 o                         
  17   1  11       1470.10       1559.24        36.95 o                         
  19   1  11        230.33        231.23        23.17 o                         
  21   1  11       1315.35       1340.22        69.14 o                         
  23   1  11        304.42        276.56        34.30 o                         
 -30   2  11       1180.83       1214.76        80.30 o                         
 -28   2  11         34.61         97.12        22.08 o                         
 -26   2  11        300.20        285.25        24.01 o                         
 -24   2  11        135.17         89.77        22.61 o                         
 -22   2  11        671.71        750.65        33.73 o                         
 -20   2  11         15.58          5.88        24.29 o                         
 -18   2  11        233.34        260.46        31.30 o                         
 -16   2  11        974.46       1125.00        53.88 o                         
 -14   2  11       5757.49       5703.22        98.49 o                         
 -12   2  11        859.92        990.23        82.02 o                         
 -10   2  11       1150.14       1135.24        98.85 o                         
  -8   2  11       6654.43       6328.65       518.48 o                         
  -6   2  11        100.42        132.65        27.26 o                         
  -4   2  11        923.39        926.50        48.28 o                         
  -2   2  11       3811.47       3683.14       144.08 o                         
   0   2  11       4195.70       3488.14       712.46 o                         
   2   2  11        686.61        856.88        87.37 o                         
   4   2  11        310.50        341.45        32.40 o                         
   6   2  11         83.54        132.85        29.96 o                         
   8   2  11       6950.77       6784.23      1256.40 o                         
  10   2  11        240.47        270.25        46.44 o                         
  12   2  11       2292.84       2182.82       136.33 o                         
  14   2  11        102.42         52.38        22.94 o                         
  16   2  11          7.76         -8.70        22.49 o                         
  18   2  11         77.78        107.90        28.67 o                         
  20   2  11         24.56         17.45        24.16 o                         
  22   2  11        585.61        425.97        47.76 o                         
 -27   3  11        323.34        357.52        57.71 o                         
 -25   3  11        384.02        380.63        26.27 o                         
 -23   3  11       1045.64        988.50       171.86 o                         
 -21   3  11        127.93        224.00        38.98 o                         
 -19   3  11        273.63        237.93        28.69 o                         
 -17   3  11         85.97         71.58        25.82 o                         
 -15   3  11       1116.79        985.52        88.83 o                         
 -13   3  11       7702.45       6433.14       697.06 o                         
 -11   3  11        428.83        427.80        31.67 o                         
  -9   3  11       3517.09       3415.19       220.22 o                         
  -7   3  11         74.16         81.06        25.56 o                         
  -5   3  11          2.40          0.33        37.97 o                         
  -3   3  11         83.41        106.95        36.14 o                         
  -1   3  11        358.84        463.54        95.68 o                         
   1   3  11         38.15        -77.89        77.89 o                         
   3   3  11        284.01        292.85       117.21 o                         
   5   3  11          9.24        417.85       235.67 o                         
   7   3  11       1668.42       1670.39        66.43 o                         
   9   3  11         18.55         -5.21        28.49 o                         
  11   3  11        165.69        192.48        26.73 o                         
  13   3  11       1244.38       1335.62        38.17 o                         
  15   3  11         95.48         71.42        27.60 o                         
  17   3  11          1.09        -17.05        24.91 o                         
  19   3  11         81.16         34.40        29.75 o                         
 -22   4  11       1271.33       1236.21        61.20 o                         
 -20   4  11          0.22         19.26        26.91 o                         
 -18   4  11        360.31        354.81        61.87 o                         
 -16   4  11        247.23        262.31        27.16 o                         
 -14   4  11         18.82         14.38        25.44 o                         
 -12   4  11       2186.86       2075.99       145.31 o                         
 -10   4  11        502.82        559.28        29.57 o                         
  -8   4  11        957.18        959.95       175.51 o                         
  -6   4  11         77.02        140.73        27.24 o                         
  -4   4  11          0.75        -32.29        37.71 o                         
  -2   4  11        378.31        350.63        68.89 o                         
   0   4  11       2138.11       2375.39        42.24 o                         
   2   4  11        101.72        123.84        38.67 o                         
   4   4  11         75.55         28.40        35.49 o                         
   6   4  11        448.93        545.85        54.93 o                         
   8   4  11        584.31        742.27        50.20 o                         
  10   4  11       2103.42       2269.39        96.11 o                         
  12   4  11        119.25        152.39        46.87 o                         
  14   4  11        132.39        139.76        30.38 o                         
 -15   5  11        361.03        360.27        44.10 o                         
 -13   5  11        217.86        231.27        43.52 o                         
 -11   5  11         42.22          2.30        28.95 o                         
  -9   5  11        162.42        109.58        29.93 o                         
  -7   5  11        714.81        644.56        72.09 o                         
  -5   5  11        151.72        164.66        48.23 o                         
  -3   5  11         73.43         82.32        29.85 o                         
  -1   5  11        375.56        402.61        60.04 o                         
   1   5  11        242.49        179.85        40.22 o                         
   3   5  11          1.11         70.01        37.61 o                         
   5   5  11        326.68        371.69        42.40 o                         
   7   5  11        321.40        353.15        72.92 o                         
 -30   0  12       9888.30      10870.12      1449.14 o                         
 -28   0  12        423.42        429.96        49.83 o                         
 -26   0  12       5355.25       5923.90       265.30 o                         
 -24   0  12         75.29         95.34        35.83 o                         
 -22   0  12          1.51          5.34        30.51 o                         
 -20   0  12       6850.50       6486.50       519.71 o                         
 -18   0  12       3745.43       3626.96       171.92 o                         
 -16   0  12       6956.33       6822.51       332.49 o                         
 -14   0  12       2779.20       2736.61       376.22 o                         
 -12   0  12       2739.73       2857.40        40.34 o                         
 -10   0  12        323.25        425.90        36.66 o                         
  -8   0  12       4104.26       4149.90       284.63 o                         
  -6   0  12         89.71        138.51        43.17 o                         
  -4   0  12      18196.98      16717.94       113.93 o                         
  -2   0  12       2676.82       2609.89       152.50 o                         
   0   0  12       5688.31       5778.87       409.84 o                         
   2   0  12       3485.40       3647.16       306.40 o                         
   4   0  12      35380.01      36849.01       254.36 o                         
   6   0  12       6748.31       6166.51       482.90 o                         
   8   0  12          5.46         27.81        35.16 o                         
  10   0  12          0.07          5.83        30.51 o                         
  12   0  12        116.90        118.55        31.21 o                         
  14   0  12       7918.93       8529.63       217.00 o                         
  16   0  12        189.95        218.55        31.21 o                         
  18   0  12        197.66        224.94        37.00 o                         
  20   0  12         12.58         28.75        28.28 o                         
  22   0  12       1748.13       1798.50       223.47 o                         
 -31   1  12         37.33         56.63        30.60 o                         
 -29   1  12        292.17        349.58        31.37 o                         
 -27   1  12        229.20        231.11        27.60 o                         
 -25   1  12        331.62        365.97        25.59 o                         
 -23   1  12        361.51        402.85        25.19 o                         
 -21   1  12         18.68         -5.33        22.92 o                         
 -19   1  12       1276.73       1422.35        88.86 o                         
 -17   1  12       2156.07       2387.04        93.43 o                         
 -15   1  12        366.53        354.57        45.48 o                         
 -13   1  12        173.03        133.58        24.63 o                         
 -11   1  12        372.93        351.86        29.49 o                         
  -9   1  12        532.22        594.57        26.78 o                         
  -7   1  12      10369.81      10766.98       256.48 o                         
  -5   1  12        346.43        369.48        25.39 o                         
  -3   1  12       2185.08       2231.31        41.15 o                         
  -1   1  12        317.38        376.25        29.36 o                         
   1   1  12       1499.65       1496.23        43.43 o                         
   3   1  12       1019.26       1066.25       166.63 o                         
   5   1  12        779.61        760.16        80.54 o                         
   7   1  12         53.75         74.11        21.20 o                         
   9   1  12        213.48        296.00        23.42 o                         
  11   1  12        815.98        799.90        42.30 o                         
  13   1  12         16.42         12.10        23.97 o                         
  15   1  12       4497.98       4126.42       308.10 o                         
  17   1  12        230.94        243.85        22.83 o                         
  19   1  12         44.08         13.95        21.54 o                         
  21   1  12        145.72        154.26        23.37 o                         
 -28   2  12        267.62        305.44        61.83 o                         
 -26   2  12        336.88        330.86        35.89 o                         
 -24   2  12        186.13        201.75        47.43 o                         
 -22   2  12        254.18        268.46        22.67 o                         
 -20   2  12        655.83        594.19        44.65 o                         
 -18   2  12        223.28        213.87        64.83 o                         
 -16   2  12        293.08        318.76        28.87 o                         
 -14   2  12       1425.21       1378.43        63.43 o                         
 -12   2  12        338.23        379.56        72.70 o                         
 -10   2  12       1445.06       1421.27       101.81 o                         
  -8   2  12          4.62         14.74        29.12 o                         
  -6   2  12        100.49         61.34        30.77 o                         
  -4   2  12       5854.43       5345.02       218.11 o                         
  -2   2  12        369.52        325.85        37.43 o                         
   0   2  12        380.25        444.59        45.33 o                         
   2   2  12         41.32         52.71        52.36 o                         
   4   2  12       2229.78       2552.42        45.55 o                         
   6   2  12       1633.83       1661.07        88.83 o                         
   8   2  12        237.47        267.09        66.64 o                         
  10   2  12        403.34        437.68        22.50 o                         
  12   2  12        248.69        242.04        23.73 o                         
  14   2  12       2650.49       2891.93       145.68 o                         
  16   2  12         58.94         39.66        22.92 o                         
  18   2  12        325.66        291.40        23.20 o                         
  20   2  12         99.79         78.23        31.45 o                         
 -27   3  12        704.99        548.82        80.19 o                         
 -25   3  12       1849.74       1806.76       206.23 o                         
 -23   3  12          0.16        -21.98        22.42 o                         
 -21   3  12        224.78        210.69        31.53 o                         
 -19   3  12        586.64        538.58        58.27 o                         
 -17   3  12       6116.06       6105.92       628.01 o                         
 -15   3  12        153.72        200.51        37.24 o                         
 -13   3  12         42.01         27.88        23.10 o                         
 -11   3  12         20.13         28.01        28.60 o                         
  -9   3  12       4395.77       4240.14       631.13 o                         
  -7   3  12       5075.37       5334.50       172.08 o                         
  -5   3  12        987.27        853.86       100.48 o                         
  -3   3  12       2623.51       2519.86       156.50 o                         
  -1   3  12         35.37         41.32        43.26 o                         
   1   3  12        529.55        730.36        85.21 o                         
   3   3  12       1329.88       1343.72       217.06 o                         
   5   3  12         65.96        107.36        34.29 o                         
   7   3  12        126.54        178.68        25.25 o                         
   9   3  12        184.95        200.37        28.41 o                         
  11   3  12          0.24          7.67        27.31 o                         
  13   3  12        516.18        570.62       124.86 o                         
  15   3  12        346.27        378.09        38.18 o                         
  17   3  12        141.66        187.61        35.79 o                         
 -22   4  12         13.41        -32.25        32.42 o                         
 -20   4  12         18.33        -17.63        27.80 o                         
 -18   4  12        516.47        463.20        50.01 o                         
 -16   4  12        148.90        173.83        31.25 o                         
 -14   4  12          1.55         66.11        32.02 o                         
 -12   4  12        100.77         99.20        27.94 o                         
 -10   4  12        165.59        188.06        25.20 o                         
  -8   4  12         42.29         45.73        28.20 o                         
  -6   4  12        305.90        305.21        30.48 o                         
  -4   4  12         62.50         68.21        28.50 o                         
  -2   4  12         38.42        104.50        31.71 o                         
   0   4  12        121.57        122.60        35.08 o                         
   2   4  12         44.54         -1.60        85.87 o                         
   4   4  12         18.52         25.31        35.69 o                         
   6   4  12          0.13         55.40        40.32 o                         
   8   4  12        990.84       1125.00        84.10 o                         
  10   4  12       1299.43       1428.34       124.53 o                         
  12   4  12         28.21        -15.16        52.90 o                         
  14   4  12        294.40        331.46        58.81 o                         
 -15   5  12        610.44        653.36        36.73 o                         
 -13   5  12        144.19        187.03        41.20 o                         
 -11   5  12         53.97        108.92        65.41 o                         
  -9   5  12        971.00       1106.24        59.49 o                         
  -7   5  12       1240.09       1212.70        84.63 o                         
  -5   5  12         80.06         46.72        26.66 o                         
  -3   5  12          7.60         30.95        31.13 o                         
  -1   5  12         70.61        103.84        38.18 o                         
   1   5  12       1053.81       1112.69        57.81 o                         
   3   5  12          6.08         21.78        37.53 o                         
   5   5  12       1211.11       1335.67       553.68 o                         
 -31   1  13         31.08         91.86        32.53 o                         
 -29   1  13        553.97        461.43        52.77 o                         
 -27   1  13        368.12        375.99        24.29 o                         
 -25   1  13        840.65        928.54        46.14 o                         
 -23   1  13        115.29         70.60        22.91 o                         
 -21   1  13       1204.69       1361.85        55.45 o                         
 -19   1  13        211.50        137.48        22.88 o                         
 -17   1  13        577.32        521.75        23.49 o                         
 -15   1  13        744.05        838.48        44.65 o                         
 -13   1  13       3523.67       3392.40       103.51 o                         
 -11   1  13       5944.06       6292.64       399.42 o                         
  -9   1  13       1654.34       1674.62        70.80 o                         
  -7   1  13       3436.51       3654.53        40.30 o                         
  -5   1  13        422.65        342.26        74.83 o                         
  -3   1  13      11126.59      10508.82       236.13 o                         
  -1   1  13       1439.49       1626.10        36.97 o                         
   1   1  13       2396.12       2326.35       117.64 o                         
   3   1  13        122.29        134.34        27.98 o                         
   5   1  13        483.80        458.60        34.67 o                         
   7   1  13       3305.90       3318.56        56.03 o                         
   9   1  13       1621.52       1696.98        49.90 o                         
  11   1  13       3415.81       3603.52        71.64 o                         
  13   1  13       2891.42       2796.38       162.22 o                         
  15   1  13        254.49        220.97        23.74 o                         
  17   1  13        506.51        488.84        27.82 o                         
  19   1  13        891.45        881.36        42.33 o                         
  21   1  13          1.20        -12.07        24.84 o                         
 -28   2  13        204.28        217.62        23.03 o                         
 -26   2  13        132.90        121.90        38.11 o                         
 -24   2  13       1655.40       1652.09        70.87 o                         
 -22   2  13        270.75        309.42        25.81 o                         
 -20   2  13         76.70         38.07        33.14 o                         
 -18   2  13       5355.89       5684.97       208.87 o                         
 -16   2  13        625.45        676.68        63.47 o                         
 -14   2  13       1287.73       1300.37        95.66 o                         
 -12   2  13      10099.78      10827.57       422.56 o                         
 -10   2  13        889.32        905.04        44.33 o                         
  -8   2  13       1971.24       1886.31       174.20 o                         
  -6   2  13       1462.30       1339.00        91.19 o                         
  -4   2  13       2267.44       1962.17        68.06 o                         
  -2   2  13       1068.31        842.84        38.29 o                         
   0   2  13        636.73        676.90       119.37 o                         
   2   2  13        415.66        481.17        38.29 o                         
   4   2  13         29.80         51.84        32.29 o                         
   6   2  13       2762.58       3020.82       126.87 o                         
   8   2  13          0.08         20.63        30.88 o                         
  10   2  13       1470.88       1493.96        98.88 o                         
  12   2  13        686.45        647.02        41.13 o                         
  14   2  13        100.77        159.99        46.81 o                         
  16   2  13       1004.95        900.53        60.44 o                         
  18   2  13       1261.61       1344.44        76.00 o                         
 -25   3  13        621.75        579.74        30.69 o                         
 -23   3  13        281.23        283.08        25.89 o                         
 -21   3  13        233.26        212.05        28.05 o                         
 -19   3  13         17.67        -12.13        21.89 o                         
 -17   3  13        217.59        270.01        30.40 o                         
 -15   3  13        229.07        244.54        28.00 o                         
 -13   3  13       3852.29       4288.31       227.94 o                         
 -11   3  13        105.46         77.04        27.78 o                         
  -9   3  13         12.29         -9.69        21.59 o                         
  -7   3  13        125.22         70.78        24.75 o                         
  -5   3  13        135.37         85.66        32.16 o                         
  -3   3  13        494.59        456.95        87.42 o                         
  -1   3  13          5.77         87.84        75.36 o                         
   1   3  13        176.95        184.69        38.97 o                         
   3   3  13          9.03         13.57        34.81 o                         
   5   3  13         85.95         93.68        31.43 o                         
   7   3  13        454.42        445.63        32.63 o                         
   9   3  13          9.71          7.78        27.96 o                         
  11   3  13         18.52         -6.53        27.58 o                         
  13   3  13          9.10         14.49        32.51 o                         
  15   3  13         22.61        -30.83        39.32 o                         
  17   3  13         89.20         49.15        36.62 o                         
 -22   4  13         39.07         84.40        33.32 o                         
 -20   4  13       1470.65       1456.90        80.22 o                         
 -18   4  13          4.69         21.68        27.74 o                         
 -16   4  13        437.85        434.56        31.68 o                         
 -14   4  13         36.81         57.92        24.43 o                         
 -12   4  13       2396.59       2362.72       107.99 o                         
 -10   4  13        409.39        444.77       111.87 o                         
  -8   4  13        844.55        914.21        68.18 o                         
  -6   4  13        239.10        256.97        28.30 o                         
  -4   4  13       1250.66       1371.50        72.22 o                         
  -2   4  13       2138.46       2167.65        44.20 o                         
   0   4  13       1806.64       1837.44        52.55 o                         
   2   4  13        255.05        403.45       164.60 o                         
   4   4  13         16.64        -22.30        39.14 o                         
   6   4  13       2982.70       3472.88       159.53 o                         
   8   4  13         92.45         73.73        36.29 o                         
  10   4  13       5928.75       6118.82       253.09 o                         
  12   4  13        243.86        360.25        46.62 o                         
 -13   5  13          0.46         41.97        32.23 o                         
 -11   5  13        354.51        286.17        64.49 o                         
  -9   5  13        202.27        201.60        30.98 o                         
  -7   5  13        182.60        178.35        32.02 o                         
  -5   5  13        339.77        320.33        29.59 o                         
  -3   5  13       1413.34       1328.97       173.20 o                         
  -1   5  13        141.39        138.76        41.85 o                         
   1   5  13          0.04        -18.05        40.29 o                         
   3   5  13         41.70         52.34        40.71 o                         
 -30   0  14       2767.56       2846.45        77.70 o                         
 -28   0  14       2653.41       2531.83        44.07 o                         
 -26   0  14        113.62        194.90        43.26 o                         
 -24   0  14        994.57       1223.76       168.07 o                         
 -22   0  14          6.21         67.82        31.82 o                         
 -20   0  14       5938.55       5858.05       269.71 o                         
 -18   0  14       7158.02       7632.27       424.64 o                         
 -16   0  14       2526.75       2156.59       243.99 o                         
 -14   0  14       2442.84       2674.76        53.30 o                         
 -12   0  14       1853.29       1633.56        56.12 o                         
 -10   0  14      11061.32      11058.13       714.90 o                         
  -8   0  14          1.20         55.18        42.79 o                         
  -6   0  14       5008.84       4831.47        67.00 o                         
  -4   0  14       3307.71       3323.16       296.45 o                         
  -2   0  14        844.98        935.61        33.73 o                         
   0   0  14       1320.98       1499.15        40.33 o                         
   2   0  14        843.97        643.53       120.78 o                         
   4   0  14         82.64         66.82        57.34 o                         
   6   0  14         10.89         44.61        33.09 o                         
   8   0  14          3.88        -10.72        32.95 o                         
  10   0  14       1174.16        993.90       204.77 o                         
  12   0  14       3211.14       3339.02       113.35 o                         
  14   0  14         60.19        176.11        34.94 o                         
  16   0  14        364.83        365.34        30.88 o                         
  18   0  14       5446.77       5805.44       246.87 o                         
  20   0  14          3.57         33.84        34.14 o                         
 -29   1  14        833.42        876.02        43.35 o                         
 -27   1  14       1532.10       1737.50        81.26 o                         
 -25   1  14        477.41        550.93        47.45 o                         
 -23   1  14        217.84        178.04        24.44 o                         
 -21   1  14          6.87          1.54        22.15 o                         
 -19   1  14       1219.30       1259.98        70.48 o                         
 -17   1  14        199.46        227.71        36.06 o                         
 -15   1  14       2950.80       3080.54       202.09 o                         
 -13   1  14        550.85        518.35        53.12 o                         
 -11   1  14        309.45        377.49        31.64 o                         
  -9   1  14        392.57        395.88        27.75 o                         
  -7   1  14       3092.21       3123.99       168.88 o                         
  -5   1  14       1322.60       1282.05        39.06 o                         
  -3   1  14         20.34          2.68        24.37 o                         
  -1   1  14         59.45         43.40        23.72 o                         
   1   1  14       2862.40       3037.44        75.61 o                         
   3   1  14       1551.14       1583.12        95.85 o                         
   5   1  14         29.67         33.87        23.25 o                         
   7   1  14       1884.39       2168.46        53.94 o                         
   9   1  14        219.44        252.29        22.31 o                         
  11   1  14       1375.04       1325.99       106.83 o                         
  13   1  14       1060.24       1158.28        58.97 o                         
  15   1  14        233.36        244.92        26.13 o                         
  17   1  14          0.15         49.08        31.94 o                         
  19   1  14         89.44         80.96        23.22 o                         
 -28   2  14       1980.52       1789.18       112.26 o                         
 -26   2  14        325.90        315.58        25.82 o                         
 -24   2  14       1189.40       1067.02        81.57 o                         
 -22   2  14        206.71        179.49        25.02 o                         
 -20   2  14       2599.27       2945.72       161.77 o                         
 -18   2  14       2054.63       1968.00        36.47 o                         
 -16   2  14       5140.93       5582.47       349.73 o                         
 -14   2  14         18.93         22.17        26.97 o                         
 -12   2  14         82.27         98.61        27.19 o                         
 -10   2  14      11797.07      12338.58       555.76 o                         
  -8   2  14        665.20        634.14       130.52 o                         
  -6   2  14       9507.08       9525.85       322.95 o                         
  -4   2  14       2439.11       2400.28       148.09 o                         
  -2   2  14        391.78        364.16        34.43 o                         
   0   2  14       1163.27       1309.17        45.26 o                         
   2   2  14        629.81        767.86        44.96 o                         
   4   2  14         34.54        -23.71        38.47 o                         
   6   2  14       1515.20       1732.04        41.16 o                         
   8   2  14        265.61        353.27        57.78 o                         
  10   2  14         42.11         79.12        26.66 o                         
  12   2  14         91.40         93.01        23.98 o                         
  14   2  14        549.32        630.06        28.22 o                         
  16   2  14        273.55        275.44        40.42 o                         
  18   2  14        208.54        180.74        39.32 o                         
 -25   3  14        544.62        534.02        29.39 o                         
 -23   3  14          5.12        -18.37        26.89 o                         
 -21   3  14          0.97         29.02        23.50 o                         
 -19   3  14        783.64        793.86        47.44 o                         
 -17   3  14       1608.17       1760.95       104.65 o                         
 -15   3  14        951.12        955.62        63.72 o                         
 -13   3  14       1415.64       1410.72       126.49 o                         
 -11   3  14        146.60        170.73        48.99 o                         
  -9   3  14        360.78        456.52        35.37 o                         
  -7   3  14       3665.11       3797.47       169.15 o                         
  -5   3  14        801.28        760.47        62.56 o                         
  -3   3  14        339.60        284.98        34.01 o                         
  -1   3  14         20.47         31.25        38.51 o                         
   1   3  14         66.17        145.29        34.30 o                         
   3   3  14       2136.16       2472.53       228.13 o                         
   5   3  14        274.96        279.40        49.36 o                         
   7   3  14        437.38        483.13        47.96 o                         
   9   3  14         43.31         80.50        32.58 o                         
  11   3  14       2017.14       2131.33        97.82 o                         
  13   3  14          1.64        -35.68        35.68 o                         
  15   3  14        805.36        820.10       247.58 o                         
 -20   4  14         13.09         -1.97        31.33 o                         
 -18   4  14         53.37         65.00        37.22 o                         
 -16   4  14         97.88        122.66        35.04 o                         
 -14   4  14         98.86        118.13        27.16 o                         
 -12   4  14         51.65         60.39        27.87 o                         
 -10   4  14         88.12         66.36        26.00 o                         
  -8   4  14          0.07        -26.22        26.22 o                         
  -6   4  14         94.41        100.94        36.05 o                         
  -4   4  14        246.88        180.00        38.40 o                         
  -2   4  14         59.37        181.72        44.57 o                         
   0   4  14        445.73        361.89        41.80 o                         
   2   4  14          0.48         11.42        61.56 o                         
   4   4  14         26.83         47.03        70.01 o                         
   6   4  14        121.07         75.13        42.79 o                         
   8   4  14        284.30        384.59        45.70 o                         
  10   4  14          8.47         -3.45        83.19 o                         
 -11   5  14         33.93         32.57        34.45 o                         
  -9   5  14        104.76         77.46        44.16 o                         
  -7   5  14       1372.80       1331.46       135.19 o                         
  -5   5  14        372.42        378.58        51.39 o                         
  -3   5  14        205.54        209.58        63.44 o                         
  -1   5  14         86.09         92.08        38.31 o                         
   1   5  14        152.59        178.47        45.70 o                         
 -29   1  15          3.89         31.64        25.44 o                         
 -27   1  15       1815.03       1959.14        68.35 o                         
 -25   1  15        189.83        217.53        25.12 o                         
 -23   1  15       2819.44       3134.46       124.29 o                         
 -21   1  15        277.40        251.35        33.02 o                         
 -19   1  15        194.51        212.82        29.72 o                         
 -17   1  15        192.34        194.03        23.82 o                         
 -15   1  15       7317.23       6490.29       168.51 o                         
 -13   1  15        147.48        182.21        27.92 o                         
 -11   1  15       8078.90       7705.41       360.00 o                         
  -9   1  15       2087.32       2312.50       120.06 o                         
  -7   1  15        766.37        693.16        34.62 o                         
  -5   1  15        570.93        615.59        33.23 o                         
  -3   1  15        703.48        619.04        31.01 o                         
  -1   1  15      10555.41      10476.84       357.33 o                         
   1   1  15         36.85         19.93        28.27 o                         
   3   1  15        163.69        202.63        27.27 o                         
   5   1  15         19.36         31.06        26.90 o                         
   7   1  15       8704.56       9167.78       722.65 o                         
   9   1  15        579.44        597.08        42.30 o                         
  11   1  15        607.40        617.18        25.64 o                         
  13   1  15        423.13        441.62        25.75 o                         
  15   1  15        694.80        806.76        53.44 o                         
  17   1  15       2448.27       2415.86       171.09 o                         
  19   1  15         10.39        -19.62        29.58 o                         
 -28   2  15         27.04         31.71        25.23 o                         
 -26   2  15          4.49         33.04        23.65 o                         
 -24   2  15        676.01        771.77        43.86 o                         
 -22   2  15        227.75        236.96        31.39 o                         
 -20   2  15        872.07        968.49        35.02 o                         
 -18   2  15         79.39         77.76        26.34 o                         
 -16   2  15          0.81         17.16        26.96 o                         
 -14   2  15       2284.78       2322.35       167.42 o                         
 -12   2  15        767.58        795.38        32.33 o                         
 -10   2  15        861.51        963.11        69.83 o                         
  -8   2  15          1.97          6.36        26.44 o                         
  -6   2  15       1138.05       1051.20        73.97 o                         
  -4   2  15       6779.90       7170.82       305.39 o                         
  -2   2  15       2402.25       2477.45       104.54 o                         
   0   2  15       1613.49       1710.84        86.90 o                         
   2   2  15          9.59         58.98        34.21 o                         
   4   2  15        177.43        173.33        34.35 o                         
   6   2  15        314.08        331.20        29.05 o                         
   8   2  15        828.36        872.89        33.23 o                         
  10   2  15         49.78        113.90        27.29 o                         
  12   2  15         45.81         78.89        45.90 o                         
  14   2  15         36.50          5.54        30.94 o                         
  16   2  15        180.70        227.41        45.06 o                         
 -25   3  15        198.79        238.82        29.48 o                         
 -23   3  15        339.80        291.97        26.80 o                         
 -21   3  15         79.49         74.12        25.80 o                         
 -19   3  15        161.13        144.21        26.34 o                         
 -17   3  15        217.29        223.75        25.18 o                         
 -15   3  15       3472.65       3686.29       244.79 o                         
 -13   3  15         37.77         36.71        30.76 o                         
 -11   3  15        114.25         96.10        29.86 o                         
  -9   3  15         54.47         11.78        29.88 o                         
  -7   3  15          2.88        -13.04        26.35 o                         
  -5   3  15        109.45        109.13        26.89 o                         
  -3   3  15         58.14        110.74        38.17 o                         
  -1   3  15        534.13        418.54        36.22 o                         
   1   3  15        174.44         70.20        59.40 o                         
   3   3  15        124.07        144.48       100.60 o                         
   5   3  15         25.10         77.14        39.51 o                         
   7   3  15        812.57        945.39        55.12 o                         
   9   3  15        250.20        266.17        32.41 o                         
  11   3  15         85.26        119.14        37.87 o                         
  13   3  15          1.22          7.27        29.19 o                         
 -20   4  15        382.95        373.75        81.69 o                         
 -18   4  15          0.02         20.44        30.64 o                         
 -16   4  15        760.32        828.31        42.40 o                         
 -14   4  15       3323.35       3523.98       132.88 o                         
 -12   4  15         23.08         20.87        27.77 o                         
 -10   4  15       1349.58       1271.90       117.65 o                         
  -8   4  15          0.02        -11.97        29.80 o                         
  -6   4  15       2149.35       1880.01       136.20 o                         
  -4   4  15        119.78        110.42        98.63 o                         
  -2   4  15       1445.21       1455.81       345.82 o                         
   0   4  15        414.63        512.25        47.95 o                         
   2   4  15         56.10        114.96        41.30 o                         
   4   4  15        322.41        356.35        40.45 o                         
   6   4  15       1424.74       1633.23        43.60 o                         
   8   4  15        365.59        560.58        49.77 o                         
  -9   5  15          9.92         -9.69        48.26 o                         
  -7   5  15        410.33        368.24        29.56 o                         
  -5   5  15         34.44         89.43        35.58 o                         
  -3   5  15          4.16         -6.14        41.60 o                         
 -30   0  16       2813.22       2810.87       129.13 o                         
 -28   0  16       1058.28       1123.64        85.21 o                         
 -26   0  16       1306.81       1256.56       109.52 o                         
 -24   0  16        867.95        853.33        37.37 o                         
 -22   0  16         58.39        127.22        50.39 o                         
 -20   0  16        614.36        500.35        36.04 o                         
 -18   0  16       1656.98       2112.92       163.66 o                         
 -16   0  16          2.89         52.18        29.66 o                         
 -14   0  16        187.15        315.20        34.44 o                         
 -12   0  16       1423.04       1532.82       150.43 o                         
 -10   0  16       5248.27       4741.00        65.69 o                         
  -8   0  16       1286.70       1278.91        48.24 o                         
  -6   0  16       5002.32       3984.44      1445.85 o                         
  -4   0  16        154.17        151.71        65.50 o                         
  -2   0  16       1458.68       1247.80       149.91 o                         
   0   0  16       4156.62       3959.38       145.13 o                         
   2   0  16         31.73          1.40        31.59 o                         
   4   0  16       7032.55       7922.82       522.24 o                         
   6   0  16         22.48         48.68        31.28 o                         
   8   0  16        671.47        666.21        40.03 o                         
  10   0  16          3.77         26.91        36.74 o                         
  12   0  16       3343.48       3677.37       153.53 o                         
  14   0  16       3184.05       2859.75       561.09 o                         
  16   0  16       5516.70       5709.15       306.06 o                         
  18   0  16        284.49        203.85        39.04 o                         
 -29   1  16          4.09        -11.22        26.68 o                         
 -27   1  16       2574.82       2595.71        30.94 o                         
 -25   1  16          8.42         -7.94        32.16 o                         
 -23   1  16         84.07        143.09        35.35 o                         
 -21   1  16       1046.14        984.06        41.45 o                         
 -19   1  16        858.03        714.99        30.07 o                         
 -17   1  16       1712.98       1620.66        79.10 o                         
 -15   1  16       1011.34        973.94        49.29 o                         
 -13   1  16          1.16        -21.97        26.71 o                         
 -11   1  16       1921.51       1840.25        39.47 o                         
  -9   1  16       2692.71       2817.80       115.83 o                         
  -7   1  16       1170.36       1228.94        39.30 o                         
  -5   1  16         37.27         76.80        31.65 o                         
  -3   1  16        160.17        155.73        26.58 o                         
  -1   1  16       3061.65       2977.02       153.03 o                         
   1   1  16        129.32        116.11        24.22 o                         
   3   1  16       3722.77       3996.61       169.15 o                         
   5   1  16         12.59         12.87        24.20 o                         
   7   1  16         26.94         33.50        23.30 o                         
   9   1  16        488.57        591.58        44.78 o                         
  11   1  16        136.62        160.23        28.18 o                         
  13   1  16        314.50        360.46        24.30 o                         
  15   1  16        359.37        337.58        25.80 o                         
  17   1  16          0.23         37.00        27.89 o                         
 -28   2  16        141.47        163.35        31.21 o                         
 -26   2  16         30.18         46.84        36.54 o                         
 -24   2  16        445.12        549.87        63.25 o                         
 -22   2  16        721.33        718.73        37.13 o                         
 -20   2  16        371.97        360.93        28.93 o                         
 -18   2  16        461.82        485.69        57.37 o                         
 -16   2  16        702.99        690.74        31.02 o                         
 -14   2  16         16.61         41.12        33.18 o                         
 -12   2  16          0.17         -4.81        26.88 o                         
 -10   2  16       3280.89       3272.06       521.19 o                         
  -8   2  16          9.23          4.38        26.71 o                         
  -6   2  16        535.52        601.08        32.30 o                         
  -4   2  16         17.70         12.02        29.06 o                         
  -2   2  16        230.61        316.68        29.83 o                         
   0   2  16       1196.78       1218.93       244.75 o                         
   2   2  16         52.30         92.69        39.26 o                         
   4   2  16         12.26        -26.95        38.12 o                         
   6   2  16         20.07          9.35        36.63 o                         
   8   2  16        602.02        721.48        33.53 o                         
  10   2  16        352.74        240.95       119.45 o                         
  12   2  16        782.37        888.25        91.60 o                         
  14   2  16        140.16        137.84        33.49 o                         
  16   2  16        146.58        168.64        42.27 o                         
 -25   3  16         46.25         28.33        25.95 o                         
 -23   3  16         25.15         22.66        25.45 o                         
 -21   3  16        291.14        331.01        41.51 o                         
 -19   3  16         61.27         80.21        25.26 o                         
 -17   3  16        831.86        769.85        56.29 o                         
 -15   3  16       1220.73       1297.62        97.61 o                         
 -13   3  16         81.58        122.26        28.42 o                         
 -11   3  16        317.55        224.99        69.13 o                         
  -9   3  16       2704.02       2848.23       134.26 o                         
  -7   3  16         68.75          5.65        38.14 o                         
  -5   3  16        565.25        632.34        61.80 o                         
  -3   3  16         51.00         57.60        44.58 o                         
  -1   3  16        840.95        982.22       171.83 o                         
   1   3  16         79.23         96.46        35.37 o                         
   3   3  16       1363.01       1471.12        70.76 o                         
   5   3  16          0.47        -39.10        39.10 o                         
   7   3  16        114.34        197.93        56.21 o                         
   9   3  16        609.58        739.61        66.83 o                         
  11   3  16        142.47        130.23        33.40 o                         
  13   3  16       1022.41       1118.53       106.19 o                         
 -20   4  16        127.42        137.01        65.88 o                         
 -18   4  16         33.35         40.83        33.67 o                         
 -16   4  16        136.81        109.75        30.28 o                         
 -14   4  16          0.02         39.93        25.42 o                         
 -12   4  16          0.59         45.94        25.48 o                         
 -10   4  16        319.40        333.97        31.64 o                         
  -8   4  16        104.45         85.55        30.00 o                         
  -6   4  16        218.91        287.83        29.01 o                         
  -4   4  16         92.60        103.16        46.23 o                         
  -2   4  16        220.41        317.37        41.86 o                         
   0   4  16          3.67          9.22        36.66 o                         
   2   4  16          8.37        -46.12        46.12 o                         
   4   4  16        287.16        280.36        47.04 o                         
   6   4  16         13.73         58.77        42.32 o                         
   8   4  16       1532.34       1418.79       181.31 o                         
 -29   1  17          0.38         33.95        65.91 o                         
 -27   1  17       1761.62       1794.00        71.33 o                         
 -25   1  17       1956.00       1840.80        70.44 o                         
 -23   1  17       2172.37       2220.04       115.43 o                         
 -21   1  17        662.18        734.41        37.85 o                         
 -19   1  17         80.99        104.19        33.86 o                         
 -17   1  17       4699.68       4619.87       444.71 o                         
 -15   1  17        249.64        317.88        29.05 o                         
 -13   1  17       4397.21       4462.78       261.86 o                         
 -11   1  17        177.55        159.65        39.67 o                         
  -9   1  17          0.01        -34.71        34.71 o                         
  -7   1  17      14033.61      14078.54       274.18 o                         
  -5   1  17       2161.22       2131.04        79.67 o                         
  -3   1  17       4807.39       4973.00        62.74 o                         
  -1   1  17         69.95         71.47        21.48 o                         
   1   1  17        114.49        104.65        22.19 o                         
   3   1  17        103.54        109.63        25.75 o                         
   5   1  17        330.49        287.35        37.68 o                         
   7   1  17        111.79        146.24        27.90 o                         
   9   1  17        642.38        649.51        40.20 o                         
  11   1  17          0.55          8.56        33.83 o                         
  13   1  17        126.64        164.59        42.96 o                         
  15   1  17         15.91         17.92        29.56 o                         
 -26   2  17       1522.24       1600.36        80.77 o                         
 -24   2  17         94.10         28.22        28.82 o                         
 -22   2  17       1730.74       1647.58        74.20 o                         
 -20   2  17        209.14        200.80        30.24 o                         
 -18   2  17        714.82        667.03        40.04 o                         
 -16   2  17        707.74        730.32        59.27 o                         
 -14   2  17       1298.43       1223.98        48.37 o                         
 -12   2  17       7306.64       7487.15       177.51 o                         
 -10   2  17        936.58        871.96        61.87 o                         
  -8   2  17        100.94         71.40        23.44 o                         
  -6   2  17        407.92        383.47        31.40 o                         
  -4   2  17       4248.22       4097.37       137.86 o                         
  -2   2  17          0.06         20.40        33.80 o                         
   0   2  17        894.82        974.96        43.07 o                         
   2   2  17        374.81        431.30        44.14 o                         
   4   2  17         73.82         90.63        33.93 o                         
   6   2  17       1085.78       1042.68        58.56 o                         
   8   2  17        163.07        240.11        44.21 o                         
  10   2  17        640.64        673.78       224.87 o                         
  12   2  17          0.05         -3.83        33.96 o                         
  14   2  17        471.26        476.83       166.48 o                         
 -23   3  17         17.95         55.20        30.19 o                         
 -21   3  17        747.40        705.63        66.05 o                         
 -19   3  17         13.04         37.72        27.05 o                         
 -17   3  17        227.59        213.53        29.02 o                         
 -15   3  17         97.03        104.22        39.54 o                         
 -13   3  17       1290.64       1275.64       125.75 o                         
 -11   3  17         26.63         -9.05        24.79 o                         
  -9   3  17        187.00        100.43        36.16 o                         
  -7   3  17          0.73         13.17        29.18 o                         
  -5   3  17        430.70        448.52        34.70 o                         
  -3   3  17        245.10        166.70        46.03 o                         
  -1   3  17       3482.07       3862.17        51.25 o                         
   1   3  17         37.21        131.41       107.08 o                         
   3   3  17        660.64        673.23        40.94 o                         
   5   3  17          6.70         93.18        56.68 o                         
   7   3  17        175.13        263.72        86.43 o                         
   9   3  17        363.66        309.94        71.79 o                         
  11   3  17         28.34         47.28        36.23 o                         
 -18   4  17         59.28         89.57        33.60 o                         
 -16   4  17         15.77         18.63        29.79 o                         
 -14   4  17       2473.93       2208.21       169.91 o                         
 -12   4  17          2.98        -21.58        28.44 o                         
 -10   4  17        364.43        479.49        39.67 o                         
  -8   4  17        478.51        466.81        33.25 o                         
  -6   4  17        106.15         97.16        31.23 o                         
  -4   4  17       3973.76       4219.42       113.16 o                         
  -2   4  17          4.25        -23.97        37.44 o                         
   0   4  17        533.19        524.91        97.03 o                         
   2   4  17         50.31         79.45        43.28 o                         
   4   4  17        528.97        553.46       121.90 o                         
 -28   0  18        839.36        854.26        40.80 o                         
 -26   0  18        199.62        249.92        35.54 o                         
 -24   0  18        150.47        177.70        33.63 o                         
 -22   0  18        548.86        577.10        37.07 o                         
 -20   0  18       3284.57       3165.95        90.09 o                         
 -18   0  18        445.30        464.16        38.91 o                         
 -16   0  18       1864.51       1645.28        93.37 o                         
 -14   0  18       1564.95       1474.35        74.79 o                         
 -12   0  18       7546.70       7306.69        70.95 o                         
 -10   0  18       2257.21       2461.90        64.75 o                         
  -8   0  18       9816.53       9891.54        83.71 o                         
  -6   0  18        437.78        532.27        45.81 o                         
  -4   0  18       1395.26       1570.67        56.65 o                         
  -2   0  18        317.39        329.16        37.66 o                         
   0   0  18       3744.13       3908.30       141.54 o                         
   2   0  18       5501.84       5613.12       349.19 o                         
   4   0  18       1159.97       1114.57        73.24 o                         
   6   0  18        529.33        595.69        43.97 o                         
   8   0  18        325.56        350.79        61.75 o                         
  10   0  18       2320.38       2681.31        79.58 o                         
  12   0  18        240.80        233.51        42.04 o                         
  14   0  18        429.27        398.04        79.20 o                         
 -27   1  18         26.43         30.54        24.74 o                         
 -25   1  18          1.11         27.03        24.13 o                         
 -23   1  18        328.13        270.22        24.54 o                         
 -21   1  18          1.37        -10.69        23.97 o                         
 -19   1  18         82.55        104.08        28.74 o                         
 -17   1  18         70.95         63.22        24.44 o                         
 -15   1  18          6.93         37.69        24.38 o                         
 -13   1  18        452.74        459.24        30.09 o                         
 -11   1  18        235.52        230.73        26.98 o                         
  -9   1  18        696.90        628.46        32.05 o                         
  -7   1  18       1258.71       1243.89       138.00 o                         
  -5   1  18        438.51        497.43        31.37 o                         
  -3   1  18        347.90        389.80        24.76 o                         
  -1   1  18          4.67         30.54        22.87 o                         
   1   1  18        792.18        726.73        31.76 o                         
   3   1  18          0.01         12.99        27.92 o                         
   5   1  18        115.58        141.02        28.12 o                         
   7   1  18        371.08        430.05        43.43 o                         
   9   1  18         91.11         93.98        31.08 o                         
  11   1  18         84.11         57.81        32.09 o                         
  13   1  18        200.87        267.38        33.22 o                         
  15   1  18         49.22         56.31        44.99 o                         
 -26   2  18          0.05        -29.38        29.38 o                         
 -24   2  18       1286.62       1339.49        75.42 o                         
 -22   2  18        190.87        287.71        31.33 o                         
 -20   2  18       1589.35       1629.69        84.63 o                         
 -18   2  18         76.68         77.70        26.61 o                         
 -16   2  18          1.75         12.75        24.93 o                         
 -14   2  18        312.84        355.72        28.11 o                         
 -12   2  18        397.17        458.27        58.06 o                         
 -10   2  18        914.46        927.76        69.76 o                         
  -8   2  18        623.06        658.22        49.01 o                         
  -6   2  18        128.50        169.77        34.05 o                         
  -4   2  18          1.40         -7.87        22.52 o                         
  -2   2  18        233.85        280.09        27.27 o                         
   0   2  18        300.50        345.72        50.30 o                         
   2   2  18       1343.90       1414.60       154.56 o                         
   4   2  18          1.33        -43.47        47.20 o                         
   6   2  18         65.62         76.96        38.46 o                         
   8   2  18         57.09        116.49        44.76 o                         
  10   2  18       2426.65       2644.50       383.95 o                         
  12   2  18          2.34         51.60        35.19 o                         
 -23   3  18         92.29         50.11        35.27 o                         
 -21   3  18       2337.47       2438.37       201.85 o                         
 -19   3  18        836.56        814.76        80.54 o                         
 -17   3  18       3220.76       3214.26       353.86 o                         
 -15   3  18          5.10        -30.50        30.50 o                         
 -13   3  18        212.07        257.28        34.04 o                         
 -11   3  18       1526.15       1678.67        34.73 o                         
  -9   3  18       1439.89       1324.38       133.88 o                         
  -7   3  18        562.86        622.32        45.19 o                         
  -5   3  18         69.42         42.65        32.16 o                         
  -3   3  18        803.29        863.27        33.05 o                         
  -1   3  18        231.79        136.03        39.70 o                         
   1   3  18       2259.29       2899.57       244.75 o                         
   3   3  18        125.59         98.18        36.03 o                         
   5   3  18         23.13         17.90        39.71 o                         
   7   3  18        240.20        232.14        40.86 o                         
   9   3  18       1192.45       1511.67        90.47 o                         
 -16   4  18        112.20         85.62        29.10 o                         
 -14   4  18          6.33        -18.19        29.58 o                         
 -12   4  18       1987.15       1848.23       279.11 o                         
 -10   4  18        230.02        267.18        30.07 o                         
  -8   4  18         17.54         27.67        29.83 o                         
  -6   4  18         33.17         -8.16        32.42 o                         
  -4   4  18        292.27        360.70       127.22 o                         
  -2   4  18         17.46        103.40        42.52 o                         
   0   4  18        118.92         85.31        40.19 o                         
   2   4  18          7.16         -5.24        42.84 o                         
 -27   1  19        962.40       1064.58        55.37 o                         
 -25   1  19       2234.79       2187.37        45.96 o                         
 -23   1  19          0.40        -10.50        23.13 o                         
 -21   1  19        926.48        890.14        35.06 o                         
 -19   1  19         38.68         26.09        28.80 o                         
 -17   1  19        556.32        552.58        27.37 o                         
 -15   1  19       1745.64       1827.98        74.39 o                         
 -13   1  19        653.95        649.81        30.48 o                         
 -11   1  19        309.72        330.05        65.97 o                         
  -9   1  19       2646.58       2769.66       111.11 o                         
  -7   1  19       3011.64       3188.44        32.30 o                         
  -5   1  19        108.08         87.80        21.37 o                         
  -3   1  19       3172.76       3334.92        31.51 o                         
  -1   1  19        897.63        811.95        41.16 o                         
   1   1  19        123.21        167.77        21.70 o                         
   3   1  19        391.96        474.21        29.53 o                         
   5   1  19        654.06        652.53        65.32 o                         
   7   1  19        567.74        556.75        40.91 o                         
   9   1  19         19.57         13.80        28.32 o                         
  11   1  19        317.51        316.67        36.06 o                         
  13   1  19         22.45         28.93        31.48 o                         
 -24   2  19       2670.83       2651.81       287.19 o                         
 -22   2  19         75.54        112.29        37.15 o                         
 -20   2  19          5.54         17.11        28.21 o                         
 -18   2  19        444.03        375.94        26.66 o                         
 -16   2  19       1337.30       1250.29        31.88 o                         
 -14   2  19       1413.70       1507.48        39.81 o                         
 -12   2  19        134.33        196.40        55.31 o                         
 -10   2  19         43.08         36.67        29.22 o                         
  -8   2  19        270.02        220.83        34.83 o                         
  -6   2  19        506.55        504.71        62.96 o                         
  -4   2  19        174.17        129.28        23.47 o                         
  -2   2  19        406.53        436.06        27.84 o                         
   0   2  19        102.97        180.00        36.69 o                         
   2   2  19       1735.12       1914.11        45.85 o                         
   4   2  19        168.48        159.81        46.36 o                         
   6   2  19       2514.41       2550.86       362.61 o                         
   8   2  19        105.42        150.51        94.13 o                         
  10   2  19         36.38          7.01        39.85 o                         
 -21   3  19        736.13        732.19        99.69 o                         
 -19   3  19         53.04         18.58        27.39 o                         
 -17   3  19        543.30        514.39        67.10 o                         
 -15   3  19         13.97          8.15        28.91 o                         
 -13   3  19        709.73        668.62        52.72 o                         
 -11   3  19         87.21         71.67        24.56 o                         
  -9   3  19         92.16         78.37        27.23 o                         
  -7   3  19        783.07        768.36        94.87 o                         
  -5   3  19        107.43         92.87        29.89 o                         
  -3   3  19        482.37        555.63        34.44 o                         
  -1   3  19          9.47        -13.32        34.90 o                         
   1   3  19         12.60        -35.93        45.30 o                         
   3   3  19        133.76        106.75        36.46 o                         
   5   3  19          8.91         31.57        44.44 o                         
   7   3  19        299.30        347.91       142.55 o                         
 -14   4  19         44.66         48.44        28.81 o                         
 -12   4  19         81.89         44.23        30.20 o                         
 -10   4  19        105.06         90.21        36.89 o                         
  -8   4  19        408.67        430.62        52.58 o                         
  -6   4  19       1138.84       1248.96        56.74 o                         
  -4   4  19        618.05        645.09        59.77 o                         
  -2   4  19        769.36        872.45        47.24 o                         
   0   4  19         80.98         91.22        55.56 o                         
 -26   0  20        433.07        376.48        34.50 o                         
 -24   0  20       1103.33       1021.77        58.46 o                         
 -22   0  20       1047.16        867.32        34.23 o                         
 -20   0  20       6245.96       5672.87       123.50 o                         
 -18   0  20          4.16        -38.69        38.69 o                         
 -16   0  20        135.26         94.03        42.23 o                         
 -14   0  20       2380.26       2170.24        51.61 o                         
 -12   0  20       1210.45       1198.58        48.80 o                         
 -10   0  20       3398.41       3620.50        60.25 o                         
  -8   0  20       5255.00       5104.46       318.32 o                         
  -6   0  20         65.71         47.00        25.40 o                         
  -4   0  20      13433.65      13696.17      1103.44 o                         
  -2   0  20       7830.07       7707.89       756.85 o                         
   0   0  20       1618.29       1363.98        31.95 o                         
   2   0  20       1531.09       1652.62        37.91 o                         
   4   0  20        185.24        227.06        34.80 o                         
   6   0  20         71.47         49.91        42.10 o                         
   8   0  20        521.21        498.12        68.69 o                         
  10   0  20        729.07        525.34        55.37 o                         
  12   0  20        457.66        551.24        76.95 o                         
 -25   1  20        142.70        115.27        24.92 o                         
 -23   1  20         21.38          5.37        32.54 o                         
 -21   1  20        527.37        560.19        27.48 o                         
 -19   1  20        264.26        334.20        35.82 o                         
 -17   1  20        146.60        178.18        36.91 o                         
 -15   1  20        429.19        446.46        29.90 o                         
 -13   1  20        187.16        262.11        55.18 o                         
 -11   1  20       1403.54       1208.62        82.40 o                         
  -9   1  20       1195.00       1127.87        33.87 o                         
  -7   1  20       3296.29       3106.54       181.24 o                         
  -5   1  20         54.21         33.45        22.94 o                         
  -3   1  20         24.97         23.79        21.06 o                         
  -1   1  20        320.75        356.69        28.13 o                         
   1   1  20        171.18        162.24        26.58 o                         
   3   1  20       1227.70       1257.87        71.06 o                         
   5   1  20          6.32         13.37        28.74 o                         
   7   1  20        329.34        252.03        35.54 o                         
   9   1  20         29.93          8.28        30.98 o                         
  11   1  20         56.12         19.15        40.43 o                         
 -24   2  20        735.14        721.62        32.85 o                         
 -22   2  20        229.32        220.30        33.45 o                         
 -20   2  20        947.65        941.68        62.14 o                         
 -18   2  20        866.52        900.61        50.72 o                         
 -16   2  20         31.23          7.97        39.79 o                         
 -14   2  20        143.09        107.72        28.76 o                         
 -12   2  20        227.52        222.45        26.58 o                         
 -10   2  20       1439.06       1366.82        74.39 o                         
  -8   2  20         64.69         99.88        24.24 o                         
  -6   2  20          0.06          4.44        27.56 o                         
  -4   2  20         33.43          1.63        25.70 o                         
  -2   2  20        687.73        741.67        50.67 o                         
   0   2  20         51.18        102.69        40.44 o                         
   2   2  20        991.13       1225.42        94.41 o                         
   4   2  20          2.02         60.63        34.45 o                         
   6   2  20         17.26         50.94        69.44 o                         
   8   2  20          6.76        -46.36        46.36 o                         
 -19   3  20        473.31        360.33        68.89 o                         
 -17   3  20         36.94          7.21        27.38 o                         
 -15   3  20        968.16        946.91        36.27 o                         
 -13   3  20          6.67          0.24        32.89 o                         
 -11   3  20       2105.03       2229.32        86.36 o                         
  -9   3  20        880.53        940.34       100.89 o                         
  -7   3  20        196.83        218.74        30.31 o                         
  -5   3  20        168.64        165.18        31.91 o                         
  -3   3  20       1726.19       1807.37        55.11 o                         
  -1   3  20       3032.75       2670.06      1077.05 o                         
   1   3  20        313.47        273.66        37.46 o                         
   3   3  20        514.11        442.46       100.41 o                         
   5   3  20        237.97        306.53        44.87 o                         
 -25   1  21          5.37         27.88        32.67 o                         
 -23   1  21        421.82        309.17        29.71 o                         
 -21   1  21          1.02         -6.11        26.04 o                         
 -19   1  21        397.32        430.42        30.68 o                         
 -17   1  21       2060.94       2012.37        39.07 o                         
 -15   1  21        120.49        125.22        25.95 o                         
 -13   1  21        839.92        899.25        37.46 o                         
 -11   1  21         31.55         46.29        28.89 o                         
  -9   1  21        264.06        239.25        35.45 o                         
  -7   1  21        104.00         93.49        24.21 o                         
  -5   1  21       1749.39       1673.21       144.74 o                         
  -3   1  21         83.91         94.98        23.94 o                         
  -1   1  21         92.88         54.54        21.16 o                         
   1   1  21         30.05         25.20        23.22 o                         
   3   1  21       1251.18       1368.30        37.79 o                         
   5   1  21        714.82        735.26        32.97 o                         
   7   1  21        548.04        549.97        43.29 o                         
   9   1  21        262.68        217.44        32.50 o                         
 -22   2  21          4.41         46.72        44.23 o                         
 -20   2  21         27.68         26.63        32.54 o                         
 -18   2  21       1234.24       1369.06        84.53 o                         
 -16   2  21          1.60         -7.14        34.09 o                         
 -14   2  21       1005.48        999.91       172.05 o                         
 -12   2  21        215.91        141.71        31.02 o                         
 -10   2  21        429.02        401.20        27.70 o                         
  -8   2  21         29.69         21.38        24.51 o                         
  -6   2  21       2044.73       2193.86       129.67 o                         
  -4   2  21        127.70        108.91        29.11 o                         
  -2   2  21         61.49         -1.52        26.48 o                         
   0   2  21         43.73         67.77        29.34 o                         
   2   2  21        724.73        639.38       164.51 o                         
   4   2  21        306.74        512.70        47.00 o                         
   6   2  21         17.25         -4.43        38.39 o                         
 -17   3  21         84.59         57.78        33.78 o                         
 -15   3  21         20.98         33.40        30.59 o                         
 -13   3  21        225.59        272.95        30.16 o                         
 -11   3  21        392.91        326.67        43.42 o                         
  -9   3  21        300.19        352.90        39.28 o                         
  -7   3  21        292.29        348.87        47.74 o                         
  -5   3  21        241.24        306.41        32.68 o                         
  -3   3  21          1.34         -0.50        44.14 o                         
  -1   3  21        530.52        508.32       114.30 o                         
   1   3  21         60.41        -27.30        38.81 o                         
   3   3  21         41.12         66.42        51.88 o                         
 -24   0  22         25.52         52.47        60.25 o                         
 -22   0  22       2126.35       2048.48        47.80 o                         
 -20   0  22       1182.81       1077.14        62.31 o                         
 -18   0  22        645.48        779.84        64.38 o                         
 -16   0  22         74.26        102.48        58.00 o                         
 -14   0  22        597.18        518.21        48.24 o                         
 -12   0  22       1019.58       1038.48        59.68 o                         
 -10   0  22       2085.40       2007.14        45.42 o                         
  -8   0  22          4.16          0.92        40.47 o                         
  -6   0  22       3951.83       3647.42       395.25 o                         
  -4   0  22        293.58        307.66        31.51 o                         
  -2   0  22        691.73        619.05        35.04 o                         
   0   0  22       2311.75       2489.61       100.98 o                         
   2   0  22        327.12        331.88        37.72 o                         
   4   0  22          9.00        -19.81        40.05 o                         
   6   0  22         71.90         29.56        40.29 o                         
   8   0  22        251.65        258.81        38.93 o                         
 -23   1  22        101.33         59.07        28.80 o                         
 -21   1  22        127.04        124.59        32.41 o                         
 -19   1  22          5.89        -23.33        27.54 o                         
 -17   1  22         58.66         62.87        27.30 o                         
 -15   1  22         48.49         81.86        76.58 o                         
 -13   1  22        449.64        443.66       132.15 o                         
 -11   1  22         12.96        -10.63        27.84 o                         
  -9   1  22        369.11        370.09        24.84 o                         
  -7   1  22        320.72        318.54        24.40 o                         
  -5   1  22         68.99         56.96        20.95 o                         
  -3   1  22        177.41        214.91        24.45 o                         
  -1   1  22        676.43        702.88        27.62 o                         
   1   1  22        634.80        751.59        46.59 o                         
   3   1  22         19.37         12.30        26.89 o                         
   5   1  22        154.46        104.26        28.23 o                         
   7   1  22        206.58        140.38        45.00 o                         
 -20   2  22          1.25         40.79        30.15 o                         
 -18   2  22       1532.21       1439.66       161.23 o                         
 -16   2  22         11.93         32.17        29.17 o                         
 -14   2  22        589.24        518.76        40.75 o                         
 -12   2  22        318.33        304.39        63.05 o                         
 -10   2  22        651.40        636.90        72.08 o                         
  -8   2  22        445.54        400.01        33.32 o                         
  -6   2  22        227.30        192.46        27.58 o                         
  -4   2  22       1401.26       1377.32        84.18 o                         
  -2   2  22        238.39        216.97        40.39 o                         
   0   2  22       2026.78       2065.41       176.80 o                         
   2   2  22        142.47        161.93        46.79 o                         
   4   2  22          5.97         42.72        46.73 o                         
 -15   3  22          0.41         24.53        29.29 o                         
 -13   3  22       1662.00       1383.55       142.93 o                         
 -11   3  22         65.15         78.49        27.58 o                         
  -9   3  22        456.30        388.14        47.25 o                         
  -7   3  22         45.50         65.33        28.73 o                         
  -5   3  22        293.19        456.23        62.28 o                         
  -3   3  22         81.38        122.35        33.26 o                         
  -1   3  22        577.72        555.83        82.97 o                         
 -21   1  23        598.84        535.53        34.07 o                         
 -19   1  23          7.35         14.07        29.06 o                         
 -17   1  23       3108.60       2917.71        50.96 o                         
 -15   1  23        121.41         40.45        36.57 o                         
 -13   1  23         31.18         28.86        30.89 o                         
 -11   1  23         15.89         18.45        25.52 o                         
  -9   1  23       2237.28       2294.08        50.68 o                         
  -7   1  23        838.08        837.96        52.44 o                         
  -5   1  23       1862.13       1933.44        74.30 o                         
  -3   1  23         34.35         35.10        23.07 o                         
  -1   1  23        304.93        283.26        23.79 o                         
   1   1  23       2803.89       2857.44        91.58 o                         
   3   1  23         52.99         46.87        25.29 o                         
   5   1  23       1800.85       1629.04        70.07 o                         
 -18   2  23       1462.07       1282.21        35.21 o                         
 -16   2  23         13.70         33.90        46.06 o                         
 -14   2  23          0.02         29.60        32.70 o                         
 -12   2  23        142.46        100.46        27.56 o                         
 -10   2  23        869.42        724.85        29.38 o                         
  -8   2  23       1056.94       1060.37        57.21 o                         
  -6   2  23        134.28         98.14        28.83 o                         
  -4   2  23        735.18        771.17        80.68 o                         
  -2   2  23         67.61         44.78        31.50 o                         
   0   2  23        452.74        440.95        94.92 o                         
   2   2  23        436.99        346.97        38.39 o                         
  -7   3  23        102.85         22.71        69.26 o                         
 -20   0  24        583.50        512.76        62.31 o                         
 -18   0  24        238.72        164.23        47.11 o                         
 -16   0  24        905.70        696.32        50.30 o                         
 -14   0  24        518.05        492.87        47.11 o                         
 -12   0  24       1103.35       1105.60       178.59 o                         
 -10   0  24        724.94        743.03        45.78 o                         
  -8   0  24       1159.62       1181.88        52.29 o                         
  -6   0  24         53.58         26.54        29.22 o                         
  -4   0  24        204.44        196.19        33.99 o                         
  -2   0  24        605.53        555.36        39.03 o                         
   0   0  24        355.32        331.74        73.24 o                         
   2   0  24          0.58          1.98        33.69 o                         
 -19   1  24        225.07        215.98       113.74 o                         
 -17   1  24        211.26        154.84        36.79 o                         
 -15   1  24       1649.04       1530.82        85.48 o                         
 -13   1  24         14.86         53.82        28.16 o                         
 -11   1  24        193.29        152.31        25.75 o                         
  -9   1  24         38.98         41.71        23.37 o                         
  -7   1  24         82.24         89.81        22.28 o                         
  -5   1  24        565.14        539.01        33.25 o                         
  -3   1  24       1633.38       1576.79        65.78 o                         
  -1   1  24        105.76        102.83        26.17 o                         
   1   1  24          5.35         -9.36        27.74 o                         
 -16   2  24        144.12        157.04        34.33 o                         
 -14   2  24        147.26        116.17        31.40 o                         
 -12   2  24        124.12         53.08        26.13 o                         
 -10   2  24          0.80         42.80        29.75 o                         
  -8   2  24         48.82         32.92        28.34 o                         
  -6   2  24        101.82        116.29        28.09 o                         
  -4   2  24        247.71        181.84        44.23 o                         
  -2   2  24        357.10        413.22        38.34 o                         
 -17   1  25        830.10        781.54        62.50 o                         
 -15   1  25        918.79        779.63        39.28 o                         
 -13   1  25        142.70        113.36        31.55 o                         
 -11   1  25        518.56        415.82        58.96 o                         
  -9   1  25         10.78         28.63        25.23 o                         
  -7   1  25       1311.49       1271.52        75.08 o                         
  -5   1  25          1.44          6.25        23.38 o                         
  -3   1  25        487.88        455.24        30.33 o                         
  -1   1  25        101.11         39.83        47.92 o                         
 -14   0  26       1805.68       1508.29       242.59 o                         
 -12   0  26        620.04        619.34        52.74 o                         
 -10   0  26         96.65         59.85        32.45 o                         
  -8   0  26         15.44         -3.38        38.90 o                         
  -6   0  26       2818.36       2437.87       196.99 o                         
  -9   1  26         32.52         10.32        76.58 o                         
                                                                                
